# Supplementary material for: Genomic diversity and adaptive resistance mechanisms in Pseudomonas aeruginosa from bronchiectasis
Source: mSystems. 2025 Dec 5;11(1):e01514-25. doi: 10.1128/msystems.01514-25 (PMC12817961; doi:10.1128/msystems.01514-25)
Supplement: Table S1 — Molecular characteristics, antimicrobial resistance genes, and virulence gene profiles of 66 P. aeruginosa isolates from NCFB patients. [file msystems.01514-25-s0002.xlsx]

## Sheet: Sheet1
Supplementary Table S1. Molecular characteristics, antimicrobial resistance genes, and virulence gene profiles of 66 Pseudomonas aeruginosa isolates from NCFB patients.
Strains	Accession number	Specimen	Year	MLST	O-serotype	Mucoid phenotype	aprA (NP_249940)	hasAp (NP_252097)	lasA (NP_250562)	lasB (NP_252413)	lapA (NP_249379)	lapB (NP_249380)	lipA (NP_251552)	lipH (NP_251553)	plcH (NP_249535)	plcN (NP_252009)	prpL (NP_252864)	toxA (NP_249839)	exoS (NP_252530)	exoT (NP_248734)	exoU (AAC16023)	exoY (NP_250881)	exsE (NP_250402)	clpV1 (NP_248780)	hcp1 (NP_248775)	hcp2 (NP_248954)	hcp3 (NP_251057)	tse1 (NP_250535)	tse2 (NP_251392)	tse3 (NP_252174)	vgrG1a (NP_248781)	vgrG1b (NP_248785)	vgrG2a (NP_250202)	vgrG2b (NP_248953)	pldA (NP_252177)	pldB (NP_253776)	pchA (NP_252921)	pchB (NP_252920)	pchC (NP_252919)	pchD (NP_252918)	pchE (NP_252916)	pchF (NP_252915)	pchG (NP_252914)	pchH (NP_252913)	pchI (NP_252912)	pchR (NP_252917)	fptA (NP_252911)	pvdA (NP_251076)	pvdE (NP_251087)
NC521	GCA_050476825.1	Sputum	2023	ST1445	O7	Non-mucoid	Presence	Presence	Presence	Presence	Presence	Absence	Presence	Presence	Presence	Presence	Presence	Presence	Absence	Presence	Presence	Absence	Presence	Presence	Presence	Absence	Presence	Presence	Presence	Presence	Presence	Presence	Presence	Absence	Absence	Presence	Presence	Presence	Presence	Presence	Presence	Presence	Presence	Presence	Presence	Presence	Presence	Absence	Absence
NC2312	GCA_050476805.1	BALF	2021	ST1411	O1	Mucoid	Presence	Presence	Presence	Presence	Presence	Absence	Presence	Presence	Presence	Presence	Presence	Presence	Absence	Presence	Presence	Presence	Presence	Presence	Presence	Presence	Presence	Presence	Presence	Presence	Presence	Absence	Presence	Absence	Absence	Presence	Presence	Presence	Presence	Presence	Presence	Presence	Presence	Presence	Presence	Presence	Presence	Absence	Absence
NC511	GCA_050476785.1	Sputum	2022	ST377	O10	Non-mucoid	Presence	Presence	Presence	Presence	Presence	Absence	Presence	Presence	Presence	Presence	Presence	Presence	Absence	Presence	Presence	Presence	Presence	Presence	Presence	Presence	Presence	Presence	Presence	Presence	Presence	Absence	Absence	Absence	Presence	Presence	Presence	Presence	Presence	Presence	Presence	Presence	Presence	Presence	Presence	Presence	Presence	Absence	Absence
NC293	GCA_050476765.1	Sputum	2024	ST3964	O5	Mucoid	Presence	Presence	Presence	Presence	Absence	Absence	Presence	Presence	Presence	Presence	Presence	Presence	Presence	Presence	Absence	Presence	Presence	Presence	Presence	Absence	Presence	Presence	Presence	Presence	Presence	Presence	Presence	Absence	Presence	Presence	Presence	Presence	Presence	Presence	Presence	Presence	Presence	Presence	Presence	Presence	Presence	Presence	Absence
NC6318	GCA_050476745.1	BALF	2022	ST2305	O7	Mucoid	Presence	Presence	Presence	Presence	Presence	Presence	Presence	Presence	Presence	Presence	Presence	Presence	Presence	Presence	Absence	Presence	Presence	Presence	Presence	Absence	Presence	Presence	Presence	Presence	Presence	Absence	Presence	Absence	Presence	Presence	Presence	Presence	Presence	Presence	Presence	Presence	Presence	Presence	Presence	Presence	Presence	Presence	Presence
NC522	GCA_050476705.1	Sputum	2023	ST884	O7	Non-mucoid	Presence	Presence	Presence	Presence	Presence	Absence	Presence	Presence	Presence	Presence	Presence	Presence	Presence	Presence	Absence	Presence	Presence	Presence	Presence	Absence	Absence	Presence	Presence	Presence	Presence	Presence	Presence	Absence	Presence	Presence	Presence	Presence	Presence	Presence	Presence	Presence	Presence	Presence	Presence	Presence	Presence	Absence	Absence
NC8714	GCA_050476725.1	BALF	2022	ST108	O6	Non-mucoid	Presence	Presence	Presence	Presence	Presence	Absence	Presence	Presence	Presence	Presence	Presence	Presence	Presence	Presence	Absence	Presence	Presence	Presence	Presence	Absence	Presence	Presence	Presence	Presence	Presence	Absence	Presence	Absence	Absence	Presence	Presence	Presence	Presence	Presence	Presence	Presence	Presence	Presence	Presence	Presence	Presence	Absence	Absence
NC2857	GCA_050476625.1	BALF	2021	ST871	O6	Non-mucoid	Presence	Presence	Presence	Presence	Presence	Presence	Presence	Presence	Presence	Presence	Presence	Presence	Presence	Presence	Absence	Presence	Presence	Presence	Presence	Presence	Presence	Presence	Presence	Presence	Presence	Presence	Presence	Absence	Absence	Presence	Presence	Presence	Presence	Presence	Presence	Presence	Presence	Presence	Presence	Presence	Presence	Absence	Absence
NC7351	GCA_050476605.1	BALF	2022	ST1652	O6	Non-mucoid	Presence	Presence	Presence	Presence	Presence	Presence	Presence	Presence	Presence	Presence	Presence	Presence	Presence	Presence	Absence	Presence	Presence	Presence	Presence	Absence	Presence	Presence	Presence	Presence	Presence	Presence	Presence	Absence	Absence	Presence	Presence	Presence	Presence	Presence	Presence	Presence	Presence	Presence	Presence	Presence	Presence	Absence	Absence
NC184	GCA_050473245.1	BALF	2023	ST782	O6	Mucoid	Presence	Presence	Presence	Presence	Presence	Presence	Presence	Presence	Presence	Presence	Presence	Presence	Presence	Presence	Absence	Presence	Presence	Presence	Presence	Absence	Presence	Presence	Presence	Presence	Presence	Absence	Presence	Absence	Absence	Presence	Presence	Presence	Presence	Presence	Presence	Presence	Presence	Presence	Presence	Presence	Presence	Absence	Absence
NC452	GCA_050476585.1	Sputum	2021	ST378	O6	Mucoid	Presence	Presence	Presence	Presence	Presence	Presence	Presence	Presence	Presence	Presence	Presence	Presence	Presence	Presence	Absence	Presence	Presence	Presence	Presence	Presence	Presence	Presence	Presence	Presence	Presence	Absence	Presence	Absence	Absence	Presence	Presence	Presence	Presence	Presence	Presence	Presence	Presence	Presence	Presence	Presence	Presence	Absence	Absence
NC11	GCA_050473185.1	Sputum	2022	ST1662	O3	Mucoid	Presence	Presence	Presence	Presence	Presence	Presence	Presence	Presence	Presence	Presence	Presence	Presence	Presence	Presence	Absence	Presence	Presence	Presence	Presence	Absence	Presence	Presence	Presence	Presence	Presence	Absence	Absence	Presence	Absence	Presence	Presence	Presence	Presence	Presence	Presence	Presence	Presence	Presence	Presence	Presence	Presence	Absence	Absence
NC354	GCA_050473145.1	Sputum	2021	ST110	O6	Non-mucoid	Presence	Presence	Presence	Presence	Presence	Presence	Presence	Presence	Presence	Presence	Presence	Presence	Presence	Presence	Absence	Presence	Presence	Presence	Presence	Presence	Presence	Presence	Presence	Presence	Presence	Presence	Absence	Absence	Presence	Presence	Presence	Presence	Presence	Presence	Presence	Presence	Presence	Presence	Presence	Presence	Presence	Absence	Absence
NC1019	GCA_050476525.1	BALF	2021	ST2625	O6	Non-mucoid	Presence	Presence	Presence	Presence	Presence	Presence	Presence	Presence	Presence	Presence	Presence	Presence	Presence	Presence	Absence	Presence	Presence	Presence	Presence	Presence	Presence	Presence	Presence	Presence	Presence	Presence	Absence	Absence	Absence	Presence	Presence	Presence	Presence	Presence	Presence	Presence	Presence	Presence	Presence	Presence	Presence	Absence	Absence
NC8932	GCA_050472385.1	Sputum	2022	ST1743	O6	Non-mucoid	Presence	Presence	Presence	Presence	Presence	Presence	Presence	Presence	Presence	Presence	Presence	Presence	Presence	Presence	Absence	Presence	Presence	Presence	Presence	Presence	Presence	Presence	Presence	Presence	Presence	Presence	Absence	Absence	Absence	Presence	Presence	Presence	Presence	Presence	Presence	Presence	Presence	Presence	Presence	Presence	Presence	Presence	Presence
NC379	GCA_050472365.1	Sputum	2024	ST1743	O6	Non-mucoid	Presence	Presence	Presence	Presence	Presence	Presence	Presence	Presence	Presence	Presence	Presence	Presence	Presence	Presence	Absence	Presence	Presence	Presence	Presence	Presence	Presence	Presence	Presence	Presence	Presence	Presence	Presence	Absence	Absence	Presence	Presence	Presence	Presence	Presence	Presence	Presence	Presence	Presence	Presence	Presence	Presence	Presence	Presence
NC516	GCA_050476565.1	BALF	2022	ST856	O7	Mucoid	Presence	Presence	Presence	Presence	Presence	Presence	Presence	Presence	Presence	Presence	Presence	Presence	Presence	Presence	Absence	Presence	Presence	Presence	Presence	Absence	Presence	Presence	Presence	Presence	Presence	Presence	Presence	Absence	Absence	Presence	Presence	Presence	Presence	Presence	Presence	Presence	Presence	Presence	Presence	Presence	Presence	Absence	Absence
NC513	GCA_050476545.1	Sputum	2023	ST1974	O7	Non-mucoid	Presence	Presence	Presence	Presence	Presence	Presence	Presence	Presence	Presence	Presence	Presence	Presence	Presence	Presence	Absence	Presence	Presence	Presence	Presence	Absence	Presence	Presence	Presence	Presence	Presence	Absence	Absence	Absence	Absence	Presence	Presence	Presence	Presence	Presence	Presence	Presence	Presence	Presence	Presence	Presence	Presence	Absence	Absence
NC258	GCA_050473165.1	Sputum	2023	ST1157	O1	Non-mucoid	Presence	Presence	Presence	Presence	Presence	Presence	Presence	Presence	Presence	Presence	Presence	Presence	Presence	Presence	Absence	Presence	Presence	Presence	Presence	Absence	Presence	Presence	Presence	Presence	Presence	Presence	Absence	Presence	Absence	Presence	Presence	Presence	Presence	Presence	Presence	Presence	Presence	Presence	Presence	Presence	Presence	Presence	Presence
NC519	GCA_050472565.1	BALF	2023	ST2068	O5	Non-mucoid	Presence	Presence	Presence	Presence	Presence	Presence	Presence	Presence	Presence	Presence	Presence	Presence	Presence	Presence	Absence	Presence	Presence	Presence	Presence	Absence	Absence	Presence	Presence	Presence	Presence	Presence	Presence	Absence	Absence	Presence	Presence	Presence	Presence	Presence	Presence	Presence	Presence	Presence	Presence	Presence	Presence	Absence	Absence
NC518	GCA_050472505.1	Sputum	2023	ST152	O7	Mucoid	Presence	Presence	Presence	Presence	Presence	Presence	Presence	Presence	Presence	Presence	Presence	Presence	Presence	Presence	Absence	Presence	Presence	Presence	Presence	Absence	Presence	Presence	Presence	Presence	Presence	Presence	Absence	Absence	Absence	Presence	Presence	Presence	Presence	Presence	Presence	Presence	Presence	Presence	Presence	Presence	Presence	Absence	Absence
NC527	GCA_050473045.1	Sputum	2023	ST554	O5	Non-mucoid	Presence	Presence	Presence	Presence	Presence	Presence	Presence	Presence	Presence	Presence	Presence	Presence	Presence	Presence	Absence	Presence	Presence	Presence	Presence	Presence	Presence	Presence	Presence	Presence	Presence	Presence	Presence	Absence	Presence	Presence	Presence	Presence	Presence	Presence	Presence	Presence	Presence	Presence	Presence	Presence	Presence	Absence	Absence
NC282	GCA_050473025.1	Sputum	2024	ST549	O5	Mucoid	Presence	Presence	Presence	Presence	Presence	Presence	Presence	Presence	Presence	Presence	Absence	Presence	Presence	Presence	Absence	Presence	Presence	Presence	Presence	Presence	Absence	Presence	Presence	Presence	Absence	Absence	Absence	Absence	Presence	Presence	Presence	Presence	Presence	Presence	Presence	Absence	Presence	Presence	Presence	Presence	Presence	Absence	Absence
NC4437	GCA_050473005.1	Sputum	2021	ST244	O5	Mucoid	Presence	Presence	Presence	Presence	Presence	Presence	Presence	Presence	Presence	Presence	Presence	Presence	Presence	Presence	Absence	Presence	Presence	Presence	Presence	Presence	Absence	Presence	Presence	Presence	Presence	Presence	Absence	Presence	Presence	Presence	Presence	Presence	Presence	Presence	Presence	Presence	Presence	Presence	Presence	Presence	Presence	Absence	Absence
NC220	GCA_050472985.1	Sputum	2023	ST244	O5	Mucoid	Presence	Presence	Presence	Presence	Presence	Presence	Presence	Presence	Presence	Presence	Presence	Presence	Presence	Presence	Absence	Presence	Presence	Presence	Presence	Presence	Presence	Presence	Presence	Presence	Presence	Presence	Presence	Absence	Presence	Presence	Presence	Presence	Presence	Presence	Presence	Presence	Presence	Presence	Presence	Presence	Presence	Presence	Presence
NC1388	GCA_050472965.1	BALF	2021	ST244	O5	Mucoid	Presence	Presence	Presence	Presence	Presence	Presence	Presence	Presence	Presence	Presence	Presence	Presence	Presence	Presence	Absence	Presence	Presence	Presence	Presence	Presence	Absence	Presence	Presence	Presence	Presence	Absence	Presence	Absence	Presence	Presence	Presence	Presence	Presence	Presence	Presence	Presence	Presence	Presence	Presence	Presence	Presence	Absence	Absence
NC368	GCA_050472345.1	Sputum	2024	ST274	O3	Non-mucoid	Presence	Presence	Presence	Presence	Presence	Presence	Presence	Presence	Presence	Presence	Presence	Presence	Presence	Presence	Absence	Presence	Presence	Presence	Presence	Absence	Presence	Presence	Presence	Presence	Presence	Presence	Presence	Absence	Absence	Presence	Presence	Presence	Presence	Presence	Presence	Presence	Presence	Presence	Presence	Presence	Presence	Absence	Absence
NC62	GCA_050472325.1	Sputum	2022	ST792	O6	Mucoid	Presence	Presence	Presence	Presence	Presence	Presence	Presence	Presence	Presence	Presence	Presence	Presence	Presence	Presence	Absence	Presence	Presence	Presence	Presence	Absence	Presence	Presence	Presence	Presence	Presence	Presence	Absence	Absence	Absence	Presence	Presence	Presence	Presence	Presence	Presence	Presence	Presence	Presence	Presence	Presence	Presence	Presence	Absence
NC5517	GCA_050472945.1	BALF	2021	ST212	O6	Non-mucoid	Presence	Presence	Presence	Presence	Presence	Presence	Presence	Presence	Presence	Presence	Presence	Presence	Presence	Presence	Absence	Presence	Presence	Presence	Presence	Presence	Absence	Presence	Presence	Presence	Presence	Presence	Absence	Absence	Absence	Presence	Presence	Presence	Presence	Presence	Presence	Presence	Presence	Presence	Presence	Presence	Presence	Absence	Absence
NC530	GCA_050472925.1	Sputum	2024	ST386	O3	Non-mucoid	Presence	Presence	Presence	Presence	Presence	Presence	Presence	Presence	Presence	Presence	Presence	Presence	Presence	Presence	Absence	Presence	Presence	Presence	Presence	Presence	Absence	Presence	Presence	Presence	Presence	Presence	Absence	Absence	Absence	Presence	Presence	Presence	Presence	Presence	Presence	Presence	Presence	Presence	Presence	Presence	Presence	Absence	Absence
NC322	GCA_050472905.1	Sputum	2024	ST116	O3	Mucoid	Presence	Presence	Presence	Presence	Absence	Absence	Presence	Presence	Presence	Presence	Presence	Presence	Presence	Presence	Absence	Presence	Presence	Presence	Presence	Presence	Absence	Presence	Presence	Presence	Presence	Presence	Absence	Absence	Absence	Presence	Presence	Presence	Presence	Presence	Presence	Presence	Presence	Presence	Presence	Presence	Presence	Absence	Absence
NC1477	GCA_050472885.1	Sputum	2021	ST645	O1	Mucoid	Presence	Presence	Presence	Presence	Presence	Presence	Presence	Presence	Presence	Presence	Presence	Presence	Presence	Presence	Absence	Presence	Presence	Presence	Presence	Presence	Absence	Presence	Presence	Presence	Presence	Presence	Presence	Absence	Absence	Presence	Presence	Presence	Presence	Presence	Presence	Presence	Presence	Presence	Presence	Presence	Presence	Presence	Presence
NC529	GCA_050472865.1	Sputum	2022	ST703	O6	Mucoid	Presence	Presence	Presence	Presence	Presence	Presence	Presence	Presence	Presence	Presence	Presence	Presence	Presence	Presence	Absence	Presence	Presence	Presence	Presence	Presence	Presence	Presence	Presence	Presence	Presence	Presence	Presence	Presence	Absence	Presence	Presence	Presence	Presence	Presence	Presence	Presence	Presence	Presence	Presence	Presence	Presence	Presence	Absence
NC520	GCA_050472845.1	Sputum	2023	ST3867	O6	Mucoid	Presence	Presence	Presence	Presence	Presence	Presence	Presence	Presence	Presence	Presence	Presence	Presence	Presence	Presence	Absence	Presence	Presence	Presence	Presence	Absence	Presence	Presence	Presence	Presence	Presence	Absence	Absence	Absence	Absence	Presence	Presence	Presence	Presence	Presence	Presence	Presence	Presence	Presence	Presence	Presence	Presence	Presence	Absence
NC129	GCA_050472825.1	Sputum	2021	ST3867	O6	Mucoid	Presence	Presence	Presence	Presence	Presence	Presence	Presence	Presence	Presence	Presence	Presence	Presence	Presence	Presence	Absence	Presence	Presence	Presence	Presence	Absence	Presence	Presence	Presence	Presence	Presence	Absence	Absence	Absence	Absence	Presence	Presence	Presence	Presence	Presence	Presence	Presence	Presence	Presence	Presence	Presence	Presence	Presence	Absence
NC352	GCA_050473065.1	Sputum	2021	ST584	O6	Non-mucoid	Presence	Presence	Presence	Presence	Presence	Presence	Presence	Presence	Presence	Presence	Presence	Presence	Presence	Presence	Absence	Absence	Presence	Presence	Presence	Absence	Presence	Presence	Presence	Presence	Absence	Absence	Presence	Absence	Absence	Presence	Presence	Presence	Presence	Presence	Presence	Presence	Presence	Presence	Presence	Presence	Presence	Presence	Presence
NC226	GCA_050472305.1	Sputum	2023	ST1239	O6	Non-mucoid	Presence	Presence	Presence	Presence	Presence	Presence	Presence	Presence	Presence	Presence	Presence	Presence	Presence	Presence	Absence	Presence	Presence	Presence	Presence	Presence	Presence	Presence	Presence	Presence	Presence	Presence	Presence	Presence	Absence	Presence	Presence	Presence	Presence	Presence	Presence	Presence	Presence	Presence	Presence	Presence	Presence	Absence	Absence
NC8196	GCA_050472285.1	Sputum	2022	ST1129	O6	Non-mucoid	Presence	Presence	Presence	Presence	Presence	Presence	Presence	Presence	Presence	Presence	Presence	Presence	Presence	Presence	Absence	Presence	Presence	Presence	Presence	Presence	Presence	Presence	Presence	Presence	Presence	Presence	Presence	Absence	Absence	Presence	Presence	Presence	Presence	Presence	Presence	Presence	Presence	Presence	Presence	Presence	Presence	Absence	Absence
NC316	GCA_050472265.1	Sputum	2024	ST1129	O6	Non-mucoid	Presence	Presence	Presence	Presence	Presence	Presence	Presence	Presence	Presence	Presence	Presence	Presence	Presence	Presence	Absence	Presence	Presence	Presence	Presence	Presence	Presence	Presence	Presence	Presence	Presence	Presence	Presence	Absence	Absence	Presence	Presence	Presence	Presence	Presence	Presence	Presence	Presence	Presence	Presence	Presence	Presence	Absence	Absence
NC528	GCA_050472485.1	Sputum	2023	ST218	O1	Non-mucoid	Presence	Presence	Presence	Presence	Presence	Absence	Presence	Presence	Presence	Presence	Presence	Presence	Absence	Presence	Presence	Presence	Presence	Presence	Presence	Presence	Presence	Presence	Presence	Presence	Presence	Absence	Presence	Absence	Presence	Presence	Presence	Presence	Presence	Presence	Presence	Presence	Presence	Presence	Presence	Presence	Presence	Absence	Absence
NC7887	GCA_050472445.1	BALF	2022	ST1171	O5	Mucoid	Presence	Presence	Presence	Presence	Presence	Presence	Presence	Presence	Presence	Presence	Presence	Presence	Presence	Presence	Absence	Presence	Presence	Presence	Presence	Presence	Absence	Presence	Presence	Presence	Presence	Absence	Absence	Presence	Absence	Presence	Presence	Presence	Presence	Presence	Presence	Presence	Presence	Presence	Presence	Presence	Presence	Absence	Absence
NC2215	GCA_050472245.1	BALF	2021	ST144	O6	Mucoid	Presence	Presence	Presence	Presence	Presence	Presence	Presence	Presence	Presence	Presence	Presence	Presence	Presence	Presence	Absence	Presence	Presence	Presence	Presence	Absence	Presence	Presence	Presence	Presence	Presence	Absence	Absence	Absence	Absence	Presence	Presence	Presence	Presence	Presence	Presence	Presence	Presence	Presence	Presence	Presence	Presence	Absence	Absence
NC307	GCA_050472225.1	Sputum	2024	ST144	O6	Non-mucoid	Presence	Presence	Presence	Presence	Presence	Presence	Presence	Presence	Presence	Presence	Presence	Presence	Presence	Presence	Absence	Presence	Presence	Presence	Presence	Absence	Presence	Presence	Presence	Presence	Presence	Absence	Absence	Absence	Absence	Presence	Presence	Presence	Presence	Presence	Presence	Presence	Presence	Presence	Presence	Presence	Presence	Absence	Absence
NC9538	GCA_050472205.1	Sputum	2022	ST242	O1	Mucoid	Presence	Presence	Presence	Presence	Absence	Absence	Presence	Presence	Presence	Presence	Presence	Presence	Presence	Presence	Absence	Presence	Absence	Presence	Presence	Presence	Presence	Presence	Presence	Presence	Presence	Presence	Presence	Absence	Absence	Presence	Presence	Presence	Presence	Presence	Presence	Presence	Presence	Presence	Presence	Presence	Presence	Absence	Absence
NC9016	GCA_050472175.1	Sputum	2022	NT	O1	Mucoid	Presence	Presence	Presence	Presence	Absence	Absence	Presence	Presence	Presence	Presence	Presence	Presence	Presence	Presence	Absence	Presence	Presence	Presence	Presence	Presence	Presence	Presence	Presence	Presence	Presence	Absence	Absence	Absence	Absence	Presence	Presence	Presence	Presence	Presence	Presence	Presence	Presence	Presence	Presence	Presence	Presence	Absence	Absence
NC2065	GCA_050472145.1	Sputum	2021	ST242	O1	Mucoid	Presence	Presence	Presence	Presence	Absence	Absence	Presence	Presence	Presence	Presence	Presence	Presence	Presence	Presence	Absence	Presence	Presence	Presence	Presence	Presence	Presence	Presence	Presence	Presence	Presence	Absence	Presence	Absence	Absence	Presence	Presence	Presence	Presence	Presence	Presence	Presence	Presence	Presence	Presence	Presence	Presence	Absence	Absence
NC9131	GCA_050473105.1	Sputum	2022	ST639	O4	Non-mucoid	Presence	Presence	Presence	Presence	Absence	Absence	Presence	Presence	Presence	Presence	Presence	Presence	Presence	Presence	Absence	Presence	Presence	Presence	Presence	Absence	Presence	Presence	Presence	Presence	Presence	Absence	Presence	Absence	Presence	Presence	Presence	Presence	Presence	Presence	Presence	Presence	Presence	Presence	Presence	Presence	Presence	Presence	Absence
NC155	GCA_050472465.1	Sputum	2023	ST3716	O11	Non-mucoid	Presence	Presence	Presence	Presence	Absence	Absence	Presence	Presence	Presence	Presence	Presence	Presence	Presence	Presence	Absence	Presence	Presence	Presence	Presence	Absence	Absence	Presence	Presence	Presence	Presence	Absence	Presence	Absence	Presence	Presence	Presence	Presence	Presence	Presence	Presence	Presence	Presence	Absence	Presence	Presence	Presence	Absence	Absence
NC517	GCA_050472685.1	BALF	2023	ST3393	O4	Mucoid	Presence	Presence	Presence	Presence	Presence	Presence	Presence	Presence	Presence	Presence	Presence	Presence	Presence	Presence	Absence	Presence	Presence	Presence	Presence	Absence	Presence	Presence	Presence	Presence	Presence	Absence	Presence	Absence	Absence	Presence	Presence	Presence	Presence	Presence	Presence	Presence	Presence	Presence	Presence	Presence	Presence	Presence	Absence
NC1943	GCA_050472665.1	BALF	2021	ST553	O6	Mucoid	Presence	Presence	Presence	Presence	Presence	Presence	Presence	Presence	Presence	Presence	Presence	Presence	Presence	Presence	Absence	Presence	Presence	Presence	Presence	Absence	Presence	Presence	Presence	Presence	Presence	Absence	Absence	Presence	Absence	Presence	Presence	Presence	Presence	Presence	Presence	Presence	Presence	Presence	Presence	Presence	Presence	Absence	Absence
NC4569	GCA_050473085.1	Sputum	2021	NT	O6	Mucoid	Presence	Presence	Presence	Presence	Presence	Presence	Presence	Presence	Presence	Presence	Presence	Presence	Presence	Presence	Absence	Presence	Presence	Presence	Presence	Presence	Presence	Presence	Presence	Presence	Presence	Presence	Absence	Absence	Absence	Presence	Presence	Presence	Presence	Presence	Presence	Presence	Presence	Presence	Presence	Presence	Presence	Absence	Absence
NC525	GCA_050472645.1	Sputum	2024	NT	O6	Mucoid	Presence	Presence	Presence	Presence	Presence	Presence	Presence	Presence	Presence	Presence	Presence	Presence	Presence	Presence	Absence	Presence	Presence	Presence	Presence	Absence	Presence	Presence	Presence	Presence	Presence	Absence	Presence	Absence	Absence	Presence	Presence	Presence	Presence	Presence	Presence	Presence	Presence	Presence	Presence	Presence	Presence	Presence	Presence
NC523	GCA_050472625.1	Sputum	2023	ST3090	O6	Mucoid	Presence	Presence	Presence	Presence	Presence	Presence	Presence	Presence	Presence	Presence	Presence	Presence	Presence	Presence	Absence	Presence	Presence	Presence	Presence	Presence	Presence	Presence	Presence	Presence	Absence	Absence	Presence	Absence	Absence	Presence	Presence	Presence	Presence	Presence	Presence	Presence	Presence	Presence	Presence	Presence	Presence	Absence	Absence
NC2526	GCA_050472605.1	BALF	2023	ST3090	O6	Mucoid	Presence	Presence	Presence	Presence	Presence	Presence	Presence	Presence	Presence	Presence	Presence	Presence	Presence	Presence	Absence	Presence	Presence	Presence	Presence	Presence	Presence	Presence	Presence	Presence	Absence	Absence	Presence	Absence	Absence	Presence	Presence	Presence	Presence	Presence	Presence	Presence	Presence	Presence	Presence	Presence	Presence	Absence	Absence
NC373	GCA_050472405.1	BALF	2024	ST260	O6	Non-mucoid	Presence	Presence	Presence	Presence	Presence	Presence	Presence	Presence	Presence	Presence	Presence	Presence	Presence	Presence	Absence	Presence	Presence	Presence	Presence	Presence	Presence	Presence	Presence	Presence	Presence	Presence	Presence	Absence	Absence	Presence	Presence	Presence	Presence	Presence	Presence	Presence	Presence	Presence	Presence	Presence	Presence	Absence	Absence
NC371	GCA_050472425.1	BALF	2024	ST260	O6	Non-mucoid	Presence	Presence	Presence	Presence	Presence	Presence	Presence	Presence	Presence	Presence	Presence	Presence	Presence	Presence	Absence	Presence	Presence	Presence	Presence	Presence	Presence	Presence	Presence	Presence	Presence	Presence	Absence	Presence	Absence	Presence	Presence	Presence	Presence	Presence	Presence	Presence	Presence	Presence	Presence	Presence	Presence	Absence	Absence
NC106	GCA_050472765.1	Sputum	2023	ST139	O6	Non-mucoid	Presence	Presence	Presence	Presence	Presence	Absence	Presence	Presence	Presence	Presence	Presence	Presence	Presence	Presence	Absence	Presence	Presence	Presence	Presence	Absence	Presence	Presence	Presence	Presence	Presence	Absence	Presence	Absence	Absence	Presence	Presence	Presence	Presence	Presence	Presence	Presence	Presence	Presence	Presence	Presence	Presence	Presence	Presence
NC27	GCA_050472725.1	Sputum	2022	ST1748	O6	Non-mucoid	Presence	Presence	Presence	Presence	Presence	Absence	Presence	Presence	Presence	Presence	Presence	Presence	Presence	Presence	Absence	Presence	Presence	Presence	Presence	Presence	Presence	Presence	Presence	Presence	Presence	Absence	Presence	Absence	Absence	Presence	Presence	Presence	Presence	Presence	Presence	Presence	Presence	Presence	Presence	Presence	Presence	Absence	Absence
NC120	GCA_050472705.1	Sputum	2023	ST2615	O6	Non-mucoid	Presence	Presence	Presence	Presence	Presence	Presence	Presence	Presence	Presence	Presence	Presence	Presence	Presence	Presence	Absence	Presence	Presence	Presence	Presence	Presence	Presence	Presence	Presence	Presence	Presence	Absence	Absence	Presence	Absence	Presence	Presence	Presence	Presence	Presence	Presence	Presence	Presence	Presence	Presence	Presence	Presence	Absence	Absence
NC3115	GCA_050472585.1	BALF	2021	ST170	O3	Non-mucoid	Presence	Presence	Presence	Presence	Presence	Presence	Presence	Presence	Presence	Presence	Presence	Presence	Presence	Presence	Absence	Presence	Presence	Presence	Presence	Presence	Presence	Presence	Presence	Presence	Presence	Presence	Absence	Absence	Absence	Presence	Presence	Presence	Presence	Presence	Presence	Presence	Presence	Presence	Presence	Presence	Presence	Absence	Absence
NC8413	GCA_050472805.1	BALF	2022	ST809	O1	Mucoid	Presence	Presence	Presence	Presence	Presence	Presence	Presence	Presence	Presence	Presence	Presence	Presence	Presence	Presence	Absence	Presence	Presence	Presence	Presence	Presence	Presence	Presence	Presence	Presence	Presence	Presence	Presence	Absence	Presence	Presence	Presence	Presence	Presence	Presence	Presence	Presence	Presence	Presence	Presence	Presence	Presence	Absence	Absence
NC288	GCA_050472785.1	BALF	2024	ST798	O1	Non-mucoid	Presence	Presence	Presence	Presence	Presence	Presence	Presence	Presence	Presence	Presence	Presence	Presence	Presence	Presence	Absence	Presence	Presence	Presence	Presence	Presence	Presence	Presence	Presence	Presence	Presence	Presence	Presence	Absence	Presence	Presence	Presence	Presence	Presence	Presence	Presence	Presence	Presence	Presence	Presence	Presence	Presence	Absence	Absence
NC347	GCA_050476685.1	Sputum	2024	ST1664	O9	Mucoid	Presence	Presence	Presence	Presence	Presence	Presence	Presence	Presence	Presence	Presence	Presence	Presence	Presence	Presence	Absence	Presence	Presence	Presence	Presence	Absence	Presence	Presence	Presence	Presence	Presence	Presence	Absence	Absence	Absence	Presence	Presence	Presence	Presence	Presence	Presence	Presence	Presence	Presence	Presence	Presence	Presence	Presence	Absence
NC515	GCA_050476665.1	Sputum	2023	ST1663	O9	Mucoid	Presence	Presence	Presence	Presence	Presence	Presence	Presence	Presence	Presence	Presence	Presence	Presence	Presence	Presence	Absence	Presence	Presence	Presence	Presence	Presence	Presence	Presence	Presence	Presence	Presence	Absence	Absence	Absence	Absence	Presence	Presence	Presence	Presence	Presence	Presence	Presence	Presence	Presence	Presence	Presence	Presence	Presence	Absence
NC531	GCA_050473225.1	Sputum	2024	ST1816	O5	Non-mucoid	Presence	Presence	Presence	Presence	Presence	Presence	Presence	Presence	Presence	Presence	Presence	Presence	Presence	Presence	Absence	Presence	Presence	Presence	Presence	Absence	Absence	Presence	Presence	Presence	Presence	Absence	Absence	Absence	Absence	Presence	Presence	Presence	Presence	Presence	Presence	Presence	Presence	Presence	Presence	Presence	Presence	Absence	Absence
NC524	GCA_050473205.1	Sputum	2024	ST1816	O5	Non-mucoid	Presence	Presence	Presence	Presence	Presence	Presence	Presence	Presence	Presence	Presence	Presence	Presence	Presence	Presence	Absence	Presence	Presence	Presence	Presence	Absence	Absence	Presence	Presence	Presence	Presence	Absence	Absence	Absence	Absence	Presence	Presence	Presence	Presence	Presence	Presence	Presence	Presence	Presence	Presence	Presence	Presence	Absence	Absence
Note: NT indicates isolates with no type assigned in MLST database.
[truncated: 92 more columns]
