# Supplementary material for: Genomic diversity and adaptive resistance mechanisms in Pseudomonas aeruginosa from bronchiectasis
Source: mSystems. 2025 Dec 5;11(1):e01514-25. doi: 10.1128/msystems.01514-25 (PMC12817961; doi:10.1128/msystems.01514-25)
Supplement: Table S2 — Primers used in this study. [file msystems.01514-25-s0003.xlsx]

## Sheet: Sheet1
Supplementary Table S2. Primers used in this study.
Primer	Sequence (5' - 3')	Description
algD-spacer-F	GTGGTCGCGCTACTACATGCGTCC	algD spacer for gene deletion
algD-spacer-R	AAACGGACGCATGTAGTAGCGCGA	algD spacer for gene deletion
algD-up-F	GATCTGTCCATACCCATGGTCCGTCTCGAATAATCGGACTCC	algD upstream region amplification
algD-up-R	ACTTCGTCGAGGTCGGAGACCCTTCTTGAAGTCGGTGGTGCC	algD upstream region amplification
algD-down-F	CACCACCGACTTCAAGAAGGGTCTCCGACCTCGACGAAGTGG	algD downstream region amplification
algD-down-R	TGGCGGGAGTATGAAAAGTCCAGCATGCCGCGCAGGAAGTGCA	algD downstream region amplification
algD-C-F	AGCTCGGTACCCGGGGCCGGGCTGAAGGACTTCAATGCCC	algD complementation
algD-C-R	CGACGGCCAGTGCCACAGCATGCCGCGCAGGAAGTGCA	algD complementation
rhlR-spacer-F	GTGGAACGAGGCTCGCGATTGGGG	rhlR spacer for gene deletion
rhlR-spacer-R	AAACCCCCAATCGCGAGCCTCGTT	rhlR spacer for gene deletion
rhlR-up-F	TTTTGAGATCTGTCCATACCCATGGAGCTCCCAGACCGACGGATCGCT	rhlR upstream region amplification
rhlR-up-R	CATTTTATCGATCAGGGCTTACTGCACTGGGTCTCATCTGAAGCGCA	rhlR upstream region amplification
rhlR-down-F	TGCGCTTCAGATGAGACCCAGTGCAGTAAGCCCTGATCGATAAAATG	rhlR downstream region amplification
rhlR-down-R	TCTGAATGGCGGGAGTATGAAAAGTGGAGCCTTGCTGCCATCGTG	rhlR downstream region amplification
pirR-C-F	AGCTCGGTACCCGGGCGAAGCGGAAAGATCGTGAA	pirR complementation
pirR-C-R	CGACGGCCAGTGCCATAGCAGGAAGAACGCCACCA	pirR complementation
