# Supplementary material for: Genomic diversity and adaptive resistance mechanisms in Pseudomonas aeruginosa from bronchiectasis
Source: mSystems. 2025 Dec 5;11(1):e01514-25. doi: 10.1128/msystems.01514-25 (PMC12817961; doi:10.1128/msystems.01514-25)
Supplement: Table S3 — Details of all loss-of-function mutation sites identified in 66 P. aeruginosa isolates from NCFB patients. [file msystems.01514-25-s0004.xlsx]

## Sheet: Sheet1
Supplementary Table S3. Details of all loss-of-function mutation sites identified in 66 P. aeruginosa isolates from NCFB patients.
Strain	Chromosome	Position	Variant Type	Reference Allele	Mutant Allele	Strand	Nucleotide Position (in CDS)	Amino Acid Position (in Protein)	Variant Effect	Locus Tag	Gene Name	Gene Function
NC129	NC_002516.2	1462888	del	AG	A	+	198/708	66/235	frameshift_variant c.198delG p.Arg67fs	PA1348		hypothetical protein
NC129	NC_002516.2	1474744	ins	C	CG	+	25/741	9/246	frameshift_variant c.24dupG p.Leu9fs	PA1363		ECF sigma factor
NC129	NC_002516.2	417866	del	GCCGAGCCCGAGCCCGAGC	G	+	374/1368	125/455	disruptive_inframe_deletion c.374_391delAGCCCGAGCCCGAGCCCG p.Glu125_Pro130del	PA0373	ftsY	signal recognition particle receptor FtsY
NC129	NC_002516.2	473965	snp	C	T	+	775/3141	259/1046	stop_gained c.775C>T p.Gln259*	PA0426	mexB	Resistance-Nodulation-Cell Division (RND) multidrug efflux transporter MexB
NC129	NC_002516.2	763242	snp	C	T	+	352/603	118/200	stop_gained c.352C>T p.Gln118*	PA0691	phdA	prevent-host-death protein A
NC129	NC_002516.2	832262	snp	C	T	+	349/585	117/194	stop_gained c.349C>T p.Gln117*	PA0763	mucA	anti-sigma factor MucA
NC129	NC_002516.2	1558730	snp	G	A	+	560/720	187/239	stop_gained c.560G>A p.Trp187*	PA1430	lasR	transcriptional regulator LasR
NC129	NC_002516.2	1578722	ins	C	CTCCTCCTCTTCCTCCTCTTCCTCCTCT	+	1194/1260	398/419	disruptive_inframe_insertion c.1193_1194insTTCCTCCTCTTCCTCCTCTTCCTCCTC p.Ser398_Ser399insSerSerSerSerSerSerSerSerSer	PA1450		conserved hypothetical protein
NC129	NC_002516.2	1641100	del	CGCAGGCGG	C	-	400/1710	131/569	frameshift_variant c.393_400delCCGCCTGC p.Arg134fs	PA1510	tplE	type 6 PGAP1-like effector, TplE
NC129	NC_002516.2	1919807	snp	C	T	+	229/825	77/274	stop_gained c.229C>T p.Gln77*	PA1775	cmpX	conserved cytoplasmic membrane protein, CmpX protein
NC129	NC_002516.2	1949579	ins	A	ACCGCCG	-	755/1833	252/610	disruptive_inframe_insertion c.750_755dupCGGCGG p.Gly251_Gly252dup	PA1797		hypothetical protein
NC129	NC_002516.2	2018592	del	ACCCTGGCCGCG	A	-	202/828	64/275	frameshift_variant c.192_202delCGCGGCCAGGG p.Ala66fs	PA1858	str	streptomycin 3''-phosphotransferase
NC129	NC_002516.2	2721324	del	GGGTGCCTTGCA	G	-	207/765	66/254	frameshift_variant c.197_207delTGCAAGGCACC p.Leu66fs	PA2425	pvdG	PvdG
NC129	NC_002516.2	2756650	snp	A	G	+	342/342	114/113	stop_lost&splice_region_variant c.342A>G p.Ter114Trpext*?	PA2456		hypothetical protein
NC129	NC_002516.2	3087462	ins	A	ATGG	+	1325/1350	442/449	disruptive_inframe_insertion c.1322_1324dupTGG p.Met441_Gly442insVal	PA2729		hypothetical protein
NC129	NC_002516.2	3192369	ins	G	GCGCCGC	+	696/972	232/323	disruptive_inframe_insertion c.690_695dupCGCCGC p.Ala231_Ala232dup	PA2838		probable transcriptional regulator
NC129	NC_002516.2	3194171	ins	A	ACGCTCGCCG	-	1418/1704	473/567	disruptive_inframe_insertion c.1410_1418dupCGGCGAGCG p.Arg473_Pro474insGlyGluArg	PA2840		probable ATP-dependent RNA helicase
NC129	NC_002516.2	3266586	snp	C	T	+	739/2157	247/718	stop_gained c.739C>T p.Gln247*	PA2911		probable TonB-dependent receptor
NC129	NC_002516.2	3491082	ins	C	CGCCTGGGCCTGG	-	329/660	110/219	disruptive_inframe_insertion c.318_329dupCCAGGCCCAGGC p.Ala110_Pro111insGlnAlaGlnAla	PA3110		hypothetical protein
NC129	NC_002516.2	3615891	snp	G	A	+	962/1833	321/610	stop_gained c.962G>A p.Trp321*	PA3228		probable ATP-binding/permease fusion ABC transporter
NC129	NC_002516.2	3685049	del	TC	T	-	713/858	238/285	frameshift_variant c.713delG p.Gly238fs	PA3292		hypothetical protein
NC129	NC_002516.2	3794051	snp	G	A	-	67/303	23/100	stop_gained c.67C>T p.Gln23*	PA3390		hypothetical protein
NC129	NC_002516.2	3873148	del	GCCC	G	+	2358/2760	786/919	disruptive_inframe_deletion c.2358_2360delCCC p.Pro787del	PA3462		probable sensor/response regulator hybrid
NC129	NC_002516.2	4058176	del	AT	A	-	737/1005	246/334	frameshift_variant c.737delA p.Asp246fs	PA3622	rpoS	sigma factor RpoS
NC129	NC_002516.2	4329193	snp	G	A	-	799/2295	267/764	stop_gained c.799C>T p.Gln267*	PA3866		Pyocin S4
NC129	NC_002516.2	4432946	del	GGCC	G	-	224/576	74/191	disruptive_inframe_deletion c.222_224delGGC p.Ala75del	PA3952		hypothetical protein
NC129	NC_002516.2	4541643	del	CCACGAACACGAACACGAA	C	+	389/591	130/196	disruptive_inframe_deletion c.389_406delAACACGAACACGAACACG p.Glu130_His135del	PA4063		hypothetical protein
NC129	NC_002516.2	4924181	del	AGCAGCACTGAG	A	+			gene_fusion n.4924182_4924192delGCAGCACTGAG	PA4393	ampG	AmpG
NC129	NC_002516.2	5229626	snp	G	A	-	355/522	119/173	stop_gained c.355C>T p.Gln119*	PA4661	pagL	Lipid A 3-O-deacylase
NC129	NC_002516.2	5391493	del	TGGTCGGCACGGACCA	T	-	61/1407	16/468	disruptive_inframe_deletion c.47_61delTGGTCCGTGCCGACC p.Leu16_Asp20del	PA4805		probable class III aminotransferase
NC129	NC_002516.2	5648928	snp	G	A	+	1115/1617	372/538	stop_gained c.1115G>A p.Trp372*	PA5021		probable sodium/hydrogen antiporter
NC129	NC_002516.2	5852261	snp	G	A	-	298/1320	100/439	stop_gained c.298C>T p.Gln100*	PA5199	amgS	AmgS
NC129	NC_002516.2	5883686	ins	C	CGGCCCGGCCGGGGCATT	+	46/312	16/103	frameshift_variant c.29_45dupGGCCGGGGCATTGGCCC p.Arg16fs	PA5226		hypothetical protein
NC129	NC_002516.2	6090706	complex	TCGCGCAGCTCTGT	AGGCGAAGCTGA	-	1/2514	1/837	start_lost&initiator_codon_variant&intron_variant c.-13_1delACAGAGCTGCGCGAinsTCAGCTTCGCCT p.Met1delins???	PA5412		hypothetical protein
NC1019	NC_002516.2	170189	ins	C	CGCTGGCCAGCGTCGCCTGCCT	+	315/996	105/331	disruptive_inframe_insertion c.294_314dupCAGCGTCGCCTGCCTGCTGGC p.Ala105_Met106insSerValAlaCysLeuLeuAla	PA0150		anti-sigma factor
NC1019	NC_002516.2	203623	ins	C	CCTGGCGGGA	-	443/1920	148/639	disruptive_inframe_insertion c.443_444insTCCCGCCAG p.Ala147_Arg148insSerProAla	PA0178		probable two-component sensor
NC1019	NC_002516.2	1246659	snp	T	A	+	216/345	72/114	stop_gained c.216T>A p.Cys72*	PA1152		hypothetical protein
NC1019	NC_002516.2	417866	del	GCCGAGCCCGAGCCCGAGC	G	+	374/1368	125/455	disruptive_inframe_deletion c.374_391delAGCCCGAGCCCGAGCCCG p.Glu125_Pro130del	PA0373	ftsY	signal recognition particle receptor FtsY
NC1019	NC_002516.2	457818	del	CG	C	+	3694/7419	1232/2472	frameshift_variant c.3694delG p.Ala1232fs	PA0413	chpA	component of chemotactic signal transduction system
NC1019	NC_002516.2	628336	complex	CATGCCA	GACACCG	-	335/336	110/111	stop_lost&splice_region_variant c.329_335delTGGCATGinsCGGTGTC p.LeuAlaTer110SerValSerext*?	PA0573		hypothetical protein
NC1019	NC_002516.2	748875	del	GCTA	G	+	219/1113	73/370	disruptive_inframe_deletion c.219_221delTAC p.Thr74del	PA0689	lapB	low-molecular-weight alkaline phosphatase B, LapB
NC1019	NC_002516.2	832115	del	GC	G	+	205/585	69/194	frameshift_variant c.205delC p.Leu69fs	PA0763	mucA	anti-sigma factor MucA
NC1019	NC_002516.2	1109865	ins	G	GA	+	908/918	303/305	frameshift_variant c.907_908insA p.Asp303fs	PA1023		probable short-chain dehydrogenase
NC1019	NC_002516.2	1150054	del	GT	G	+	104/522	35/173	frameshift_variant c.104delT p.Val35fs	PA1062		hypothetical protein
NC1019	NC_002516.2	1296036	snp	G	T	-	194/1419	65/472	stop_gained c.194C>A p.Ser65*	PA1194		probable amino acid permease
NC1019	NC_002516.2	1529038	del	AGGC	A	-	523/759	174/252	disruptive_inframe_deletion c.521_523delGCC p.Arg174del	PA1406		hypothetical protein
NC1019	NC_002516.2	1553246	ins	G	GC	+	137/564	46/187	frameshift_variant c.136dupC p.Arg46fs	PA1427		hypothetical protein
NC1019	NC_002516.2	1671363	ins	G	GCCGAGCCCGAGCCCGAGCCCGAGC	+	1407/2046	469/681	disruptive_inframe_insertion c.1383_1406dupCGAGCCCGAGCCCGAGCCCGAGCC p.Pro469_Leu470insGluProGluProGluProGluPro	PA1532	dnaX	DNA polymerase subunits gamma and tau
NC1019	NC_002516.2	1770562	del	CTCTATGTAG	C	-	422/648	138/215	disruptive_inframe_deletion c.414_422delCTACATAGA p.Asp138_Ile140del	PA1627		probable transcriptional regulator
NC1019	NC_002516.2	1844903	del	TGTTGGCGTTGGC	T	-	350/1110	113/369	disruptive_inframe_deletion c.339_350delGCCAACGCCAAC p.Pro114_Thr117del	PA1695	pscP	translocation protein in type III secretion
NC1019	NC_002516.2	2066600	snp	C	T	-	168/1275	56/424	stop_gained c.168G>A p.Trp56*	PA1895		hypothetical protein
NC1019	NC_002516.2	2304177	ins	C	CCAG	+	1158/1194	386/397	disruptive_inframe_insertion c.1157_1158insAGC p.Pro386_Ala387insAla	PA2092		probable major facilitator superfamily (MFS) transporter
NC1019	NC_002516.2	2344978	del	TATGGCG	T	+	1119/2619	373/872	disruptive_inframe_deletion c.1119_1124delTGGCGA p.Gly374_Asp375del	PA2130	cupA3	usher CupA3
NC1019	NC_002516.2	2735109	del	CCGTGATCGTGATCGTGAT	C	-	73/1026	19/341	disruptive_inframe_deletion c.56_73delATCACGATCACGATCACG p.Asp19_His24del	PA2438		hypothetical protein
NC1019	NC_002516.2	3016444	del	AGCGCC	A	+	202/354	68/117	frameshift_variant c.202_206delGCCGC p.Ala68fs	PA2667	mvaU	MvaU
NC1019	NC_002516.2	3142390	del	AAG	A	+	107/219	36/72	frameshift_variant c.107_108delAG p.Lys36fs	PA2785		conserved hypothetical protein
NC1019	NC_002516.2	3508672	ins	G	GA	+	1319/1329	440/442	frameshift_variant c.1318_1319insA p.Ala440fs	PA3125		putative transferase
NC1019	NC_002516.2	3685049	del	TC	T	-	713/858	238/285	frameshift_variant c.713delG p.Gly238fs	PA3292		hypothetical protein
NC1019	NC_002516.2	3873148	del	GCCC	G	+	2358/2760	786/919	disruptive_inframe_deletion c.2358_2360delCCC p.Pro787del	PA3462		probable sensor/response regulator hybrid
NC1019	NC_002516.2	4432946	del	GGCC	G	-	224/576	74/191	disruptive_inframe_deletion c.222_224delGGC p.Ala75del	PA3952		hypothetical protein
NC1019	NC_002516.2	4471787	snp	G	A	-	412/528	138/175	stop_gained c.412C>T p.Gln138*	PA3991		hypothetical protein
NC1019	NC_002516.2	4499732	del	TG	T	-	111/1356	37/451	frameshift_variant c.111delC p.Met38fs	PA4020	mpl	UDP-N-acetylmuramate:L-alanyl-gamma-D-glutamyl-me so-diaminopimelate ligase
NC1019	NC_002516.2	4541643	del	CCACGAACACGAACACGAA	C	+	389/591	130/196	disruptive_inframe_deletion c.389_406delAACACGAACACGAACACG p.Glu130_His135del	PA4063		hypothetical protein
NC1019	NC_002516.2	5155935	ins	C	CA	+	376/564	126/187	frameshift_variant c.375_376insA p.Phe126fs	PA4600	nfxB	transcriptional regulator NfxB
NC1019	NC_002516.2	5326947	ins	C	CTCG	-	377/390	126/129	disruptive_inframe_insertion c.375_377dupCGA p.Asp125dup	PA4743	rbfA	ribosome-binding factor A
NC1019	NC_002516.2	5384700	snp	A	T	-	577/579	193/192	stop_lost&splice_region_variant c.577T>A p.Ter193Lysext*?	PA4799		hypothetical protein
NC1019	NC_002516.2	5523376	del	AGGC	A	-	305/696	101/231	disruptive_inframe_deletion c.303_305delGCC p.Pro102del	PA4924		conserved hypothetical protein
NC1019	NC_002516.2	5598265	del	CCAG	C	-	10/2997	3/998	disruptive_inframe_deletion c.8_10delCTG p.Ala3del	PA4982		probable two-component sensor
NC1019	NC_002516.2	5724976	del	CT	C	-	266/642	89/213	frameshift_variant c.266delA p.Lys89fs	PA5086	tli5b1	type VI secretion lipase immunity protein, Tli5b1
NC1019	NC_002516.2	5729088	complex	ACC	GCT	-	389/2238	129/745	stop_gained c.387_389delGGTinsAGC p.TrpVal129*	PA5089	tle5b	type VI secretion phospholipase D effector Tle5b
NC1019	NC_002516.2	5915499	del	CGCCGCGGGCTTG	C	-	602/1059	197/352	disruptive_inframe_deletion c.591_602delCAAGCCCGCGGC p.Lys198_Ala201del	PA5253	algP	alginate regulatory protein AlgP
NC1019	NC_002516.2	6146055	del	ACCAGAG	A	+	666/1629	222/542	disruptive_inframe_deletion c.666_671delAGAGCC p.Glu223_Pro224del	PA5455		putative glycosyltransferase
NC11	NC_002516.2	34627	snp	G	T	+	4/915	2/304	stop_gained c.4G>T p.Gly2*	PA0032		probable transcriptional regulator
NC11	NC_002516.2	271746	del	TTGCCCGGCGTGGACG	T	-	92/1266	26/421	disruptive_inframe_deletion c.78_92delCGTCCACGCCGGGCA p.His26_Gly30del	PA0240		probable porin
NC11	NC_002516.2	288749	del	CAT	C	-	426/792	142/263	frameshift_variant c.425_426delAT p.His142fs	PA0257		hypothetical protein
NC11	NC_002516.2	1346884	del	TCGC	T	-	940/2577	313/858	disruptive_inframe_deletion c.938_940delGCG p.Gly313del	PA1243		probable sensor/response regulator hybrid
NC11	NC_002516.2	417866	del	GCCGAGCCCGAGCCCGAGCCCGAGC	G	+	368/1368	123/455	disruptive_inframe_deletion c.368_391delAGCCCGAGCCCGAGCCCGAGCCCG p.Glu123_Pro130del	PA0373	ftsY	signal recognition particle receptor FtsY
NC11	NC_002516.2	473911	snp	C	T	+	721/3141	241/1046	stop_gained c.721C>T p.Gln241*	PA0426	mexB	Resistance-Nodulation-Cell Division (RND) multidrug efflux transporter MexB
NC11	NC_002516.2	505048	complex	TGGC	CGGT	+	2/540	1/179	start_lost c.2_5delTGGCinsCGGT p.ValAla1?	PA0449		hypothetical protein
NC11	NC_002516.2	577747	ins	A	AG	-	285/360	95/119	frameshift_variant c.285dupC p.Trp96fs	PA0517	nirC	probable c-type cytochrome precursor
NC11	NC_002516.2	600523	del	GC	G	+	105/969	35/322	frameshift_variant c.105delC p.Ala36fs	PA0543		hypothetical protein
NC11	NC_002516.2	691832	ins	C	CGAG	+	1113/1836	371/611	disruptive_inframe_insertion c.1112_1113insGAG p.Ala371dup	PA0636		hypothetical protein
NC11	NC_002516.2	802239	complex	TCGT	GCGC	-	1/273	1/90	initiator_codon_variant c.-3_1delACGAinsGCGC p.Met1?	PA0734		hypothetical protein
NC11	NC_002516.2	832338	del	AG	A	+	430/585	144/194	frameshift_variant c.430delG p.Ala144fs	PA0763	mucA	anti-sigma factor MucA
NC11	NC_002516.2	882548	ins	A	ACGGCACC	+	603/822	201/273	frameshift_variant c.596_602dupACCCGGC p.Leu202fs	PA0804		probable oxidoreductase
NC11	NC_002516.2	932012	del	TG	T	-	93/711	31/236	frameshift_variant c.93delC p.Met32fs	PA0852.1		Uncharacterized protein
NC11	NC_002516.2	933983	ins	G	GGA	-	129/1395	43/464	frameshift_variant c.128_129dupTC p.His44fs	PA0854	fumC2	fumarate hydratase
NC11	NC_002516.2	1016325	del	CG	C	+	395/720	132/239	frameshift_variant c.395delG p.Gly132fs	PA0929	pirR	two-component response regulator
NC11	NC_002516.2	1044627	complex	CGAGTTCG	TCAGCTCTGC	-	688/1332	227/443	frameshift_variant&stop_gained&missense_variant c.681_688delCGAACTCGinsGCAGAGCTGA p.Glu228fs	PA0958	oprD	Basic amino acid, basic peptide and imipenem outer membrane porin OprD precursor
NC11	NC_002516.2	1075553	ins	A	AG	+	776/2520	259/839	frameshift_variant c.775dupG p.Asp259fs	PA0994	cupC3	usher CupC3
NC11	NC_002516.2	1150053	del	GGT	G	+	104/522	35/173	frameshift_variant c.104_105delTG p.Val35fs	PA1062		hypothetical protein
NC11	NC_002516.2	1158728	del	AG	A	-	697/768	233/255	frameshift_variant c.697delC p.Leu233fs	PA1071	braF	branched-chain amino acid transport protein BraF
NC11	NC_002516.2	1225202	ins	C	CGGGTGGACGCCT	+	581/690	194/229	disruptive_inframe_insertion c.569_580dupACGCCTGGGTGG p.Asp190_Val193dup	PA1132		hypothetical protein
NC11	NC_002516.2	1256644	ins	G	GGAT	+	555/1359	185/452	disruptive_inframe_insertion c.552_554dupGAT p.Arg184_Ile185insMet	PA1158		probable two-component sensor
NC11	NC_002516.2	1266711	snp	C	T	+	601/672	201/223	stop_gained c.601C>T p.Gln201*	PA1167		hypothetical protein
NC11	NC_002516.2	1405824	ins	G	GC	+	491/1125	164/374	frameshift_variant c.490dupC p.Gln164fs	PA1294	rnd	ribonuclease D
NC11	NC_002516.2	1462180	del	AG	A	-	450/693	150/230	frameshift_variant c.450delC p.Ser151fs	PA1347		probable transcriptional regulator
NC11	NC_002516.2	1553550	snp	G	T	+	439/564	147/187	stop_gained c.439G>T p.Glu147*	PA1427		hypothetical protein
NC11	NC_002516.2	1578970	del	GGAGGCCGTGGAGGCATCGGCGGTCGGCGCC	G	+	140/1344	47/447	disruptive_inframe_deletion c.140_169delTGGAGGCATCGGCGGTCGGCGCCGAGGCCG p.Val47_Ala56del	PA1451		conserved hypothetical protein
NC11	NC_002516.2	1615573	ins	T	TGTC	-	335/1239	112/412	disruptive_inframe_insertion c.333_335dupGAC p.Thr112dup	PA1488		hypothetical protein
NC11	NC_002516.2	1620614	del	CG	C	-	729/999	243/332	frameshift_variant c.729delC p.Val244fs	PA1493	cysP	sulfate-binding protein of ABC transporter
NC11	NC_002516.2	1671363	ins	G	GCCGGGCCCGAGC	+	1379/2046	460/681	disruptive_inframe_insertion c.1378_1379insGGCCCGAGCCCG p.Ala459_Glu460insGlyProGluPro	PA1532	dnaX	DNA polymerase subunits gamma and tau
NC11	NC_002516.2	1768429	del	ATCT	A	+	512/1068	171/355	disruptive_inframe_deletion c.512_514delTCT p.Phe171del	PA1625		conserved hypothetical protein
NC11	NC_002516.2	1814905	snp	G	T	+	1511/1512	504/503	stop_lost&splice_region_variant c.1511G>T p.Ter504Leuext*?	PA1663	sfa2	Sfa2
NC11	NC_002516.2	1844903	del	TGTTGGC	T	-	350/1110	115/369	disruptive_inframe_deletion c.345_350delGCCAAC p.Pro116_Thr117del	PA1695	pscP	translocation protein in type III secretion
NC11	NC_002516.2	1921246	snp	C	T	+	73/1053	25/350	stop_gained c.73C>T p.Gln25*	PA1777	oprF	Major porin and structural outer membrane porin OprF precursor
NC11	NC_002516.2	2160356	snp	C	T	+	1087/1164	363/387	stop_gained c.1087C>T p.Gln363*	PA1975		hypothetical protein
NC11	NC_002516.2	2304177	ins	C	CCGG	+	1163/1194	388/397	disruptive_inframe_insertion c.1160_1162dupCGG p.Ala387dup	PA2092		probable major facilitator superfamily (MFS) transporter
NC11	NC_002516.2	2341027	del	TCG	T	-	613/1227	204/408	frameshift_variant c.612_613delCG p.Asp205fs	PA2127	cgrA	cupA gene regulator A, CgrA
NC11	NC_002516.2	2701351	ins	T	TC	+	154/861	52/286	frameshift_variant c.153dupC p.Ala52fs	PA2418		hypothetical protein
NC11	NC_002516.2	2834056	ins	A	AG	-	112/1014	38/337	frameshift_variant c.112dupC p.Leu38fs	PA2516	xylZ	toluate 1,2-dioxygenase electron transfer component
NC11	NC_002516.2	2879381	del	AGCG	A	+	407/1395	136/464	disruptive_inframe_deletion c.407_409delGCG p.Ser136_Glu137delinsLys	PA2548		hypothetical protein
NC11	NC_002516.2	2890357	snp	C	G	-	1694/1695	565/564	stop_lost&splice_region_variant c.1694G>C p.Ter565Serext*?	PA2557		probable AMP-binding enzyme
NC11	NC_002516.2	2979035	del	TCG	T	+	1282/1596	428/531	frameshift_variant c.1282_1283delGC p.Ala428fs	PA2634	aceA	isocitrate lyase AceA
NC11	NC_002516.2	3014440	del	CCGCGCCGAGGACGAGCACCAG	C	+	524/1554	175/517	disruptive_inframe_deletion c.524_544delACGAGCACCAGCGCGCCGAGG p.Asp175_Glu181del	PA2665	fhpR聽	Transcriptional activator of P. aeruginosa flavohemoglobin, FhpR
NC11	NC_002516.2	3037821	ins	T	TG	-	111/2181	37/726	frameshift_variant c.111dupC p.Met38fs	PA2685	vgrG4	VgrG4
NC11	NC_002516.2	3049059	del	GGGC	G	-	95/1104	31/367	disruptive_inframe_deletion c.93_95delGCC p.Pro32del	PA2695		conserved hypothetical protein
NC11	NC_002516.2	3078023	ins	C	CGCGGGCTCG	+	720/1884	240/627	disruptive_inframe_insertion c.719_720insCGGCGGGCT p.Leu240_Gly241insGlyGlyLeu	PA2725		probable chaperone
NC11	NC_002516.2	3135970	del	TG	T	-	30/957	10/318	frameshift_variant c.30delC p.Thr11fs	PA2777		conserved hypothetical protein
NC11	NC_002516.2	3285942	del	ACCGGC	A	+	264/927	88/308	frameshift_variant c.264_268delGGCCC p.Ala89fs	PA2930		probable transcriptional regulator
NC11	NC_002516.2	3291067	del	GA	G	-	106/480	36/159	frameshift_variant c.106delT p.Ser36fs	PA2935		hypothetical protein
NC11	NC_002516.2	3449775	ins	G	GCGCCCACGC	+	93/1080	31/359	disruptive_inframe_insertion c.84_92dupCACGCCGCC p.Pro31_Thr32insThrProPro	PA3076		hypothetical protein
NC11	NC_002516.2	3627705	ins	A	AG	+	199/858	67/285	frameshift_variant c.198dupG p.Thr67fs	PA3240		conserved hypothetical protein
NC11	NC_002516.2	3685688	del	CG	C	-	74/858	25/285	frameshift_variant c.74delC p.Pro25fs	PA3292		hypothetical protein
NC11	NC_002516.2	3758044	del	CCG	C	-	1330/1716	443/571	frameshift_variant c.1329_1330delCG p.Gly444fs	PA3346	hsbR	HptB-dependent secretion and biofilm regulator HsbR
NC11	NC_002516.2	3769034	del	GT	G	+	852/1347	284/448	frameshift_variant c.852delT p.Gly286fs	PA3357	dsdA	D-serine dehydratase
NC11	NC_002516.2	3771648	del	AGGCGCT	A	-	913/1059	303/352	disruptive_inframe_deletion c.908_913delAGCGCC p.Gln303_Arg304del	PA3360		probable secretion protein
NC11	NC_002516.2	3967001	del	CCG	C	+	1162/1170	388/389	frameshift_variant c.1162_1163delGC p.Ala388fs	PA3542	alg44	alginate biosynthesis protein Alg44
NC11	NC_002516.2	3977424	ins	G	GGCAGCT	+	248/651	83/216	disruptive_inframe_insertion c.242_247dupGCAGCT p.Ser82_Tyr83insCysSer	PA3550	algF	alginate o-acetyltransferase AlgF
NC11	NC_002516.2	4381521	snp	G	A	-	496/516	166/171	stop_gained c.496C>T p.Gln166*	PA3911		conserved hypothetical protein
NC11	NC_002516.2	4432946	del	GGCC	G	-	224/576	74/191	disruptive_inframe_deletion c.222_224delGGC p.Ala75del	PA3952		hypothetical protein
NC11	NC_002516.2	4471787	snp	G	A	-	412/528	138/175	stop_gained c.412C>T p.Gln138*	PA3991		hypothetical protein
NC11	NC_002516.2	4480457	del	GT	G	-	776/1029	259/342	frameshift_variant c.776delA p.Asn259fs	PA4000	rlpA	RlpA
NC11	NC_002516.2	4498767	ins	C	CTCGACGA	-	1076/1356	359/451	frameshift_variant c.1070_1076dupTCGTCGA p.Glu359fs	PA4020	mpl	UDP-N-acetylmuramate:L-alanyl-gamma-D-glutamyl-me so-diaminopimelate ligase
NC11	NC_002516.2	4541643	del	CCACGAACACGAACACGAA	C	+	389/591	130/196	disruptive_inframe_deletion c.389_406delAACACGAACACGAACACG p.Glu130_His135del	PA4063		hypothetical protein
NC11	NC_002516.2	4664163	ins	G	GC	+	316/2409	106/802	frameshift_variant c.315dupC p.Gly106fs	PA4168	fpvB	second ferric pyoverdine receptor FpvB
NC11	NC_002516.2	4839638	del	CG	C	+	49/1116	17/371	frameshift_variant c.49delG p.Val17fs	PA4311		conserved hypothetical protein
NC11	NC_002516.2	4897050	del	AG	A	-	375/903	125/300	frameshift_variant c.375delC p.Leu126fs	PA4368		hypothetical protein
NC11	NC_002516.2	4990511	del	GGC	G	+	236/540	79/179	frameshift_variant c.236_237delGC p.Arg79fs	PA4458		conserved hypothetical protein
NC11	NC_002516.2	4998063	snp	T	C	-	450/450	150/149	stop_lost&splice_region_variant c.450A>G p.Ter150Trpext*?	PA4469		hypothetical protein
NC11	NC_002516.2	5008723	snp	C	A	-	1378/1458	460/485	stop_gained c.1378G>T p.Glu460*	PA4477	cafA	cytoplasmic axial filament protein
NC11	NC_002516.2	5045796	del	AC	A	+	773/972	258/323	frameshift_variant c.773delC p.Pro258fs	PA4506	dppF	dipeptide ABC transporter ATP-binding protein DppF
NC11	NC_002516.2	5146960	del	GGCGCTTCT	G	-	1611/1665	535/554	frameshift_variant c.1604_1611delAGAAGCGC p.Lys535fs	PA4595		probable ATP-binding component of ABC transporter
NC11	NC_002516.2	5191511	ins	G	GC	-	1364/6465	455/2154	frameshift_variant c.1364dupG p.Ala456fs	PA4625	cdrA	cyclic diguanylate-regulated TPS partner A, CdrA
NC11	NC_002516.2	5206318	del	GCCGCCTCCC	G	-	169/279	54/92	disruptive_inframe_deletion c.161_169delGGGAGGCGG p.Gly54_Ala56del	PA4637		hypothetical protein
NC11	NC_002516.2	5210906	del	GC	G	-	90/291	30/96	frameshift_variant c.90delG p.Ser33fs	PA4642		hypothetical protein
NC11	NC_002516.2	5229677	del	TGAATGGC	T	-	303/522	99/173	frameshift_variant c.297_303delGCCATTC p.Pro100fs	PA4661	pagL	Lipid A 3-O-deacylase
NC11	NC_002516.2	5326947	ins	C	CTCG	-	377/390	126/129	disruptive_inframe_insertion c.375_377dupCGA p.Asp125dup	PA4743	rbfA	ribosome-binding factor A
NC11	NC_002516.2	5354900	del	CTCGCGCAGCG	C	-	158/774	50/257	frameshift_variant c.149_158delCGCTGCGCGA p.Ser50fs	PA4769		probable transcriptional regulator
NC11	NC_002516.2	5370780	snp	C	T	-	866/891	289/296	stop_gained c.866G>A p.Trp289*	PA4783		conserved hypothetical protein
NC11	NC_002516.2	5374508	ins	G	GC	+	394/1356	132/451	frameshift_variant c.393dupC p.Glu132fs	PA4786		probable short-chain dehydrogenase
NC11	NC_002516.2	5505848	snp	T	C	-	762/762	254/253	stop_lost&splice_region_variant c.762A>G p.Ter254Trpext*?	PA4907		probable short-chain dehydrogenase
NC11	NC_002516.2	5570502	del	CGA	C	+	1415/1539	472/512	frameshift_variant c.1415_1416delAG p.Glu472fs	PA4961		hypothetical protein
NC11	NC_002516.2	5575990	ins	G	GC	-	38/1014	13/337	frameshift_variant c.38dupG p.Leu14fs	PA4966		hypothetical protein
NC11	NC_002516.2	5667327	del	CCCTCGCAGAGGCG	C	-	340/1434	110/477	frameshift_variant c.328_340delCGCCTCTGCGAGG p.Arg110fs	PA5035	gltD	glutamate synthase small chain
NC11	NC_002516.2	5814564	del	GC	G	+	844/1839	282/612	frameshift_variant c.844delC p.Arg282fs	PA5165	dctB	DctB
NC11	NC_002516.2	5940774	del	GC	G	-	308/336	103/111	frameshift_variant c.308delG p.Gly103fs	PA5275		conserved hypothetical protein
NC11	NC_002516.2	6146055	del	ACCAGAG	A	+	666/1629	222/542	disruptive_inframe_deletion c.666_671delAGAGCC p.Glu223_Pro224del	PA5455		putative glycosyltransferase
NC11	NC_002516.2	6167020	del	TC	T	-	389/1290	130/429	frameshift_variant c.389delG p.Gly130fs	PA5476	citA	citrate transporter
NC11	NC_002516.2	6171889	del	TG	T	+	160/195	54/64	frameshift_variant c.160delG p.Glu54fs	PA5480		hypothetical protein
NC517	NC_002516.2	36169	del	GTCTTCGTTGTTGC	G	-	101/366	30/121	frameshift_variant c.89_101delGCAACAACGAAGA p.Ser30fs	PA0033	hptC	Histidine phosphotransfer protein HptC
NC517	NC_002516.2	99332	del	TCGGCGAAGGCAGGCGCCGATC	T	-	424/1494	135/497	disruptive_inframe_deletion c.404_424delGATCGGCGCCTGCCTTCGCCG p.Gly135_Ala141del	PA0081	fha1	Fha1
NC517	NC_002516.2	227883	del	CCGCCGG	C	+	510/813	170/270	disruptive_inframe_deletion c.510_515delGCCGGC p.Pro171_Ala172del	PA0197	tonB2	TonB2
NC517	NC_002516.2	1097988	snp	C	G	+	693/993	231/330	stop_gained c.693C>G p.Tyr231*	PA1014	wapB	1,2-glucosyltransferase WapB
NC517	NC_002516.2	349540	del	ACCTGGCGGCGC	A	+	498/1020	166/339	frameshift_variant c.498_508delGGCGCCCTGGC p.Ala167fs	PA0308		hypothetical protein
NC517	NC_002516.2	1246774	complex	AA	G	+	331/345	111/114	frameshift_variant&missense_variant c.331_332delAAinsG p.Lys111fs	PA1152		hypothetical protein
NC517	NC_002516.2	373922	ins	C	CGGCTGGT	+	214/468	72/155	frameshift_variant c.207_213dupGCTGGTG p.His72fs	PA0332		hypothetical protein
NC517	NC_002516.2	450729	del	AG	A	+	226/537	76/178	frameshift_variant c.226delG p.Val76fs	PA0410	pilI	twitching motility protein PilI
NC517	NC_002516.2	473221	del	TTCGCGTGGGTGA	T	+	36/3141	12/1046	disruptive_inframe_deletion c.36_47delGTGGGTGATCGC p.Trp13_Ala16del	PA0426	mexB	Resistance-Nodulation-Cell Division (RND) multidrug efflux transporter MexB
NC517	NC_002516.2	832265	snp	C	T	+	352/585	118/194	stop_gained c.352C>T p.Gln118*	PA0763	mucA	anti-sigma factor MucA
NC517	NC_002516.2	1123260	del	GGACCATGGACAT	G	-	88/201	26/66	disruptive_inframe_deletion c.77_88delATGTCCATGGTC p.His26_Gly29del	PA1034		hypothetical protein
NC517	NC_002516.2	1370809	ins	C	CAGGGCG	-	890/1443	297/480	disruptive_inframe_insertion c.885_890dupCGCCCT p.Leu297_Ala298insAlaLeu	PA1262		probable major facilitator superfamily (MFS) transporter
NC517	NC_002516.2	1471637	snp	C	T	-	36/657	12/218	stop_gained c.36G>A p.Trp12*	PA1359		transcriptional regulator
NC517	NC_002516.2	1559289	del	TA	T	+	42/606	14/201	frameshift_variant c.42delA p.Lys14fs	PA1432	lasI	autoinducer synthesis protein LasI
NC517	NC_002516.2	1844903	del	TGTTGGC	T	-	350/1110	115/369	disruptive_inframe_deletion c.345_350delGCCAAC p.Pro116_Thr117del	PA1695	pscP	translocation protein in type III secretion
NC517	NC_002516.2	2212983	snp	C	T	+	307/633	103/210	stop_gained c.307C>T p.Gln103*	PA2020	mexZ	MexZ
NC517	NC_002516.2	2411751	del	AC	A	+	49/414	17/137	frameshift_variant c.49delC p.Gln17fs	PA2192		conserved hypothetical protein
NC517	NC_002516.2	2450058	ins	C	CA	-	707/1212	236/403	frameshift_variant c.707dupT p.Leu236fs	PA2228		hypothetical protein
NC517	NC_002516.2	2732453	del	ATGG	A	-	50/1986	16/661	disruptive_inframe_deletion c.48_50delCCA p.His17del	PA2435		probable cation-transporting P-type ATPase
NC517	NC_002516.2	2735109	del	CCGTGATCGTGATCGTGAT	C	-	73/1026	19/341	disruptive_inframe_deletion c.56_73delATCACGATCACGATCACG p.Asp19_His24del	PA2438		hypothetical protein
NC517	NC_002516.2	2914885	ins	T	TG	+	517/561	173/186	frameshift_variant c.516dupG p.Leu173fs	PA2578		probable acetyltransferase
NC517	NC_002516.2	3491082	del	CGCCTGG	C	-	329/660	108/219	disruptive_inframe_deletion c.324_329delCCAGGC p.Gln109_Ala110del	PA3110		hypothetical protein
NC517	NC_002516.2	3561826	del	CGTGCGGCACGTCTG	C	+	1208/1335	403/444	frameshift_variant c.1208_1221delTGCGGCACGTCTGG p.Val403fs	PA3170		conserved hypothetical protein
NC517	NC_002516.2	3685339	complex	GGTCA	AGTCG	-	424/858	140/285	stop_gained c.420_424delTGACCinsCGACT p.Gln142*	PA3292		hypothetical protein
NC517	NC_002516.2	3820527	del	GC	G	+	222/585	74/194	frameshift_variant c.222delC p.Glu75fs	PA3414		hypothetical protein
NC517	NC_002516.2	3873148	del	GCCC	G	+	2358/2760	786/919	disruptive_inframe_deletion c.2358_2360delCCC p.Pro787del	PA3462		probable sensor/response regulator hybrid
NC517	NC_002516.2	4471787	snp	G	A	-	412/528	138/175	stop_gained c.412C>T p.Gln138*	PA3991		hypothetical protein
NC517	NC_002516.2	4541643	del	CCACGAACACGAACACGAA	C	+	389/591	130/196	disruptive_inframe_deletion c.389_406delAACACGAACACGAACACG p.Glu130_His135del	PA4063		hypothetical protein
NC517	NC_002516.2	4698580	ins	A	ACGGTT	+	567/1782	189/593	frameshift_variant c.562_566dupGGTTC p.Tyr190fs	PA4199		probable acyl-CoA dehydrogenase
NC517	NC_002516.2	4850499	ins	C	CCGCCGACGCCGACGCCGA	+	479/1272	160/423	disruptive_inframe_insertion c.461_478dupCCGACGCCGACGCCGACG p.Ala154_Asp159dup	PA4321		hypothetical protein
NC517	NC_002516.2	4943383	ins	T	TCCTC	-	253/960	85/319	frameshift_variant c.250_253dupGAGG p.Asp85fs	PA4410	ddlB	D-alanine--D-alanine ligase
NC517	NC_002516.2	5709977	ins	T	TC	+	1028/1944	343/647	frameshift_variant c.1027dupC p.Leu343fs	PA5072	mcpK	McpK
NC517	NC_002516.2	5915286	ins	G	GGCCGCCGGTTTC	-	815/1059	272/352	disruptive_inframe_insertion c.804_815dupGAAACCGGCGGC p.Ala272_Lys273insLysProAlaAla	PA5253	algP	alginate regulatory protein AlgP
NC27	NC_002516.2	62446	del	GGCTTGGCC	G	-	340/384	111/127	frameshift_variant c.333_340delGGCCAAGC p.Ala112fs	PA0048		probable transcriptional regulator
NC27	NC_002516.2	89013	ins	G	GGCGGCC	-	1085/3099	362/1032	disruptive_inframe_insertion c.1080_1085dupGGCCGC p.Ala361_Ala362dup	PA0074	ppkA	serine/threonine protein kinase PpkA
NC27	NC_002516.2	271746	del	TTGCCCGGCGTGGACG	T	-	92/1266	26/421	disruptive_inframe_deletion c.78_92delCGTCCACGCCGGGCA p.His26_Gly30del	PA0240		probable porin
NC27	NC_002516.2	684737	del	AATC	A	+	1140/2238	380/745	disruptive_inframe_deletion c.1140_1142delATC p.Glu380_Ser381delinsAsp	PA0625		hypothetical protein
NC27	NC_002516.2	392709	del	CGTGGAG	C	+	531/1041	177/346	disruptive_inframe_deletion c.531_536delGGTGGA p.Glu177_Val178del	PA0349		hypothetical protein
NC27	NC_002516.2	403388	complex	CAGTC	TAGTT	+	94/987	32/328	stop_gained c.94_98delCAGTCinsTAGTT p.GlnSer32*	PA0360		hypothetical protein
NC27	NC_002516.2	417866	ins	G	GCCGAGC	+	392/1368	131/455	disruptive_inframe_insertion c.386_391dupAGCCCG p.Glu129_Pro130dup	PA0373	ftsY	signal recognition particle receptor FtsY
NC27	NC_002516.2	478201	del	CTGGCCT	C	-	1604/1920	533/639	disruptive_inframe_deletion c.1599_1604delAGGCCA p.Gly534_Gln535del	PA0428		probable ATP-dependent RNA helicase
NC27	NC_002516.2	691832	ins	C	CGAG	+	1113/1836	371/611	disruptive_inframe_insertion c.1112_1113insGAG p.Ala371dup	PA0636		hypothetical protein
NC27	NC_002516.2	705128	snp	C	T	+	1045/1050	349/349	stop_gained c.1045C>T p.Gln349*	PA0650	trpD	anthranilate phosphoribosyltransferase
NC27	NC_002516.2	732651	complex	CACG	TATA	-	3/552	1/183	initiator_codon_variant c.-1_3delCGTGinsTATA p.Val1?	PA0671		hypothetical protein
NC27	NC_002516.2	792129	ins	G	GGCGATGGCA	+	761/1263	254/420	disruptive_inframe_insertion c.760_761insGCGATGGCA p.Asp254delinsGlyAspGlyAsn	PA0724		probable coat protein A of bacteriophage Pf1
NC27	NC_002516.2	899634	ins	C	CG	-	22/519	8/172	frameshift_variant c.22dupC p.Arg8fs	PA0824		hypothetical protein
NC27	NC_002516.2	1044454	complex	CGCATCCAGAGTGTAGGCTG	GGCGGC	-	861/1332	281/443	frameshift_variant&missense_variant c.842_861delCAGCCTACACTCTGGATGCGinsGCCGCC p.Ala281fs	PA0958	oprD	Basic amino acid, basic peptide and imipenem outer membrane porin OprD precursor
NC27	NC_002516.2	1068902	del	CATCCTGGTGG	C	+	416/843	139/280	frameshift_variant c.416_425delTCCTGGTGGA p.Ile139fs	PA0987		conserved hypothetical protein
NC27	NC_002516.2	1343793	ins	T	TCGC	+	350/1773	117/590	disruptive_inframe_insertion c.347_349dupCCG p.Ala116dup	PA1242	sprP	SprP
NC27	NC_002516.2	1553550	snp	G	T	+	439/564	147/187	stop_gained c.439G>T p.Glu147*	PA1427		hypothetical protein
NC27	NC_002516.2	1671363	ins	G	GCCGAGCCCGAGCCCGAGCCCGAGC	+	1407/2046	469/681	disruptive_inframe_insertion c.1383_1406dupCGAGCCCGAGCCCGAGCCCGAGCC p.Pro469_Leu470insGluProGluProGluProGluPro	PA1532	dnaX	DNA polymerase subunits gamma and tau
NC27	NC_002516.2	1844903	del	TGTTGGCGTTGGCGTTGGC	T	-	350/1110	111/369	disruptive_inframe_deletion c.333_350delGCCAACGCCAACGCCAAC p.Pro112_Thr117del	PA1695	pscP	translocation protein in type III secretion
NC27	NC_002516.2	2304177	ins	C	CCGG	+	1163/1194	388/397	disruptive_inframe_insertion c.1160_1162dupCGG p.Ala387dup	PA2092		probable major facilitator superfamily (MFS) transporter
NC27	NC_002516.2	2626016	del	CAGGCTGGCACCTCGCTGACCAGCA	C	+	1818/2007	606/668	disruptive_inframe_deletion c.1818_1841delTGGCACCTCGCTGACCAGCAAGGC p.Gly607_Ala614del	PA2373	vgrG3	VgrG3
NC27	NC_002516.2	2732453	del	ATGG	A	-	50/1986	16/661	disruptive_inframe_deletion c.48_50delCCA p.His17del	PA2435		probable cation-transporting P-type ATPase
NC27	NC_002516.2	3028052	snp	A	C	+	975/975	325/324	stop_lost&splice_region_variant c.975A>C p.Ter325Cysext*?	PA2680		probable quinone oxidoreductase
NC27	NC_002516.2	3047528	del	AGGCCCT	A	+	419/501	140/166	disruptive_inframe_deletion c.419_424delTGGCCC p.Leu140_Ala141del	PA2693		conserved hypothetical protein
NC27	NC_002516.2	3161768	del	TCCATGTCGG	T	-	448/618	147/205	disruptive_inframe_deletion c.440_448delCCGACATGG p.Ala147_Met149del	PA2807		hypothetical protein
NC27	NC_002516.2	3295798	del	TCGC	T	+	1526/1611	509/536	disruptive_inframe_deletion c.1526_1528delCCG p.Ala509del	PA2939		probable aminopeptidase
NC27	NC_002516.2	3449775	ins	G	GCGCCCACGC	+	93/1080	31/359	disruptive_inframe_insertion c.84_92dupCACGCCGCC p.Pro31_Thr32insThrProPro	PA3076		hypothetical protein
NC27	NC_002516.2	3491082	ins	C	CGCCTGG	-	329/660	110/219	disruptive_inframe_insertion c.324_329dupCCAGGC p.Ala110_Pro111insGlnAla	PA3110		hypothetical protein
NC27	NC_002516.2	3685049	del	TC	T	-	713/858	238/285	frameshift_variant c.713delG p.Gly238fs	PA3292		hypothetical protein
NC27	NC_002516.2	4374231	ins	T	TCTCGCC	+	308/396	103/131	disruptive_inframe_insertion c.302_307dupTCGCCC p.Leu101_Ala102dup	PA3904		PAAR4
NC27	NC_002516.2	4426399	del	TC	T	-	451/3639	151/1212	frameshift_variant c.451delG p.Glu151fs	PA3946	rocS1	two-component sensor RocS1
NC27	NC_002516.2	4541643	del	CCACGAA	C	+	401/591	134/196	disruptive_inframe_deletion c.401_406delAACACG p.Glu134_His135del	PA4063		hypothetical protein
NC27	NC_002516.2	5326947	ins	C	CTCG	-	377/390	126/129	disruptive_inframe_insertion c.375_377dupCGA p.Asp125dup	PA4743	rbfA	ribosome-binding factor A
NC27	NC_002516.2	5946405	del	AAGGTCG	A	-	727/1170	241/389	disruptive_inframe_deletion c.722_727delCGACCT p.Ser241_Thr242del	PA5282		probable major facilitator superfamily (MFS) transporter
NC27	NC_002516.2	6090706	complex	TCGCGCAGCTCTGT	CGGCGAAGCTGA	-	1/2514	1/837	start_lost&initiator_codon_variant&intron_variant c.-13_1delACAGAGCTGCGCGAinsTCAGCTTCGCCG p.Met1delins???	PA5412		hypothetical protein
NC27	NC_002516.2	6171889	del	TG	T	+	160/195	54/64	frameshift_variant c.160delG p.Glu54fs	PA5480		hypothetical protein
NC516	NC_002516.2	69305	del	ACGGCGG	A	+	42/255	14/84	disruptive_inframe_deletion c.42_47delGGCGGC p.Ala15_Ala16del	PA0053		hypothetical protein
NC516	NC_002516.2	271746	del	TTGCCCGGCGTGGACG	T	-	92/1266	26/421	disruptive_inframe_deletion c.78_92delCGTCCACGCCGGGCA p.His26_Gly30del	PA0240		probable porin
NC516	NC_002516.2	349577	del	CG	C	+	535/1020	179/339	frameshift_variant c.535delG p.Ala179fs	PA0308		hypothetical protein
NC516	NC_002516.2	782142	snp	G	A	-	64/93	22/30	stop_gained c.64C>T p.Gln22*	PA0708.1		Uncharacterized protein
NC516	NC_002516.2	628336	complex	CATGCCA	GACACCG	-	335/336	110/111	stop_lost&splice_region_variant c.329_335delTGGCATGinsCGGTGTC p.LeuAlaTer110SerValSerext*?	PA0573		hypothetical protein
NC516	NC_002516.2	832338	del	AG	A	+	430/585	144/194	frameshift_variant c.430delG p.Ala144fs	PA0763	mucA	anti-sigma factor MucA
NC516	NC_002516.2	907487	ins	G	GA	+	632/642	211/213	frameshift_variant c.631_632insA p.Val211fs	PA0832		conserved hypothetical protein
NC516	NC_002516.2	1069309	snp	C	G	+	821/843	274/280	stop_gained c.821C>G p.Ser274*	PA0987		conserved hypothetical protein
NC516	NC_002516.2	1215702	snp	G	A	+	419/444	140/147	stop_gained c.419G>A p.Trp140*	PA1122		putative peptide deformylase
NC516	NC_002516.2	1408398	del	ATGATGGTCGTGG	A	-	533/981	174/326	disruptive_inframe_deletion c.522_533delCCACGACCATCA p.His175_His178del	PA1297		probable metal transporter
NC516	NC_002516.2	1414622	del	AG	A	-	64/540	22/179	frameshift_variant c.64delC p.Leu22fs	PA1303		signal peptidase
NC516	NC_002516.2	1423497	del	AC	A	+	127/1359	43/452	frameshift_variant c.127delC p.Leu43fs	PA1313		probable major facilitator superfamily (MFS) transporter
NC516	NC_002516.2	1529038	del	AGGC	A	-	523/759	174/252	disruptive_inframe_deletion c.521_523delGCC p.Arg174del	PA1406		hypothetical protein
NC516	NC_002516.2	1734829	snp	A	G	-	235/237	79/78	stop_lost&splice_region_variant c.235T>C p.Ter79Glnext*?	PA1592		hypothetical protein
NC516	NC_002516.2	1921695	snp	G	A	+	522/1053	174/350	stop_gained c.522G>A p.Trp174*	PA1777	oprF	Major porin and structural outer membrane porin OprF precursor
NC516	NC_002516.2	1982442	snp	C	T	+	1426/1689	476/562	stop_gained c.1426C>T p.Gln476*	PA1822	fimL	hypothetical protein
NC516	NC_002516.2	2187512	del	GACGCCTTCA	G	+	452/1182	151/393	disruptive_inframe_deletion c.452_460delCCTTCAACG p.Ala151_Asn153del	PA2001	atoB	acetyl-CoA acetyltransferase
NC516	NC_002516.2	2304177	ins	C	CCGG	+	1163/1194	388/397	disruptive_inframe_insertion c.1160_1162dupCGG p.Ala387dup	PA2092		probable major facilitator superfamily (MFS) transporter
NC516	NC_002516.2	2607331	del	GTCGGCGCGCCAGCCGGCCCGC	G	-	901/1101	294/366	disruptive_inframe_deletion c.881_901delGCGGGCCGGCTGGCGCGCCGA p.Ser294_Pro300del	PA2360	hsiA3	hypothetical protein
NC516	NC_002516.2	2706555	snp	C	T	+	169/795	57/264	stop_gained c.169C>T p.Arg57*	PA2423		hypothetical protein
NC516	NC_002516.2	2720273	del	TTGG	T	-	421/13029	140/4342	disruptive_inframe_deletion c.419_421delCCA p.Ala140_Asn141delinsAsp	PA2424	pvdL	PvdL
NC516	NC_002516.2	2733128	snp	G	A	-	1033/1041	345/346	stop_gained c.1033C>T p.Gln345*	PA2437		hypothetical protein
NC516	NC_002516.2	2735109	del	CCGTGATCGTGATCGTGAT	C	-	73/1026	19/341	disruptive_inframe_deletion c.56_73delATCACGATCACGATCACG p.Asp19_His24del	PA2438		hypothetical protein
NC516	NC_002516.2	2806191	ins	C	CCGAGGG	+	287/375	96/124	disruptive_inframe_insertion c.281_286dupGCGAGG p.Gly94_Glu95dup	PA2490		conserved hypothetical protein
NC516	NC_002516.2	3037821	ins	T	TG	-	111/2181	37/726	frameshift_variant c.111dupC p.Met38fs	PA2685	vgrG4	VgrG4
NC516	NC_002516.2	3274584	del	AGGC	A	+	258/258	86/85	frameshift_variant&stop_lost&splice_region_variant c.258_*2delGGC p.Ter86fs	PA2919		hypothetical protein
NC516	NC_002516.2	3334905	del	GCGCGAAGGC	G	+	2034/3174	678/1057	disruptive_inframe_deletion c.2034_2042delCCGCGAAGG p.Arg679_Gly681del	PA2976	rne	ribonuclease E
NC516	NC_002516.2	3685049	del	TC	T	-	713/858	238/285	frameshift_variant c.713delG p.Gly238fs	PA3292		hypothetical protein
NC516	NC_002516.2	4292017	del	CG	C	+	664/2853	222/950	frameshift_variant c.664delG p.Glu222fs	PA3834	valS	valyl-tRNA synthetase
NC516	NC_002516.2	4540990	del	TGCCGGC	T	-	149/357	48/118	disruptive_inframe_deletion c.144_149delGCCGGC p.Pro49_Ala50del	PA4062		hypothetical protein
NC516	NC_002516.2	4541643	del	CCACGAACACGAACACGAACACGAA	C	+	383/591	128/196	disruptive_inframe_deletion c.383_406delAACACGAACACGAACACGAACACG p.Glu128_His135del	PA4063		hypothetical protein
NC516	NC_002516.2	4776766	del	GCGCTGACCACCGAACTGTGCCTTAC	G	-	3851/4074	1276/1357	frameshift_variant c.3827_3851delGTAAGGCACAGTTCGGTGGTCAGCG p.Gly1276fs	PA4270	rpoB	DNA-directed RNA polymerase beta chain
NC516	NC_002516.2	4861551	del	GC	G	-	160/1464	54/487	frameshift_variant c.160delG p.Ala54fs	PA4332	sadC	SadC
NC516	NC_002516.2	5319807	ins	A	AGGC	+	1238/3267	413/1088	disruptive_inframe_insertion c.1235_1237dupGCG p.Gly412dup	PA4735		hypothetical protein
NC516	NC_002516.2	5326947	ins	C	CTCG	-	377/390	126/129	disruptive_inframe_insertion c.375_377dupCGA p.Asp125dup	PA4743	rbfA	ribosome-binding factor A
NC516	NC_002516.2	5446398	ins	G	GCCGCCACCTCGA	+	225/1266	75/421	disruptive_inframe_insertion c.224_225insCACCTCGACCGC p.Ala75_Pro76insThrSerThrAla	PA4851		hypothetical protein
NC516	NC_002516.2	5916439	ins	A	ACTT	+	219/630	73/209	disruptive_inframe_insertion c.216_218dupTCT p.Leu73dup	PA5254		probable peptidyl-prolyl cis-trans isomerase, FkbP-type
NC516	NC_002516.2	6146055	del	ACCAGAG	A	+	666/1629	222/542	disruptive_inframe_deletion c.666_671delAGAGCC p.Glu223_Pro224del	PA5455		putative glycosyltransferase
NC511	NC_002516.2	417866	del	GCCGAGCCCGAGCCCGAGC	G	+	374/1368	125/455	disruptive_inframe_deletion c.374_391delAGCCCGAGCCCGAGCCCG p.Glu125_Pro130del	PA0373	ftsY	signal recognition particle receptor FtsY
NC511	NC_002516.2	472360	ins	A	ACCCAGGAGCAGG	+	345/1152	115/383	disruptive_inframe_insertion c.344_345insGCAGGCCCAGGA p.Glu115_Gln116insGlnAlaGlnGlu	PA0425	mexA	Resistance-Nodulation-Cell Division (RND) multidrug efflux membrane fusion protein MexA precursor
NC511	NC_002516.2	691832	ins	C	CGAG	+	1113/1836	371/611	disruptive_inframe_insertion c.1112_1113insGAG p.Ala371dup	PA0636		hypothetical protein
NC511	NC_002516.2	767819	del	GCCA	G	+	222/747	74/248	disruptive_inframe_deletion c.222_224delACC p.Pro75del	PA0695		hypothetical protein
NC511	NC_002516.2	832266	del	AG	A	+	357/585	119/194	frameshift_variant c.357delG p.Thr120fs	PA0763	mucA	anti-sigma factor MucA
NC511	NC_002516.2	1290631	snp	G	T	+	667/1182	223/393	stop_gained c.667G>T p.Glu223*	PA1188		hypothetical protein
NC511	NC_002516.2	1374114	ins	C	CGCT	+	182/903	61/300	disruptive_inframe_insertion c.179_181dupTGC p.Leu60dup	PA1265		hypothetical protein
NC511	NC_002516.2	1502304	del	TCCGC	T	+	697/1806	233/601	frameshift_variant c.697_700delGCCC p.Ala233fs	PA1383		hypothetical protein
NC511	NC_002516.2	1580088	ins	G	GGTCCTCGTC	+	1251/1344	417/447	disruptive_inframe_insertion c.1250_1251insGTCCTCGTC p.Ser415_Gly417dup	PA1451		conserved hypothetical protein
NC511	NC_002516.2	1682241	ins	T	TGGA	+	204/468	68/155	disruptive_inframe_insertion c.201_203dupGGA p.Glu67dup	PA1545		hypothetical protein
NC511	NC_002516.2	1905421	ins	G	GTCCCC	+	433/762	145/253	frameshift_variant c.428_432dupTCCCC p.Ile145fs	PA1762		hypothetical protein
NC511	NC_002516.2	1952974	ins	G	GAA	+	313/1311	105/436	frameshift_variant c.311_312dupAA p.Tyr105fs	PA1800	tig	trigger factor
NC511	NC_002516.2	1965580	del	TCGC	T	-	184/1083	61/360	disruptive_inframe_deletion c.182_184delGCG p.Gly61del	PA1809	nppB	NppB
NC511	NC_002516.2	2116253	del	CCGGTGCAAGTAGGCGACTAGCCGTTG	C	+			gene_fusion n.2116254_2116279delCGGTGCAAGTAGGCGACTAGCCGTTG	PA1934		hypothetical protein
NC511	NC_002516.2	2158939	ins	A	AT	+	974/1200	325/399	frameshift_variant c.973dupT p.Trp325fs	PA1974		hypothetical protein
NC511	NC_002516.2	2304177	ins	C	CCGG	+	1163/1194	388/397	disruptive_inframe_insertion c.1160_1162dupCGG p.Ala387dup	PA2092		probable major facilitator superfamily (MFS) transporter
NC511	NC_002516.2	2360811	snp	A	G	-	397/399	133/132	stop_lost&splice_region_variant c.397T>C p.Ter133Glnext*?	PA2145		hypothetical protein
NC511	NC_002516.2	2370263	del	CGGCGGGACT	C	+	2159/3303	720/1100	disruptive_inframe_deletion c.2159_2167delGACTGGCGG p.Gly720_Ala722del	PA2152		probable trehalose synthase
NC511	NC_002516.2	2411329	del	TGCATGCGCAAG	T	-	151/1137	47/378	frameshift_variant c.141_151delCTTGCGCATGC p.Leu48fs	PA2191	exoY	adenylate cyclase ExoY
NC511	NC_002516.2	2551234	complex	TGGCT	CGGCC	+	609/615	203/204	stop_lost&splice_region_variant c.609_613delTGGCTinsCGGCC p.Ter205Glnext*?	PA2313		hypothetical protein
NC511	NC_002516.2	2695972	snp	G	A	-	280/1410	94/469	stop_gained c.280C>T p.Gln94*	PA2413	pvdH	L-2,4-diaminobutyrate:2-ketoglutarate 4-aminotransferase, PvdH
NC511	NC_002516.2	2732453	del	ATGG	A	-	50/1986	16/661	disruptive_inframe_deletion c.48_50delCCA p.His17del	PA2435		probable cation-transporting P-type ATPase
NC511	NC_002516.2	2756650	snp	A	G	+	342/342	114/113	stop_lost&splice_region_variant c.342A>G p.Ter114Trpext*?	PA2456		hypothetical protein
NC511	NC_002516.2	3081847	snp	G	A	+	1998/3633	666/1210	stop_gained c.1998G>A p.Trp666*	PA2727		hypothetical protein
NC511	NC_002516.2	3087462	ins	A	ATGG	+	1325/1350	442/449	disruptive_inframe_insertion c.1322_1324dupTGG p.Met441_Gly442insVal	PA2729		hypothetical protein
NC511	NC_002516.2	3147797	snp	G	A	+	33/486	11/161	stop_gained c.33G>A p.Trp11*	PA2790		hypothetical protein
NC511	NC_002516.2	3161768	del	TCCATGTCGG	T	-	448/618	147/205	disruptive_inframe_deletion c.440_448delCCGACATGG p.Ala147_Met149del	PA2807		hypothetical protein
NC511	NC_002516.2	3200508	complex	GCA	ATGGGATG	-	46/234	15/77	frameshift_variant&missense_variant c.44_46delTGCinsCATCCCAT p.Val15fs	PA2845		hypothetical protein
NC511	NC_002516.2	3215423	snp	G	T	+	1/867	1/288	initiator_codon_variant c.1G>T p.Val1?	PA2863	lipH	lipase modulator protein
NC511	NC_002516.2	3291110	snp	C	A	-	64/480	22/159	stop_gained c.64G>T p.Gly22*	PA2935		hypothetical protein
NC511	NC_002516.2	3686495	del	ACATCGATGTG	A	-	79/816	24/271	frameshift_variant c.70_79delCACATCGATG p.His24fs	PA3293		hypothetical protein
NC511	NC_002516.2	3724446	del	TGAA	T	+	914/915	305/304	frameshift_variant&stop_lost&splice_region_variant c.914_*1delGAA p.Ter305fs	PA3321		probable transcriptional regulator
NC511	NC_002516.2	3794493	ins	C	CACGGCGACGGCG	+	329/414	110/137	disruptive_inframe_insertion c.317_328dupACGGCGACGGCG p.Gly109_Ala110insAspGlyAspGly	PA3389		probable ring-cleaving dioxygenase
NC511	NC_002516.2	4009035	complex	TG	A	-	17/114	6/37	frameshift_variant&missense_variant c.16_17delCAinsT p.Gln6fs	PA3577		hypothetical protein
NC511	NC_002516.2	4305091	complex	CCCC	AACCT	+	28/363	10/120	frameshift_variant&missense_variant c.28_31delCCCCinsAACCT p.Pro10fs	PA3843		hypothetical protein
NC511	NC_002516.2	4350735	del	GC	G	+	384/387	128/128	frameshift_variant c.384delC p.Ter129fs	PA3884		hypothetical protein
NC511	NC_002516.2	4356170	del	ACGGCCAGGC	A	+	914/936	305/311	disruptive_inframe_deletion c.914_922delCCGGCCAGG p.Ala305_Gln307del	PA3889	opuCC	OpuC ABC transporter, periplasmic substrate-binding protein, OpuCC
NC511	NC_002516.2	4480965	ins	T	TAGTAG	-	268/1029	90/342	frameshift_variant c.264_268dupCTACT p.Tyr90fs	PA4000	rlpA	RlpA
NC511	NC_002516.2	4624427	ins	G	GAGC	+	110/243	37/80	disruptive_inframe_insertion c.107_109dupGCA p.Ser36dup	PA4134		hypothetical protein
NC511	NC_002516.2	4873316	complex	GC	ACG	-	1175/1221	392/406	frameshift_variant&missense_variant c.1174_1175delGCinsCGT p.Ala392fs	PA4344		probable hydrolase
NC511	NC_002516.2	4898877	snp	C	T	+	685/1341	229/446	stop_gained c.685C>T p.Gln229*	PA4370	icmP	Insulin-cleaving metalloproteinase outer membrane protein precursor
NC511	NC_002516.2	5372853	ins	T	TG	-	1015/1278	339/425	frameshift_variant c.1015dupC p.Gln339fs	PA4785		probable acyl-CoA thiolase
NC511	NC_002516.2	5915595	del	TTTCGCAGCAGGC	T	-	506/1059	165/352	disruptive_inframe_deletion c.495_506delGCCTGCTGCGAA p.Pro166_Lys169del	PA5253	algP	alginate regulatory protein AlgP
NC511	NC_002516.2	5988094	complex	GT	C	+	14/549	5/182	frameshift_variant&missense_variant c.14_15delGTinsC p.Arg5fs	PA5318		hypothetical protein
NC511	NC_002516.2	6111420	complex	AGCCC	GGCCT	-	843/1215	280/404	stop_gained c.839_843delGGGCTinsAGGCC p.Trp280*	PA5430		hypothetical protein
NC511	NC_002516.2	6127684	del	GGCA	G	-	313/2202	104/733	disruptive_inframe_deletion c.311_313delTGC p.Leu104del	PA5441		hypothetical protein
NC511	NC_002516.2	6246310	snp	C	A	-	3/510	1/169	initiator_codon_variant c.3G>T p.Met1?	PA5551		hypothetical protein
NC62	NC_002516.2	288914	del	AGC	A	-	261/792	87/263	frameshift_variant c.260_261delGC p.Arg87fs	PA0257		hypothetical protein
NC62	NC_002516.2	1329941	del	GGAGCTGGCC	G	+	762/849	254/282	disruptive_inframe_deletion c.762_770delGCTGGCCGA p.Glu254_Ala256del	PA1227		hypothetical protein
NC62	NC_002516.2	474719	del	GC	G	+	1530/3141	510/1046	frameshift_variant c.1530delC p.Gly511fs	PA0426	mexB	Resistance-Nodulation-Cell Division (RND) multidrug efflux transporter MexB
NC62	NC_002516.2	624458	del	CCG	C	-	345/615	115/204	frameshift_variant c.344_345delCG p.Ala115fs	PA0571		hypothetical protein
NC62	NC_002516.2	628336	complex	CATGCCA	GACACCG	-	335/336	110/111	stop_lost&splice_region_variant c.329_335delTGGCATGinsCGGTGTC p.LeuAlaTer110SerValSerext*?	PA0573		hypothetical protein
NC62	NC_002516.2	832338	del	AG	A	+	430/585	144/194	frameshift_variant c.430delG p.Ala144fs	PA0763	mucA	anti-sigma factor MucA
NC62	NC_002516.2	859466	del	CGCG	C	+	471/1164	157/387	disruptive_inframe_deletion c.471_473delCGG p.Gly158del	PA0787		hypothetical protein
NC62	NC_002516.2	1045258	del	CTGAG	C	-	56/1332	18/443	frameshift_variant c.53_56delCTCA p.Thr18fs	PA0958	oprD	Basic amino acid, basic peptide and imipenem outer membrane porin OprD precursor
NC62	NC_002516.2	1462426	del	AG	A	-	204/693	68/230	frameshift_variant c.204delC p.Phe69fs	PA1347		probable transcriptional regulator
NC62	NC_002516.2	1529038	del	AGGC	A	-	523/759	174/252	disruptive_inframe_deletion c.521_523delGCC p.Arg174del	PA1406		hypothetical protein
NC62	NC_002516.2	1539763	del	TGCCCG	T	-	1368/1383	455/460	frameshift_variant c.1364_1368delCGGGC p.Pro455fs	PA1416		conserved hypothetical protein
NC62	NC_002516.2	1602864	ins	T	TGGC	+	689/702	230/233	disruptive_inframe_insertion c.688_689insCGG p.Leu229_Gly230insAla	PA1475	ccmA	heme exporter protein CcmA
NC62	NC_002516.2	1671363	ins	G	GCCGAGCCCGAGCCCGAGCCCGAGCCCGAGC	+	1407/2046	469/681	disruptive_inframe_insertion c.1377_1406dupCGAGCCCGAGCCCGAGCCCGAGCCCGAGCC p.Pro469_Leu470insGluProGluProGluProGluProGluPro	PA1532	dnaX	DNA polymerase subunits gamma and tau
NC62	NC_002516.2	1949579	ins	A	ACCGCCG	-	755/1833	252/610	disruptive_inframe_insertion c.750_755dupCGGCGG p.Gly251_Gly252dup	PA1797		hypothetical protein
NC62	NC_002516.2	2077578	complex	ATGCATGGGG	GGA	-	6/537	1/178	start_lost&missense_variant&conservative_inframe_deletion c.-4_6delCCCCATGCATinsTCC p.Met1_His2del	PA1906		hypothetical protein
NC62	NC_002516.2	2315016	snp	C	T	+	505/1179	169/392	stop_gained c.505C>T p.Gln169*	PA2103		probable molybdopterin biosynthesis protein MoeB
NC62	NC_002516.2	2627863	ins	C	CGCG	+	420/642	140/213	disruptive_inframe_insertion c.417_419dupCGG p.Gly140dup	PA2376		probable transcriptional regulator
NC62	NC_002516.2	2706549	complex	C	TT	+	163/795	55/264	frameshift_variant&missense_variant c.163delCinsTT p.Arg55fs	PA2423		hypothetical protein
NC62	NC_002516.2	2734615	snp	G	A	-	568/1026	190/341	stop_gained c.568C>T p.Gln190*	PA2438		hypothetical protein
NC62	NC_002516.2	3114531	del	GC	G	-	152/444	51/147	frameshift_variant c.152delG p.Gly51fs	PA2752		conserved hypothetical protein
NC62	NC_002516.2	3683760	snp	G	T	-	389/2649	130/882	stop_gained c.389C>A p.Ser130*	PA3290	tle1	Tle1
NC62	NC_002516.2	3685049	del	TC	T	-	713/858	238/285	frameshift_variant c.713delG p.Gly238fs	PA3292		hypothetical protein
NC62	NC_002516.2	3695388	del	TG	T	-	93/303	31/100	frameshift_variant c.93delC p.Met32fs	PA3298		hypothetical protein
NC62	NC_002516.2	3812415	del	CGCT	C	-	1325/1803	441/600	disruptive_inframe_deletion c.1323_1325delAGC p.Ala442del	PA3406	hasD	transport protein HasD
NC62	NC_002516.2	4045795	ins	T	TC	+	214/222	72/73	frameshift_variant c.213dupC p.Ala72fs	PA3612		conserved hypothetical protein
NC62	NC_002516.2	4199966	del	TCCTGCTGCTGTTCGGCGC	T	+	320/1293	107/430	disruptive_inframe_deletion c.320_337delTGTTCGGCGCCCTGCTGC p.Leu107_Leu112del	PA3748		conserved hypothetical protein
NC62	NC_002516.2	4433693	del	GT	G	+	285/582	95/193	frameshift_variant c.285delT p.Asp97fs	PA3953		conserved hypothetical protein
NC62	NC_002516.2	4541643	del	CCACGAA	C	+	401/591	134/196	disruptive_inframe_deletion c.401_406delAACACG p.Glu134_His135del	PA4063		hypothetical protein
NC62	NC_002516.2	4850499	del	CCGCCGA	C	+	473/1272	158/423	disruptive_inframe_deletion c.473_478delCCGACG p.Ala158_Asp159del	PA4321		hypothetical protein
NC62	NC_002516.2	4881437	del	TGCGGTCGCGACA	T	-	463/573	151/190	disruptive_inframe_deletion c.452_463delTGTCGCGACCGC p.Leu151_Pro154del	PA4353		conserved hypothetical protein
NC62	NC_002516.2	5215638	del	AAGACGCGCCGCC	A	+			gene_fusion n.5215639_5215650delAGACGCGCCGCC	PA4648	cupE1	Pilin subunit CupE1
NC62	NC_002516.2	5229946	del	GCGGCCAGAA	G	-	34/522	9/173	disruptive_inframe_deletion c.26_34delTTCTGGCCG p.Val9_Ala11del	PA4661	pagL	Lipid A 3-O-deacylase
NC62	NC_002516.2	5680211	del	AC	A	-	502/1065	168/354	frameshift_variant c.502delG p.Val168fs	PA5044	pilM	type 4 fimbrial biogenesis protein PilM
NC62	NC_002516.2	5915428	del	GCAGGCTTGGCCGCCGGTTTCGCCA	G	-	673/1059	217/352	disruptive_inframe_deletion c.650_673delTGGCGAAACCGGCGGCCAAGCCTG p.Val217_Pro224del	PA5253	algP	alginate regulatory protein AlgP
NC62	NC_002516.2	6260024	del	TA	T	-	30/384	10/127	frameshift_variant c.30delT p.Phe10fs	PA5566		hypothetical protein
NC1388	NC_002516.2	349577	ins	C	CG	+	536/1020	179/339	frameshift_variant c.535dupG p.Ala179fs	PA0308		hypothetical protein
NC1388	NC_002516.2	1098053	del	AT	A	+	759/993	253/330	frameshift_variant c.759delT p.Asp253fs	PA1014	wapB	1,2-glucosyltransferase WapB
NC1388	NC_002516.2	417744	del	AGCCGGCCGAGCC	A	+	225/1368	75/455	disruptive_inframe_deletion c.225_236delCGAGCCGCCGGC p.Glu76_Ala79del	PA0373	ftsY	signal recognition particle receptor FtsY
NC1388	NC_002516.2	556942	ins	T	TA	-	334/1002	112/333	frameshift_variant c.334_335insT p.Lys112fs	PA0497		hypothetical protein
NC1388	NC_002516.2	832265	snp	C	T	+	352/585	118/194	stop_gained c.352C>T p.Gln118*	PA0763	mucA	anti-sigma factor MucA
NC1388	NC_002516.2	1266749	del	GA	G	+	640/672	214/223	frameshift_variant c.640delA p.Thr214fs	PA1167		hypothetical protein
NC1388	NC_002516.2	1529178	ins	G	GC	-	383/759	128/252	frameshift_variant c.383dupG p.Glu129fs	PA1406		hypothetical protein
NC1388	NC_002516.2	1638523	snp	A	T	-	117/261	39/86	stop_gained c.117T>A p.Cys39*	PA1508		hypothetical protein
NC1388	NC_002516.2	1844903	del	TGTTGGCGTTGGC	T	-	350/1110	113/369	disruptive_inframe_deletion c.339_350delGCCAACGCCAAC p.Pro114_Thr117del	PA1695	pscP	translocation protein in type III secretion
NC1388	NC_002516.2	1921246	snp	C	T	+	73/1053	25/350	stop_gained c.73C>T p.Gln25*	PA1777	oprF	Major porin and structural outer membrane porin OprF precursor
NC1388	NC_002516.2	1923066	del	CG	C	-	2704/2727	902/908	frameshift_variant c.2704delC p.Arg902fs	PA1779		assimilatory nitrate reductase
NC1388	NC_002516.2	1949579	ins	A	ACCGCCG	-	755/1833	252/610	disruptive_inframe_insertion c.750_755dupCGGCGG p.Gly251_Gly252dup	PA1797		hypothetical protein
NC1388	NC_002516.2	2213203	snp	G	A	+	527/633	176/210	stop_gained c.527G>A p.Trp176*	PA2020	mexZ	MexZ
NC1388	NC_002516.2	2327940	snp	C	T	+	547/798	183/265	stop_gained c.547C>T p.Gln183*	PA2116		conserved hypothetical protein
NC1388	NC_002516.2	2878008	ins	C	CG	+	11/918	4/305	frameshift_variant c.10_11insG p.Pro4fs	PA2547		probable transcriptional regulator
NC1388	NC_002516.2	3037821	ins	T	TG	-	111/2181	37/726	frameshift_variant c.111dupC p.Met38fs	PA2685	vgrG4	VgrG4
NC1388	NC_002516.2	3175401	del	GA	G	+	440/663	147/220	frameshift_variant c.440delA p.Asn147fs	PA2821		probable glutathione S-transferase
NC1388	NC_002516.2	3685049	del	TC	T	-	713/858	238/285	frameshift_variant c.713delG p.Gly238fs	PA3292		hypothetical protein
NC1388	NC_002516.2	3695444	complex	CC	T	-	38/303	13/100	frameshift_variant&missense_variant c.37_38delGGinsA p.Gly13fs	PA3298		hypothetical protein
NC1388	NC_002516.2	3977439	snp	C	T	+	256/651	86/216	stop_gained c.256C>T p.Gln86*	PA3550	algF	alginate o-acetyltransferase AlgF
NC1388	NC_002516.2	4006981	ins	A	AC	+	477/639	159/212	frameshift_variant c.476dupC p.Arg160fs	PA3574	nalD	NalD
NC1388	NC_002516.2	4131563	ins	T	TGTCACGGTCACG	+	48/2223	16/740	disruptive_inframe_insertion c.36_47dupTCACGGTCACGG p.Gly16_His17insHisGlyHisGly	PA3690		probable metal-transporting P-type ATPase
NC1388	NC_002516.2	4465757	ins	C	CAG	-	493/762	165/253	frameshift_variant c.492_493dupCT p.Trp165fs	PA3985		conserved hypothetical protein
NC1388	NC_002516.2	4541643	del	CCACGAACACGAACACGAA	C	+	389/591	130/196	disruptive_inframe_deletion c.389_406delAACACGAACACGAACACG p.Glu130_His135del	PA4063		hypothetical protein
NC1388	NC_002516.2	4590624	ins	G	GCCGCACTTGCCCTCC	-	239/468	80/155	disruptive_inframe_insertion c.225_239dupGGAGGGCAAGTGCGG p.Gly80_Asp81insGluGlyLysCysGly	PA4107	efhP	EfhP
NC1388	NC_002516.2	4741096	ins	C	CG	-	15/4317	5/1438	frameshift_variant c.15dupC p.Asp6fs	PA4226	pchE	dihydroaeruginoic acid synthetase
NC1388	NC_002516.2	4850499	del	CCGCCGA	C	+	473/1272	158/423	disruptive_inframe_deletion c.473_478delCCGACG p.Ala158_Asp159del	PA4321		hypothetical protein
NC1388	NC_002516.2	4998080	del	AG	A	-	432/450	144/149	frameshift_variant c.432delC p.Ser145fs	PA4469		hypothetical protein
NC1388	NC_002516.2	5384511	del	CG	C	+	567/729	189/242	frameshift_variant c.567delG p.His190fs	PA4798		hypothetical protein
NC1388	NC_002516.2	5407444	del	AT	A	+	71/495	24/164	frameshift_variant c.71delT p.Leu24fs	PA4817		hypothetical protein
NC1388	NC_002516.2	5893261	del	TCC	T	+	353/1347	118/448	frameshift_variant c.353_354delCC p.Ser118fs	PA5235	glpT	glycerol-3-phosphate transporter
NC1388	NC_002516.2	6192391	del	CCGCCG	C	+	225/504	75/167	frameshift_variant c.225_229delGCCGC p.Pro76fs	PA5499	zur	zinc uptake regulator, Zur
NC1477	NC_002516.2	74465	ins	G	GCCC	-	251/438	84/145	disruptive_inframe_insertion c.249_251dupGGG p.Gly84dup	PA0061		hypothetical protein
NC1477	NC_002516.2	124090	del	TC	T	+	225/729	75/242	frameshift_variant c.225delC p.Gly76fs	PA0102	psCA1	beta-carbonic anhydrase
NC1477	NC_002516.2	271746	del	TTGCCCGGCGTGGACG	T	-	92/1266	26/421	disruptive_inframe_deletion c.78_92delCGTCCACGCCGGGCA p.His26_Gly30del	PA0240		probable porin
NC1477	NC_002516.2	349577	ins	C	CG	+	536/1020	179/339	frameshift_variant c.535dupG p.Ala179fs	PA0308		hypothetical protein
NC1477	NC_002516.2	325546	complex	CAGGTG	TAGGCT	+	922/963	308/320	stop_gained c.922_927delCAGGTGinsTAGGCT p.GlnVal308*	PA0289	gpuR	transcriptional activator GpuR
NC1477	NC_002516.2	475841	del	TC	T	+	2653/3141	885/1046	frameshift_variant c.2653delC p.Leu885fs	PA0426	mexB	Resistance-Nodulation-Cell Division (RND) multidrug efflux transporter MexB
NC1477	NC_002516.2	517434	ins	C	CG	-	28/1434	10/477	frameshift_variant c.28dupC p.Arg10fs	PA0458		probable major facilitator superfamily (MFS) transporter
NC1477	NC_002516.2	691832	ins	C	CGAG	+	1113/1836	371/611	disruptive_inframe_insertion c.1112_1113insGAG p.Ala371dup	PA0636		hypothetical protein
NC1477	NC_002516.2	754530	del	AG	A	+	4581/12543	1527/4180	frameshift_variant c.4581delG p.Gln1528fs	PA0690	pdtA	phosphate depletion regulated TPS partner A, PdtA
NC1477	NC_002516.2	810910	ins	C	CG	-	261/897	87/298	frameshift_variant c.261dupC p.Gly88fs	PA0743		probable 3-hydroxyisobutyrate dehydrogenase
NC1477	NC_002516.2	832338	del	AG	A	+	430/585	144/194	frameshift_variant c.430delG p.Ala144fs	PA0763	mucA	anti-sigma factor MucA
NC1477	NC_002516.2	879504	ins	A	AGCCTGGCGCTGGGCG	+	501/534	167/177	disruptive_inframe_insertion c.486_500dupGCTGGGCGGCCTGGC p.Ala167_Trp168insLeuGlyGlyLeuAla	PA0800		hypothetical protein
NC1477	NC_002516.2	994619	ins	C	CG	+	485/504	162/167	frameshift_variant c.484dupG p.Ala162fs	PA0910	alpD	AlpD
NC1477	NC_002516.2	1016325	del	CG	C	+	395/720	132/239	frameshift_variant c.395delG p.Gly132fs	PA0929	pirR	two-component response regulator
NC1477	NC_002516.2	1018417	del	CG	C	+	193/2229	65/742	frameshift_variant c.193delG p.Val65fs	PA0931	pirA	ferric enterobactin receptor PirA
NC1477	NC_002516.2	1044986	del	ACC	A	-	328/1332	109/443	frameshift_variant c.327_328delGG p.Val110fs	PA0958	oprD	Basic amino acid, basic peptide and imipenem outer membrane porin OprD precursor
NC1477	NC_002516.2	1101129	del	AG	A	+	204/2148	68/715	frameshift_variant c.204delG p.Leu69fs	PA1017	pauA	pimeloyl-CoA synthetase
NC1477	NC_002516.2	1191533	del	CCCGGTG	C	+	1158/1422	386/473	disruptive_inframe_deletion c.1158_1163delGGTGCC p.Val387_Pro388del	PA1099	fleR	two-component response regulator
NC1477	NC_002516.2	1192117	ins	T	TGGCCAA	+	78/330	26/109	disruptive_inframe_insertion c.72_77dupGGCCAA p.Lys26_Pro27insAlaLys	PA1100	fliE	flagellar hook-basal body complex protein FliE
NC1477	NC_002516.2	1440723	snp	C	T	-	825/909	275/302	stop_gained c.825G>A p.Trp275*	PA1328		probable transcriptional regulator
NC1477	NC_002516.2	1516513	complex	CAAATT	AGTC	+	81/255	27/84	frameshift_variant&missense_variant c.81_86delCAAATTinsAGTC p.Lys28fs	PA1394		hypothetical protein
NC1477	NC_002516.2	1580088	ins	G	GTTCCTCGTC	+	1260/1344	420/447	disruptive_inframe_insertion c.1251_1259dupTTCCTCGTC p.Ser420_Ser421insSerSerSer	PA1451		conserved hypothetical protein
NC1477	NC_002516.2	1652320	del	GGCT	G	+	51/780	17/259	disruptive_inframe_deletion c.51_53delTGC p.Ala18del	PA1520	ugmR	Uric acid and glyoxylate metabolism regulator, UgmR
NC1477	NC_002516.2	1674978	del	TCACTCGCTGGCTTCGCGGGCGCC	T	-	887/888	289/295	frameshift_variant&stop_lost&splice_region_variant c.865_887delGGCGCCCGCGAAGCCAGCGAGTG p.Gly289fs	PA1537		probable short-chain dehydrogenase
NC1477	NC_002516.2	1847284	del	GC	G	+	63/867	21/288	frameshift_variant c.63delC p.Ala22fs	PA1698	popN	Type III secretion outer membrane protein PopN precursor
NC1477	NC_002516.2	2165878	complex	GAAGG	TAAGA	+	3/678	1/225	initiator_codon_variant c.3_7delGAAGGinsTAAGA p.MetLysVal1?	PA1980	eraR	response regulator EraR
NC1477	NC_002516.2	2220497	del	TG	T	+	229/300	77/99	frameshift_variant c.229delG p.Ala77fs	PA2029		hypothetical protein
NC1477	NC_002516.2	2302449	snp	C	A	+	698/1284	233/427	stop_gained c.698C>A p.Ser233*	PA2091		hypothetical protein
NC1477	NC_002516.2	2304177	ins	C	CCGG	+	1163/1194	388/397	disruptive_inframe_insertion c.1160_1162dupCGG p.Ala387dup	PA2092		probable major facilitator superfamily (MFS) transporter
NC1477	NC_002516.2	2634048	snp	C	A	-	907/1152	303/383	stop_gained c.907G>T p.Glu303*	PA2382	lldA	L-lactate dehydrogenase
NC1477	NC_002516.2	2649572	del	TGC	T	+	956/1347	319/448	frameshift_variant c.956_957delGC p.Arg319fs	PA2393		putative dipeptidase
NC1477	NC_002516.2	2654465	del	GC	G	+	1038/1650	346/549	frameshift_variant c.1038delC p.Ala347fs	PA2397	pvdE	pyoverdine biosynthesis protein PvdE
NC1477	NC_002516.2	2656838	del	TG	T	+	1654/2448	552/815	frameshift_variant c.1654delG p.Val552fs	PA2398	fpvA	ferripyoverdine receptor
NC1477	NC_002516.2	2669545	snp	C	T	-	2085/6474	695/2157	stop_gained c.2085G>A p.Trp695*	PA2400	pvdJ	PvdJ
NC1477	NC_002516.2	2701351	ins	T	TC	+	154/861	52/286	frameshift_variant c.153dupC p.Ala52fs	PA2418		hypothetical protein
NC1477	NC_002516.2	3028052	snp	A	C	+	975/975	325/324	stop_lost&splice_region_variant c.975A>C p.Ter325Cysext*?	PA2680		probable quinone oxidoreductase
NC1477	NC_002516.2	3037821	ins	T	TG	-	111/2181	37/726	frameshift_variant c.111dupC p.Met38fs	PA2685	vgrG4	VgrG4
NC1477	NC_002516.2	3398922	del	GC	G	+	213/933	71/310	frameshift_variant c.213delC p.Gly72fs	PA3036		hypothetical protein
NC1477	NC_002516.2	3505389	complex	G	CC	+	511/894	171/297	frameshift_variant&missense_variant c.511delGinsCC p.Ala171fs	PA3122		probable transcriptional regulator
NC1477	NC_002516.2	3564457	ins	T	TC	+	19/729	7/242	frameshift_variant c.18dupC p.Thr7fs	PA3174	hutR	HutR
NC1477	NC_002516.2	3685049	del	TC	T	-	713/858	238/285	frameshift_variant c.713delG p.Gly238fs	PA3292		hypothetical protein
NC1477	NC_002516.2	3686475	del	GC	G	-	99/816	33/271	frameshift_variant c.99delG p.Leu34fs	PA3293		hypothetical protein
NC1477	NC_002516.2	3865360	ins	T	TC	-	394/474	132/157	frameshift_variant c.394dupG p.Glu132fs	PA3458		probable transcriptional regulator
NC1477	NC_002516.2	3873148	del	GCCC	G	+	2358/2760	786/919	disruptive_inframe_deletion c.2358_2360delCCC p.Pro787del	PA3462		probable sensor/response regulator hybrid
NC1477	NC_002516.2	4045795	del	TC	T	+	213/222	71/73	frameshift_variant c.213delC p.Ala72fs	PA3612		conserved hypothetical protein
NC1477	NC_002516.2	4055008	del	AC	A	+	487/2568	163/855	frameshift_variant c.487delC p.Leu163fs	PA3620	mutS	DNA mismatch repair protein MutS
NC1477	NC_002516.2	4438734	del	TC	T	+	123/735	41/244	frameshift_variant c.123delC p.Tyr42fs	PA3959		hypothetical protein
NC1477	NC_002516.2	4549151	del	GC	G	-	359/579	120/192	frameshift_variant c.359delG p.Gly120fs	PA4071		hypothetical protein
NC1477	NC_002516.2	4430629	del	GC	G	-	1319/1350	440/449	frameshift_variant c.1319delG p.Gly440fs	PA3950		probable ATP-dependent RNA helicase
NC1477	NC_002516.2	4432946	del	GGCC	G	-	224/576	74/191	disruptive_inframe_deletion c.222_224delGGC p.Ala75del	PA3952		hypothetical protein
NC1477	NC_002516.2	4442970	ins	T	TC	+	20/897	7/298	frameshift_variant c.19dupC p.His7fs	PA3963		probable transporter
NC1477	NC_002516.2	4471787	snp	G	A	-	412/528	138/175	stop_gained c.412C>T p.Gln138*	PA3991		hypothetical protein
NC1477	NC_002516.2	4480457	del	GT	G	-	776/1029	259/342	frameshift_variant c.776delA p.Asn259fs	PA4000	rlpA	RlpA
NC1477	NC_002516.2	4499732	ins	T	TG	-	111/1356	37/451	frameshift_variant c.111dupC p.Met38fs	PA4020	mpl	UDP-N-acetylmuramate:L-alanyl-gamma-D-glutamyl-me so-diaminopimelate ligase
NC1477	NC_002516.2	4541643	del	CCACGAACACGAACACGAA	C	+	389/591	130/196	disruptive_inframe_deletion c.389_406delAACACGAACACGAACACG p.Glu130_His135del	PA4063		hypothetical protein
NC1477	NC_002516.2	4554173	del	CTGGCGGCGGCCCGGCAGCGCTCCAGCATGCGCCCCGGGAAATCCCA	C	-	187/837	48/278	frameshift_variant c.142_187delTGGGATTTCCCGGGGCGCATGCTGGAGCGCTGCCGGGCCGCCGCCA p.Trp48fs	PA4075		hypothetical protein
NC1477	NC_002516.2	4741096	ins	C	CG	-	15/4317	5/1438	frameshift_variant c.15dupC p.Asp6fs	PA4226	pchE	dihydroaeruginoic acid synthetase
NC1477	NC_002516.2	4764274	del	CAAG	C	-	301/333	100/110	disruptive_inframe_deletion c.299_301delCTT p.Ser100del	PA4258	rplV	50S ribosomal protein L22
NC1477	NC_002516.2	4839638	ins	C	CG	+	50/1116	17/371	frameshift_variant c.49dupG p.Val17fs	PA4311		conserved hypothetical protein
NC1477	NC_002516.2	4850499	ins	C	CCGCCGACGCCGA	+	479/1272	160/423	disruptive_inframe_insertion c.467_478dupCCGACGCCGACG p.Ala156_Asp159dup	PA4321		hypothetical protein
NC1477	NC_002516.2	4942878	del	GGC	G	-	758/960	253/319	frameshift_variant c.757_758delGC p.Ala253fs	PA4410	ddlB	D-alanine--D-alanine ligase
NC1477	NC_002516.2	5210906	del	GC	G	-	90/291	30/96	frameshift_variant c.90delG p.Ser33fs	PA4642		hypothetical protein
NC1477	NC_002516.2	5229838	snp	C	T	-	143/522	48/173	stop_gained c.143G>A p.Trp48*	PA4661	pagL	Lipid A 3-O-deacylase
NC1477	NC_002516.2	5362031	del	TGCGCTGG	T	+	456/483	152/160	frameshift_variant c.456_462delGCTGGGC p.Leu153fs	PA4773	speD2	SpeD2
NC1477	NC_002516.2	5446759	del	TCGATGACGA	T	+	594/1266	198/421	disruptive_inframe_deletion c.594_602delTGACGACGA p.Asp198_Asp200del	PA4851		hypothetical protein
NC1477	NC_002516.2	5531017	complex	TGGCCTCGCAAAT	CGGCTTCGAGAAAA	+	45/2043	15/680	frameshift_variant&missense_variant c.45_57delTGGCCTCGCAAATinsCGGCTTCGAGAAAA p.Leu17fs	PA4929		hypothetical protein
NC1477	NC_002516.2	5589053	ins	G	GCC	-	200/1680	67/559	frameshift_variant c.199_200dupGG p.Ile68fs	PA4977	aruI	2-ketoarginine decarboxylase, AruI
NC1477	NC_002516.2	5724976	del	CT	C	-	266/642	89/213	frameshift_variant c.266delA p.Lys89fs	PA5086	tli5b1	type VI secretion lipase immunity protein, Tli5b1
NC1477	NC_002516.2	5760953	del	CG	C	-	390/3606	130/1201	frameshift_variant c.390delC p.Glu131fs	PA5114		hypothetical protein
NC1477	NC_002516.2	6015180	ins	G	GC	+	47/1410	16/469	frameshift_variant c.46dupC p.Gln16fs	PA5346	sadB	SadB
NC1477	NC_002516.2	6090706	complex	TCGCGCAGCTCTGT	AGGCGAAGCTGA	-	1/2514	1/837	start_lost&initiator_codon_variant&intron_variant c.-13_1delACAGAGCTGCGCGAinsTCAGCTTCGCCT p.Met1delins???	PA5412		hypothetical protein
NC1477	NC_002516.2	6212656	ins	C	CG	-	57/567	19/188	frameshift_variant c.57dupC p.Ala20fs	PA5519		conserved hypothetical protein
NC1477	NC_002516.2	6213077	del	GATGAACCTGGCGCTGGATCGCGGCTACAGCGGCAAGGCCACGCGCTACAACCT	G	+	289/744	97/247	frameshift_variant c.289_341delATGAACCTGGCGCTGGATCGCGGCTACAGCGGCAAGGCCACGCGCTACAACCT p.Met97fs	PA5520		hypothetical protein
NC1477	NC_002516.2	6259933	del	GA	G	-	121/384	41/127	frameshift_variant c.121delT p.Ser41fs	PA5566		hypothetical protein
NC106	NC_002516.2	271746	del	TTGCCCGGCGTGGACG	T	-	92/1266	26/421	disruptive_inframe_deletion c.78_92delCGTCCACGCCGGGCA p.His26_Gly30del	PA0240		probable porin
NC106	NC_002516.2	417866	del	GCCGAGCCCGAGCCCGAGC	G	+	374/1368	125/455	disruptive_inframe_deletion c.374_391delAGCCCGAGCCCGAGCCCG p.Glu125_Pro130del	PA0373	ftsY	signal recognition particle receptor FtsY
NC106	NC_002516.2	515932	snp	C	T	-	96/375	32/124	stop_gained c.96G>A p.Trp32*	PA0457.1		hypothetical membrane protein
NC106	NC_002516.2	689296	snp	C	T	+	61/231	21/76	stop_gained c.61C>T p.Arg21*	PA0632		hypothetical protein
NC106	NC_002516.2	732651	complex	CACG	TATA	-	3/552	1/183	initiator_codon_variant c.-1_3delCGTGinsTATA p.Val1?	PA0671		hypothetical protein
NC106	NC_002516.2	819701	ins	T	TTCGGCCAGCGGCAGG	-	161/1038	54/345	disruptive_inframe_insertion c.147_161dupCCTGCCGCTGGCCGA p.Asp49_Ala53dup	PA0751		conserved hypothetical protein
NC106	NC_002516.2	1423963	ins	T	TGCTCG	+	603/1359	201/452	frameshift_variant c.598_602dupTCGGC p.Ala202fs	PA1313		probable major facilitator superfamily (MFS) transporter
NC106	NC_002516.2	1580088	ins	G	GTTCCTCGTC	+	1260/1344	420/447	disruptive_inframe_insertion c.1251_1259dupTTCCTCGTC p.Ser420_Ser421insSerSerSer	PA1451		conserved hypothetical protein
NC106	NC_002516.2	1949579	ins	A	ACCGCCG	-	755/1833	252/610	disruptive_inframe_insertion c.750_755dupCGGCGG p.Gly251_Gly252dup	PA1797		hypothetical protein
NC106	NC_002516.2	2100803	del	TGC	T	+	1361/3846	454/1281	frameshift_variant c.1361_1362delGC p.Arg454fs	PA1923		hypothetical protein
NC106	NC_002516.2	2112192	snp	C	T	+	502/513	168/170	stop_gained c.502C>T p.Gln168*	PA1931		probable ferredoxin
NC106	NC_002516.2	2119040	del	AGCCAGAGTCGG	A	+	117/822	39/273	frameshift_variant c.117_127delCCAGAGTCGGG p.Ser39fs	PA1938		conserved hypothetical protein
NC106	NC_002516.2	2402677	snp	G	A	-	289/1377	97/458	stop_gained c.289C>T p.Gln97*	PA2180		hypothetical protein
NC106	NC_002516.2	2610947	snp	C	T	-	1098/3816	366/1271	stop_gained c.1098G>A p.Trp366*	PA2361	icmF3	IcmF3
NC106	NC_002516.2	2904445	snp	C	A	-	3/408	1/135	initiator_codon_variant c.3G>T p.Met1?	PA2568		hypothetical protein
NC106	NC_002516.2	3028052	snp	A	C	+	975/975	325/324	stop_lost&splice_region_variant c.975A>C p.Ter325Cysext*?	PA2680		probable quinone oxidoreductase
NC106	NC_002516.2	3175157	del	CA	C	+	193/663	65/220	frameshift_variant c.193delA p.Ser65fs	PA2821		probable glutathione S-transferase
NC106	NC_002516.2	3274584	del	AGGC	A	+	258/258	86/85	frameshift_variant&stop_lost&splice_region_variant c.258_*2delGGC p.Ter86fs	PA2919		hypothetical protein
NC106	NC_002516.2	3449775	ins	G	GCGCCCACGCCGCCCACGC	+	93/1080	31/359	disruptive_inframe_insertion c.92_93insCACGCCGCCCACGCCGCC p.Pro31_Thr32insThrProProThrProPro	PA3076		hypothetical protein
NC106	NC_002516.2	3491082	ins	C	CGCCTGG	-	329/660	110/219	disruptive_inframe_insertion c.324_329dupCCAGGC p.Ala110_Pro111insGlnAla	PA3110		hypothetical protein
NC106	NC_002516.2	3685528	snp	T	A	-	235/858	79/285	stop_gained c.235A>T p.Lys79*	PA3292		hypothetical protein
NC106	NC_002516.2	3695395	complex	T	GG	-	87/303	29/100	frameshift_variant&missense_variant c.87delAinsCC p.Glu29fs	PA3298		hypothetical protein
NC106	NC_002516.2	3750046	ins	G	GTCGAGA	-	1721/2049	574/682	disruptive_inframe_insertion c.1716_1721dupTCTCGA p.Asp574_Trp575insLeuAsp	PA3340		hypothetical protein
NC106	NC_002516.2	3812367	snp	G	T	-	1374/1803	458/600	stop_gained c.1374C>A p.Tyr458*	PA3406	hasD	transport protein HasD
NC106	NC_002516.2	3873148	del	GCCC	G	+	2358/2760	786/919	disruptive_inframe_deletion c.2358_2360delCCC p.Pro787del	PA3462		probable sensor/response regulator hybrid
NC106	NC_002516.2	4154947	ins	A	AG	-	1065/1674	355/557	frameshift_variant c.1065dupC p.Ser356fs	PA3710		probable GMC-type oxidoreductase
NC106	NC_002516.2	4471787	snp	G	A	-	412/528	138/175	stop_gained c.412C>T p.Gln138*	PA3991		hypothetical protein
NC106	NC_002516.2	4476807	ins	C	CAGCT	+	858/894	286/297	frameshift_variant c.854_857dupAGCT p.Gly287fs	PA3995		probable transcriptional regulator
NC106	NC_002516.2	4499488	del	CTGG	C	-	355/1356	118/451	disruptive_inframe_deletion c.353_355delCCA p.Thr118del	PA4020	mpl	UDP-N-acetylmuramate:L-alanyl-gamma-D-glutamyl-me so-diaminopimelate ligase
NC106	NC_002516.2	4541643	del	CCACGAACACGAACACGAA	C	+	389/591	130/196	disruptive_inframe_deletion c.389_406delAACACGAACACGAACACG p.Glu130_His135del	PA4063		hypothetical protein
NC106	NC_002516.2	4566804	snp	G	C	-	1152/2535	384/844	stop_gained c.1152C>G p.Tyr384*	PA4084	cupB3	usher CupB3
NC106	NC_002516.2	5370680	ins	A	AC	-	41/246	14/81	frameshift_variant c.41dupG p.Thr15fs	PA4782		hypothetical protein
NC106	NC_002516.2	5405349	del	AG	A	+	2035/2046	679/681	frameshift_variant c.2035delG p.Ala679fs	PA4814	fadH2	2,4-dienoyl-CoA reductase FadH2
NC106	NC_002516.2	5446759	del	TCGATGACGA	T	+	594/1266	198/421	disruptive_inframe_deletion c.594_602delTGACGACGA p.Asp198_Asp200del	PA4851		hypothetical protein
NC106	NC_002516.2	5728809	del	GTGCCGCCGGAACCGCGCT	G	-	667/2238	217/745	disruptive_inframe_deletion c.650_667delAGCGCGGTTCCGGCGGCA p.Lys217_Gly222del	PA5089	tle5b	type VI secretion phospholipase D effector Tle5b
NC106	NC_002516.2	5897157	del	CCAGACATGTA	C	-	1637/1989	543/662	frameshift_variant c.1628_1637delTACATGTCTG p.Val543fs	PA5238		probable O-antigen acetylase
NC106	NC_002516.2	5939955	ins	C	CGGGGGCGGT	+	710/714	237/237	disruptive_inframe_insertion c.701_709dupGTGGGGGCG p.Gly234_Gly236dup	PA5273		hypothetical protein
NC106	NC_002516.2	6260024	del	TA	T	-	30/384	10/127	frameshift_variant c.30delT p.Phe10fs	PA5566		hypothetical protein
NC521	NC_002516.2	832101	ins	C	CGG	+	191/585	64/194	frameshift_variant c.189_190dupGG p.Ala64fs	PA0763	mucA	anti-sigma factor MucA
NC521	NC_002516.2	4471921	del	GT	G	-	277/528	93/175	frameshift_variant c.277delA p.Thr93fs	PA3991		hypothetical protein
NC521	NC_002516.2	4541326	ins	G	GACGACC	+	69/591	23/196	disruptive_inframe_insertion c.63_68dupCGACCA p.His23_Asp24insAspHis	PA4063		hypothetical protein
NC521	NC_002516.2	89118	del	CGGCGGA	C	-	980/3099	325/1032	disruptive_inframe_deletion c.975_980delTCCGCC p.Pro326_Pro327del	PA0074	ppkA	serine/threonine protein kinase PpkA
NC521	NC_002516.2	153831	complex	GTCT	ATCG	+	136/141	46/46	stop_lost&splice_region_variant c.136_139delGTCTinsATCG p.ValTer46IleGluext*?	PA0135		hypothetical protein
NC521	NC_002516.2	209661	del	CGCG	C	-	799/840	266/279	disruptive_inframe_deletion c.797_799delCGC p.Pro266del	PA0184		probable ATP-binding component of ABC transporter
NC521	NC_002516.2	268770	snp	G	T	+	67/816	23/271	stop_gained c.67G>T p.Glu23*	PA0238		hypothetical protein
NC521	NC_002516.2	478195	ins	T	TTGGCCC	-	1610/1920	537/639	disruptive_inframe_insertion c.1605_1610dupGGGCCA p.Gln537_Ala538insGlyGln	PA0428		probable ATP-dependent RNA helicase
NC521	NC_002516.2	608229	del	GA	G	+	74/1065	25/354	frameshift_variant c.74delA p.Glu25fs	PA0549		hypothetical protein
NC521	NC_002516.2	628336	complex	CATGCCA	GACACCG	-	335/336	110/111	stop_lost&splice_region_variant c.329_335delTGGCATGinsCGGTGTC p.LeuAlaTer110SerValSerext*?	PA0573		hypothetical protein
NC521	NC_002516.2	719062	ins	G	GC	-	1010/1344	337/447	frameshift_variant c.1010dupG p.Tyr338fs	PA0667	mepM	MepM
NC521	NC_002516.2	772601	ins	A	ACTGCGG	+	335/426	112/141	disruptive_inframe_insertion c.329_334dupTGCGGC p.Leu110_Arg111dup	PA0700		hypothetical protein
NC521	NC_002516.2	968145	ins	C	CGCCGACGAG	+	590/639	197/212	disruptive_inframe_insertion c.581_589dupACGAGGCCG p.Asp194_Ala196dup	PA0885		probable C4-dicarboxylate transporter
NC521	NC_002516.2	994533	ins	C	CTGG	+	395/504	132/167	disruptive_inframe_insertion c.392_394dupTGG p.Leu131_Gly132insVal	PA0910	alpD	AlpD
NC521	NC_002516.2	1044856	ins	G	GC	-	458/1332	153/443	frameshift_variant c.458dupG p.Ser153fs	PA0958	oprD	Basic amino acid, basic peptide and imipenem outer membrane porin OprD precursor
NC521	NC_002516.2	1071548	del	CG	C	-	329/639	110/212	frameshift_variant c.329delC p.Ser110fs	PA0990		conserved hypothetical protein
NC521	NC_002516.2	1109865	ins	G	GA	+	908/918	303/305	frameshift_variant c.907_908insA p.Asp303fs	PA1023		probable short-chain dehydrogenase
NC521	NC_002516.2	1218634	del	TGTCCGGCCTGCGGCGGACAG	T	+	463/753	155/250	frameshift_variant c.463_482delTGCGGCGGACAGGTCCGGCC p.Cys155fs	PA1125		probable cobalamin biosynthetic protein
NC521	NC_002516.2	1326574	del	GCGGCGAAGACTGGCGAGGATCGGCAGGAGGATCGCCGACT	G	-	365/894	109/297	frameshift_variant c.326_365delAGTCGGCGATCCTCCTGCCGATCCTCGCCAGTCTTCGCCG p.Glu109fs	PA1223		probable transcriptional regulator
NC521	NC_002516.2	1441640	del	GC	G	+	11/432	4/143	frameshift_variant c.11delC p.Pro4fs	PA1329		conserved hypothetical protein
NC521	NC_002516.2	1580088	ins	G	GTTCCTCGTC	+	1260/1344	420/447	disruptive_inframe_insertion c.1251_1259dupTTCCTCGTC p.Ser420_Ser421insSerSerSer	PA1451		conserved hypothetical protein
NC521	NC_002516.2	1671199	del	CTGT	C	+	1212/2046	404/681	disruptive_inframe_deletion c.1212_1214delTGT p.Val405del	PA1532	dnaX	DNA polymerase subunits gamma and tau
NC521	NC_002516.2	1981377	snp	G	T	+	361/1689	121/562	stop_gained c.361G>T p.Glu121*	PA1822	fimL	hypothetical protein
NC521	NC_002516.2	1993378	del	TG	T	+	797/891	266/296	frameshift_variant c.797delG p.Gly266fs	PA1834		hypothetical protein
NC521	NC_002516.2	2212761	del	GTGGGC	G	+	86/633	29/210	frameshift_variant c.86_90delTGGGC p.Val29fs	PA2020	mexZ	MexZ
NC521	NC_002516.2	2304177	ins	C	CCGG	+	1163/1194	388/397	disruptive_inframe_insertion c.1160_1162dupCGG p.Ala387dup	PA2092		probable major facilitator superfamily (MFS) transporter
NC521	NC_002516.2	2309443	complex	ATG	TCC	+	1/930	1/309	start_lost c.1_3delATGinsTCC p.Met1?	PA2098		probable esterase/deacetylase
NC521	NC_002516.2	2349507	complex	TTTTC	CTT	+	20/573	7/190	frameshift_variant&missense_variant c.20_24delTTTTCinsCTT p.Phe7fs	PA2134		hypothetical protein
NC521	NC_002516.2	2396245	del	AG	A	-	7/309	3/102	frameshift_variant c.7delC p.Leu3fs	PA2174		hypothetical protein
NC521	NC_002516.2	2443346	del	ATCTCGTCGACGTGGTCAGCCGAGTAACCGGCAGTTGTCGCCAGG	A	+	190/1206	64/401	frameshift_variant c.190_233delCGTCGACGTGGTCAGCCGAGTAACCGGCAGTTGTCGCCAGGTCT p.Arg64fs	PA2221		conserved hypothetical protein
NC521	NC_002516.2	2454573	ins	A	ATGGCCCTGG	+	926/1437	309/478	disruptive_inframe_insertion c.917_925dupTGGCCCTGG p.Val306_Leu308dup	PA2231	pslA	PslA
NC521	NC_002516.2	2570821	ins	G	GGCAGCGCTGA	-	68/1200	23/399	frameshift_variant c.59_68dupTCAGCGCTGC p.Gly24fs	PA2328		hypothetical protein
NC521	NC_002516.2	2735138	del	ATGATGC	A	-	44/1026	13/341	disruptive_inframe_deletion c.39_44delGCATCA p.Glu13_His15delinsAsp	PA2438		hypothetical protein
NC521	NC_002516.2	2805064	ins	C	CGCA	+	48/816	16/271	disruptive_inframe_insertion c.45_47dupGCA p.Gln16dup	PA2489		probable transcriptional regulator
NC521	NC_002516.2	2815463	del	TG	T	-	756/879	252/292	frameshift_variant c.756delC p.Ile253fs	PA2497		probable transcriptional regulator
NC521	NC_002516.2	3162189	snp	G	A	-	28/618	10/205	stop_gained c.28C>T p.Gln10*	PA2807		hypothetical protein
NC521	NC_002516.2	3187590	ins	A	AGCCCCCGCC	+	59/1593	20/530	disruptive_inframe_insertion c.50_58dupCCGCCGCCC p.Pro17_Ala19dup	PA2835		probable major facilitator superfamily (MFS) transporter
NC521	NC_002516.2	3200652	snp	G	T	+	3/855	1/284	initiator_codon_variant c.3G>T p.Met1?	PA2846		probable transcriptional regulator
NC521	NC_002516.2	3213950	complex	TA	CAC	+	413/549	138/182	frameshift_variant&missense_variant c.413_414delTAinsCAC p.Leu138fs	PA2861	ligT	2'-5' RNA ligase
NC521	NC_002516.2	3272957	del	AGCCGGGGTCGC	A	-	336/837	109/278	frameshift_variant c.326_336delGCGACCCCGGC p.Arg109fs	PA2917		probable transcriptional regulator
NC521	NC_002516.2	3290826	del	GCT	G	-	347/480	116/159	frameshift_variant c.346_347delAG p.Ser116fs	PA2935		hypothetical protein
NC521	NC_002516.2	3403402	snp	C	A	-	115/1383	39/460	stop_gained c.115G>T p.Glu39*	PA3039		probable transporter
NC521	NC_002516.2	3680944	snp	G	A	-	25/504	9/167	stop_gained c.25C>T p.Arg9*	PA3288		hypothetical protein
NC521	NC_002516.2	3977416	ins	T	TC	+	241/651	81/216	frameshift_variant c.240dupC p.Gly81fs	PA3550	algF	alginate o-acetyltransferase AlgF
NC521	NC_002516.2	4350735	del	GC	G	+	384/387	128/128	frameshift_variant c.384delC p.Ter129fs	PA3884		hypothetical protein
NC521	NC_002516.2	4374211	del	AGCG	A	+	284/396	95/131	disruptive_inframe_deletion c.284_286delGCG p.Gly95del	PA3904		PAAR4
NC521	NC_002516.2	4499732	ins	T	TA	-	111/1356	37/451	frameshift_variant c.111_112insT p.Met38fs	PA4020	mpl	UDP-N-acetylmuramate:L-alanyl-gamma-D-glutamyl-me so-diaminopimelate ligase
NC521	NC_002516.2	4549522	del	CGCT	C	-	1453/1491	484/496	disruptive_inframe_deletion c.1451_1453delAGC p.Gln484del	PA4072		probable amino acid permease
NC521	NC_002516.2	4821093	del	CCGCCGG	C	+	569/828	190/275	disruptive_inframe_deletion c.569_574delCGCCGG p.Ala190_Pro191del	PA4296	pprB	two-component response regulator, PprB
NC521	NC_002516.2	4850499	ins	C	CCGCCGACGCCGACGCCGA	+	479/1272	160/423	disruptive_inframe_insertion c.461_478dupCCGACGCCGACGCCGACG p.Ala154_Asp159dup	PA4321		hypothetical protein
NC521	NC_002516.2	4896544	snp	C	T	-	882/903	294/300	stop_gained c.882G>A p.Trp294*	PA4368		hypothetical protein
NC521	NC_002516.2	4928139	del	GC	G	+	148/2097	50/698	frameshift_variant c.148delC p.Gln50fs	PA4398		two-component sensor
NC521	NC_002516.2	4990511	del	GGC	G	+	236/540	79/179	frameshift_variant c.236_237delGC p.Arg79fs	PA4458		conserved hypothetical protein
NC521	NC_002516.2	5009008	snp	C	A	-	1093/1458	365/485	stop_gained c.1093G>T p.Glu365*	PA4477	cafA	cytoplasmic axial filament protein
NC521	NC_002516.2	5229844	snp	C	T	-	137/522	46/173	stop_gained c.137G>A p.Trp46*	PA4661	pagL	Lipid A 3-O-deacylase
NC521	NC_002516.2	5319807	ins	A	AGGC	+	1238/3267	413/1088	disruptive_inframe_insertion c.1235_1237dupGCG p.Gly412dup	PA4735		hypothetical protein
NC521	NC_002516.2	5446399	ins	C	CCGCCACCTCGGT	+	225/1266	75/421	disruptive_inframe_insertion c.224_225insCACCTCGGTCGC p.Ala75_Pro76insThrSerValAla	PA4851		hypothetical protein
NC521	NC_002516.2	5514633	snp	C	G	+	902/939	301/312	stop_gained c.902C>G p.Ser301*	PA4914	amaR	transcriptional regulator, AmaR
NC521	NC_002516.2	5761029	del	GGCGGGAGGA	G	-	314/3606	102/1201	disruptive_inframe_deletion c.306_314delTCCTCCCGC p.Pro103_Ala105del	PA5114		hypothetical protein
NC521	NC_002516.2	5772608	del	CGCT	C	+	321/1077	107/358	disruptive_inframe_deletion c.321_323delGCT p.Leu108del	PA5124	ntrB	two-component sensor NtrB
NC521	NC_002516.2	5915595	del	TTTCGCAGCAGGC	T	-	506/1059	165/352	disruptive_inframe_deletion c.495_506delGCCTGCTGCGAA p.Pro166_Lys169del	PA5253	algP	alginate regulatory protein AlgP
NC521	NC_002516.2	5988629	snp	A	G	+	549/549	183/182	stop_lost&splice_region_variant c.549A>G p.Ter183Trpext*?	PA5318		hypothetical protein
NC521	NC_002516.2	6127684	del	GGCA	G	-	313/2202	104/733	disruptive_inframe_deletion c.311_313delTGC p.Leu104del	PA5441		hypothetical protein
NC521	NC_002516.2	6156233	ins	G	GCCGCCCTCA	+	33/363	11/120	disruptive_inframe_insertion c.24_32dupCGCCCTCAC p.Thr11_Ala12insAlaLeuThr	PA5467		hypothetical protein
NC521	NC_002516.2	6240161	complex	GCAAA	ACAGT	-	472/1185	156/394	stop_gained c.468_472delTTTGCinsACTGT p.Gln158*	PA5546		conserved hypothetical protein
NC120	NC_002516.2	271746	del	TTGCCCGGCGTGGACG	T	-	92/1266	26/421	disruptive_inframe_deletion c.78_92delCGTCCACGCCGGGCA p.His26_Gly30del	PA0240		probable porin
NC120	NC_002516.2	288749	del	CAT	C	-	426/792	142/263	frameshift_variant c.425_426delAT p.His142fs	PA0257		hypothetical protein
NC120	NC_002516.2	325546	complex	CAGGTG	TAGGCT	+	922/963	308/320	stop_gained c.922_927delCAGGTGinsTAGGCT p.GlnVal308*	PA0289	gpuR	transcriptional activator GpuR
NC120	NC_002516.2	472864	snp	C	T	+	841/1152	281/383	stop_gained c.841C>T p.Gln281*	PA0425	mexA	Resistance-Nodulation-Cell Division (RND) multidrug efflux membrane fusion protein MexA precursor
NC120	NC_002516.2	691832	ins	C	CGAG	+	1113/1836	371/611	disruptive_inframe_insertion c.1112_1113insGAG p.Ala371dup	PA0636		hypothetical protein
NC120	NC_002516.2	705128	snp	C	T	+	1045/1050	349/349	stop_gained c.1045C>T p.Gln349*	PA0650	trpD	anthranilate phosphoribosyltransferase
NC120	NC_002516.2	732651	complex	CACG	TATA	-	3/552	1/183	initiator_codon_variant c.-1_3delCGTGinsTATA p.Val1?	PA0671		hypothetical protein
NC120	NC_002516.2	832262	snp	C	T	+	349/585	117/194	stop_gained c.349C>T p.Gln117*	PA0763	mucA	anti-sigma factor MucA
NC120	NC_002516.2	1044991	del	CAGGTTGCCGGT	C	-	323/1332	105/443	frameshift_variant c.313_323delACCGGCAACCT p.Thr105fs	PA0958	oprD	Basic amino acid, basic peptide and imipenem outer membrane porin OprD precursor
NC120	NC_002516.2	1309653	del	CG	C	-	865/936	289/311	frameshift_variant c.865delC p.Arg289fs	PA1209		hypothetical protein
NC120	NC_002516.2	1343793	ins	T	TCGC	+	350/1773	117/590	disruptive_inframe_insertion c.347_349dupCCG p.Ala116dup	PA1242	sprP	SprP
NC120	NC_002516.2	1374306	complex	CGCTG	TGCT	+	362/903	121/300	frameshift_variant&missense_variant c.362_366delCGCTGinsTGCT p.Ala121fs	PA1265		hypothetical protein
NC120	NC_002516.2	1524571	ins	C	CA	-	260/408	87/135	frameshift_variant c.260dupT p.Phe88fs	PA1401		hypothetical protein
NC120	NC_002516.2	1553550	snp	G	T	+	439/564	147/187	stop_gained c.439G>T p.Glu147*	PA1427		hypothetical protein
NC120	NC_002516.2	2212816	ins	C	CGGTCT	+	146/633	49/210	frameshift_variant c.141_145dupGGTCT p.Tyr49fs	PA2020	mexZ	MexZ
NC120	NC_002516.2	2356663	del	GCCTTGCGCGGCGAACGCGC	G	+	500/549	167/182	frameshift_variant c.500_518delTGCGCGGCGAACGCGCCCT p.Leu167fs	PA2141		hypothetical protein
NC120	NC_002516.2	2452539	del	CT	C	+	74/672	25/223	frameshift_variant c.74delT p.Phe25fs	PA2230		hypothetical protein
NC120	NC_002516.2	2626016	del	CAGGCTGGCACCTCGCTGACCAGCA	C	+	1818/2007	606/668	disruptive_inframe_deletion c.1818_1841delTGGCACCTCGCTGACCAGCAAGGC p.Gly607_Ala614del	PA2373	vgrG3	VgrG3
NC120	NC_002516.2	2732453	del	ATGG	A	-	50/1986	16/661	disruptive_inframe_deletion c.48_50delCCA p.His17del	PA2435		probable cation-transporting P-type ATPase
NC120	NC_002516.2	2824663	complex	CC	TA	-	929/933	310/310	stop_gained c.928_929delGGinsTA p.Gly310*	PA2507	catA	catechol 1,2-dioxygenase
NC120	NC_002516.2	3037821	ins	T	TG	-	111/2181	37/726	frameshift_variant c.111dupC p.Met38fs	PA2685	vgrG4	VgrG4
NC120	NC_002516.2	3161768	del	TCCATGTCGG	T	-	448/618	147/205	disruptive_inframe_deletion c.440_448delCCGACATGG p.Ala147_Met149del	PA2807		hypothetical protein
NC120	NC_002516.2	3167371	snp	G	A	-	583/672	195/223	stop_gained c.583C>T p.Gln195*	PA2814		hypothetical protein
NC120	NC_002516.2	3491082	ins	C	CGCCTGG	-	329/660	110/219	disruptive_inframe_insertion c.324_329dupCCAGGC p.Ala110_Pro111insGlnAla	PA3110		hypothetical protein
NC120	NC_002516.2	3685049	del	TC	T	-	713/858	238/285	frameshift_variant c.713delG p.Gly238fs	PA3292		hypothetical protein
NC120	NC_002516.2	3695371	del	AGGATCGAGGCG	A	-	110/303	34/100	frameshift_variant c.100_110delCGCCTCGATCC p.Arg34fs	PA3298		hypothetical protein
NC120	NC_002516.2	3797159	del	GGCAAGGGCGAGCGCA	G	+	158/1911	53/636	disruptive_inframe_deletion c.158_172delGCGAGCGCAGCAAGG p.Gly53_Lys57del	PA3392	nosZ	nitrous-oxide reductase precursor
NC120	NC_002516.2	4541643	del	CCACGAACACGAACACGAA	C	+	389/591	130/196	disruptive_inframe_deletion c.389_406delAACACGAACACGAACACG p.Glu130_His135del	PA4063		hypothetical protein
NC120	NC_002516.2	4554143	del	TCGC	T	-	217/837	72/278	disruptive_inframe_deletion c.215_217delGCG p.Gly72del	PA4075		hypothetical protein
NC120	NC_002516.2	4565362	ins	G	GGCCACCAGC	-	62/741	21/246	disruptive_inframe_insertion c.54_62dupGCTGGTGGC p.Ala21_Asp22insLeuValAla	PA4083	cupB4	chaperone CupB4
NC120	NC_002516.2	4850499	del	CCGCCGA	C	+	473/1272	158/423	disruptive_inframe_deletion c.473_478delCCGACG p.Ala158_Asp159del	PA4321		hypothetical protein
NC120	NC_002516.2	5104665	ins	C	CCG	+	160/426	54/141	frameshift_variant c.158_159dupGC p.Gln54fs	PA4556	pilE	type 4 fimbrial biogenesis protein PilE
NC120	NC_002516.2	5326947	ins	C	CTCG	-	377/390	126/129	disruptive_inframe_insertion c.375_377dupCGA p.Asp125dup	PA4743	rbfA	ribosome-binding factor A
NC120	NC_002516.2	5387382	ins	G	GC	+	389/723	130/240	frameshift_variant c.388dupC p.Leu130fs	PA4802		hypothetical protein
NC120	NC_002516.2	5818813	del	GCACGAGGAGC	G	+	614/633	205/210	frameshift_variant c.614_623delACGAGGAGCC p.His205fs	PA5168	dctQ	DctQ
NC120	NC_002516.2	6090706	complex	TCGCGCAGCTCTGT	CGGCGAAGCTGA	-	1/2514	1/837	start_lost&initiator_codon_variant&intron_variant c.-13_1delACAGAGCTGCGCGAinsTCAGCTTCGCCG p.Met1delins???	PA5412		hypothetical protein
NC515	NC_002516.2	34627	snp	G	T	+	4/915	2/304	stop_gained c.4G>T p.Gly2*	PA0032		probable transcriptional regulator
NC515	NC_002516.2	271746	del	TTGCCCGGCGTGGACG	T	-	92/1266	26/421	disruptive_inframe_deletion c.78_92delCGTCCACGCCGGGCA p.His26_Gly30del	PA0240		probable porin
NC515	NC_002516.2	349577	ins	C	CGG	+	536/1020	179/339	frameshift_variant c.534_535dupGG p.Ala179fs	PA0308		hypothetical protein
NC515	NC_002516.2	434562	del	CATCAGG	C	-	257/594	84/197	disruptive_inframe_deletion c.252_257delCCTGAT p.Ile84_Leu85del	PA0392		conserved hypothetical protein
NC515	NC_002516.2	476827	del	GGCGCA	G	+	505/1458	169/485	frameshift_variant c.505_509delAGCGC p.Ser169fs	PA0427	oprM	Major intrinsic multiple antibiotic resistance efflux outer membrane protein OprM precursor
NC515	NC_002516.2	1827763	del	AG	A	-	58/597	20/198	frameshift_variant c.58delC p.Leu20fs	PA1677		conserved hypothetical protein
NC515	NC_002516.2	455964	ins	A	AGAT	+	1844/7419	615/2472	disruptive_inframe_insertion c.1841_1843dupATG p.Asp614dup	PA0413	chpA	component of chemotactic signal transduction system
NC515	NC_002516.2	689296	snp	C	T	+	61/231	21/76	stop_gained c.61C>T p.Arg21*	PA0632		hypothetical protein
NC515	NC_002516.2	691832	ins	C	CGAG	+	1113/1836	371/611	disruptive_inframe_insertion c.1112_1113insGAG p.Ala371dup	PA0636		hypothetical protein
NC515	NC_002516.2	832274	ins	A	AC	+	366/585	122/194	frameshift_variant c.365dupC p.Gln123fs	PA0763	mucA	anti-sigma factor MucA
NC515	NC_002516.2	1192153	del	TG	T	+	106/330	36/109	frameshift_variant c.106delG p.Ala36fs	PA1100	fliE	flagellar hook-basal body complex protein FliE
NC515	NC_002516.2	1235912	ins	A	AC	-	238/1335	80/444	frameshift_variant c.238dupG p.Val80fs	PA1144		probable major facilitator superfamily (MFS) transporter
NC515	NC_002516.2	1266464	del	GC	G	+	355/672	119/223	frameshift_variant c.355delC p.Leu119fs	PA1167		hypothetical protein
NC515	NC_002516.2	1268286	complex	A	GG	+	607/2058	203/685	frameshift_variant&missense_variant c.607delAinsGG p.Arg203fs	PA1169		probable lipoxygenase
NC515	NC_002516.2	1323397	del	AG	A	-	712/1857	238/618	frameshift_variant c.712delC p.Leu238fs	PA1221		nonribosomal peptide synthetase
NC515	NC_002516.2	1339618	del	CGGCGGCGAGCCGGCGCTCGGCCGCGCGGACGTCCG	C	-	909/1449	292/482	frameshift_variant c.875_909delCGGACGTCCGCGCGGCCGAGCGCCGGCTCGCCGCC p.Pro292fs	PA1238		probable outer membrane component of multidrug efflux pump
NC515	NC_002516.2	1416793	del	TG	T	-	21/2052	7/683	frameshift_variant c.21delC p.Ile8fs	PA1304		probable oligopeptidase
NC515	NC_002516.2	1480776	ins	G	GC	-	275/837	92/278	frameshift_variant c.275dupG p.Gly93fs	PA1367		hypothetical protein
NC515	NC_002516.2	1552797	snp	C	T	+	157/357	53/118	stop_gained c.157C>T p.Gln53*	PA1426		hypothetical protein
NC515	NC_002516.2	1587836	ins	A	ACACCCGCCG	+	828/2262	276/753	disruptive_inframe_insertion c.819_827dupCGCCGCACC p.Pro276_Ala277insAlaAlaPro	PA1458		probable two-component sensor
NC515	NC_002516.2	1671363	ins	G	GCCGAGCCCGAGCCCGAGC	+	1407/2046	469/681	disruptive_inframe_insertion c.1389_1406dupCGAGCCCGAGCCCGAGCC p.Pro469_Leu470insGluProGluProGluPro	PA1532	dnaX	DNA polymerase subunits gamma and tau
NC515	NC_002516.2	1949579	ins	A	ACCG	-	755/1833	252/610	disruptive_inframe_insertion c.753_755dupCGG p.Gly252dup	PA1797		hypothetical protein
NC515	NC_002516.2	2103266	ins	T	TCAA	+	3819/3846	1273/1281	disruptive_inframe_insertion c.3816_3818dupCAA p.Asn1273dup	PA1923		hypothetical protein
NC515	NC_002516.2	2138952	del	CCG	C	-	340/681	113/226	frameshift_variant c.339_340delCG p.Gly114fs	PA1953	fapD	FapD
NC515	NC_002516.2	2264873	ins	C	CGGCCCG	-	104/1899	35/632	disruptive_inframe_insertion c.99_104dupCGGGCC p.Pro35_Gly36insGlyPro	PA2065	pcoA	copper resistance protein A precursor
NC515	NC_002516.2	2288486	complex	GT	C	-	444/1407	148/468	frameshift_variant&missense_variant c.443_444delACinsG p.Asn148fs	PA2079		probable amino acid permease
NC515	NC_002516.2	2416422	del	GC	G	+	52/1038	18/345	frameshift_variant c.52delC p.His18fs	PA2197		conserved hypothetical protein
NC515	NC_002516.2	2442673	ins	G	GGC	+	904/921	302/306	frameshift_variant c.903_904insGC p.Thr302fs	PA2220		probable transcriptional regulator
NC515	NC_002516.2	2590353	complex	T	GG	+	899/933	300/310	frameshift_variant&missense_variant c.899delTinsGG p.Val300fs	PA2344	mtlZ	fructokinase
NC515	NC_002516.2	2626016	del	CAGGCTGGCACCTCGCTGACCAGCA	C	+	1818/2007	606/668	disruptive_inframe_deletion c.1818_1841delTGGCACCTCGCTGACCAGCAAGGC p.Gly607_Ala614del	PA2373	vgrG3	VgrG3
NC515	NC_002516.2	2735109	del	CCGTGAT	C	-	73/1026	23/341	disruptive_inframe_deletion c.68_73delATCACG p.Asp23_His24del	PA2438		hypothetical protein
NC515	NC_002516.2	2878009	ins	C	CT	+	12/918	4/305	frameshift_variant c.11_12insT p.Val5fs	PA2547		probable transcriptional regulator
NC515	NC_002516.2	2942794	del	CAG	C	-	44/945	15/314	frameshift_variant c.43_44delCT p.Leu15fs	PA2599		putative periplasmic aliphatic sulfonate-binding protein
NC515	NC_002516.2	3037821	ins	T	TG	-	111/2181	37/726	frameshift_variant c.111dupC p.Met38fs	PA2685	vgrG4	VgrG4
NC515	NC_002516.2	3176727	del	GC	G	-	280/891	94/296	frameshift_variant c.280delG p.Ala94fs	PA2823		conserved hypothetical protein
NC515	NC_002516.2	3185624	ins	A	AC	-	193/657	65/218	frameshift_variant c.193dupG p.Val65fs	PA2832	tpm	thiopurine methyltransferase
NC515	NC_002516.2	3194171	del	ACGCTCGCCG	A	-	1418/1704	470/567	disruptive_inframe_deletion c.1410_1418delCGGCGAGCG p.Gly471_Arg473del	PA2840		probable ATP-dependent RNA helicase
NC515	NC_002516.2	3680944	snp	G	A	-	25/504	9/167	stop_gained c.25C>T p.Arg9*	PA3288		hypothetical protein
NC515	NC_002516.2	3218737	del	CCG	C	+	82/804	28/267	frameshift_variant c.82_83delGC p.Ala28fs	PA2866	mttC	secretion protein MttC
NC515	NC_002516.2	3334905	ins	G	GCGCGAAGGC	+	2043/3174	681/1057	disruptive_inframe_insertion c.2034_2042dupCCGCGAAGG p.Gly681_Arg682insArgGluGly	PA2976	rne	ribonuclease E
NC515	NC_002516.2	3685049	del	TC	T	-	713/858	238/285	frameshift_variant c.713delG p.Gly238fs	PA3292		hypothetical protein
NC515	NC_002516.2	3757847	ins	G	GC	-	1527/1716	509/571	frameshift_variant c.1527dupG p.Arg510fs	PA3346	hsbR	HptB-dependent secretion and biofilm regulator HsbR
NC515	NC_002516.2	3873148	del	GCCC	G	+	2358/2760	786/919	disruptive_inframe_deletion c.2358_2360delCCC p.Pro787del	PA3462		probable sensor/response regulator hybrid
NC515	NC_002516.2	3920193	complex	AGC	CG	-	1066/1485	355/494	frameshift_variant&missense_variant c.1064_1066delGCTinsCG p.Gly355fs	PA3504		probable aldehyde dehydrogenase
NC515	NC_002516.2	4129634	del	GC	G	-	758/2637	253/878	frameshift_variant c.758delG p.Gly253fs	PA3687	ppc	phosphoenolpyruvate carboxylase
NC515	NC_002516.2	4442970	ins	T	TC	+	20/897	7/298	frameshift_variant c.19dupC p.His7fs	PA3963		probable transporter
NC515	NC_002516.2	4471921	del	GT	G	-	277/528	93/175	frameshift_variant c.277delA p.Thr93fs	PA3991		hypothetical protein
NC515	NC_002516.2	4553540	ins	T	TG	-	820/837	274/278	frameshift_variant c.820dupC p.Gln274fs	PA4075		hypothetical protein
NC515	NC_002516.2	4646213	ins	T	TG	+	627/1113	209/370	frameshift_variant c.626dupG p.Ala210fs	PA4152		probable hydrolase
NC515	NC_002516.2	4850499	ins	C	CCGCCGACGCCGA	+	479/1272	160/423	disruptive_inframe_insertion c.467_478dupCCGACGCCGACG p.Ala156_Asp159dup	PA4321		hypothetical protein
NC515	NC_002516.2	5146358	ins	G	GC	-	45/687	15/228	frameshift_variant c.45dupG p.Gln16fs	PA4594		probable ATP-binding component of ABC transporter
NC515	NC_002516.2	5210906	del	GC	G	-	90/291	30/96	frameshift_variant c.90delG p.Ser33fs	PA4642		hypothetical protein
NC515	NC_002516.2	5229822	snp	C	T	-	159/522	53/173	stop_gained c.159G>A p.Trp53*	PA4661	pagL	Lipid A 3-O-deacylase
NC515	NC_002516.2	5601327	del	CG	C	+	184/1947	62/648	frameshift_variant c.184delG p.Val62fs	PA4986		probable oxidoreductase
NC515	NC_002516.2	5897840	del	AC	A	-	954/1989	318/662	frameshift_variant c.954delG p.Leu319fs	PA5238		probable O-antigen acetylase
NC515	NC_002516.2	5915595	del	TTTCGCAGCAGGC	T	-	506/1059	165/352	disruptive_inframe_deletion c.495_506delGCCTGCTGCGAA p.Pro166_Lys169del	PA5253	algP	alginate regulatory protein AlgP
NC515	NC_002516.2	6083503	complex	TC	CT	+	399/405	133/134	stop_gained c.399_400delTCinsCT p.Gln134*	PA5404		hypothetical protein
NC515	NC_002516.2	6090706	complex	TCGCGCAGCTCTGT	CGGCGAAGCTGA	-	1/2514	1/837	start_lost&initiator_codon_variant&intron_variant c.-13_1delACAGAGCTGCGCGAinsTCAGCTTCGCCG p.Met1delins???	PA5412		hypothetical protein
NC520	NC_002516.2	417866	del	GCCGAGCCCGAGCCCGAGC	G	+	374/1368	125/455	disruptive_inframe_deletion c.374_391delAGCCCGAGCCCGAGCCCG p.Glu125_Pro130del	PA0373	ftsY	signal recognition particle receptor FtsY
NC520	NC_002516.2	1462888	del	AG	A	+	198/708	66/235	frameshift_variant c.198delG p.Arg67fs	PA1348		hypothetical protein
NC520	NC_002516.2	473965	snp	C	T	+	775/3141	259/1046	stop_gained c.775C>T p.Gln259*	PA0426	mexB	Resistance-Nodulation-Cell Division (RND) multidrug efflux transporter MexB
NC520	NC_002516.2	1474744	ins	C	CG	+	25/741	9/246	frameshift_variant c.24dupG p.Leu9fs	PA1363		ECF sigma factor
NC520	NC_002516.2	763242	snp	C	T	+	352/603	118/200	stop_gained c.352C>T p.Gln118*	PA0691	phdA	prevent-host-death protein A
NC520	NC_002516.2	832262	snp	C	T	+	349/585	117/194	stop_gained c.349C>T p.Gln117*	PA0763	mucA	anti-sigma factor MucA
NC520	NC_002516.2	1558730	snp	G	A	+	560/720	187/239	stop_gained c.560G>A p.Trp187*	PA1430	lasR	transcriptional regulator LasR
NC520	NC_002516.2	1578722	ins	C	CTCCTCCTCTTCCTCCTCTTCCTCCTCT	+	1194/1260	398/419	disruptive_inframe_insertion c.1193_1194insTTCCTCCTCTTCCTCCTCTTCCTCCTC p.Ser398_Ser399insSerSerSerSerSerSerSerSerSer	PA1450		conserved hypothetical protein
NC520	NC_002516.2	1641100	del	CGCAGGCGG	C	-	400/1710	131/569	frameshift_variant c.393_400delCCGCCTGC p.Arg134fs	PA1510	tplE	type 6 PGAP1-like effector, TplE
NC520	NC_002516.2	1844903	del	TGTTGGC	T	-	350/1110	115/369	disruptive_inframe_deletion c.345_350delGCCAAC p.Pro116_Thr117del	PA1695	pscP	translocation protein in type III secretion
NC520	NC_002516.2	1919807	snp	C	T	+	229/825	77/274	stop_gained c.229C>T p.Gln77*	PA1775	cmpX	conserved cytoplasmic membrane protein, CmpX protein
NC520	NC_002516.2	1949579	ins	A	ACCGCCG	-	755/1833	252/610	disruptive_inframe_insertion c.750_755dupCGGCGG p.Gly251_Gly252dup	PA1797		hypothetical protein
NC520	NC_002516.2	2018592	del	ACCCTGGCCGCG	A	-	202/828	64/275	frameshift_variant c.192_202delCGCGGCCAGGG p.Ala66fs	PA1858	str	streptomycin 3''-phosphotransferase
NC520	NC_002516.2	2721324	del	GGGTGCCTTGCA	G	-	207/765	66/254	frameshift_variant c.197_207delTGCAAGGCACC p.Leu66fs	PA2425	pvdG	PvdG
NC520	NC_002516.2	2756650	snp	A	G	+	342/342	114/113	stop_lost&splice_region_variant c.342A>G p.Ter114Trpext*?	PA2456		hypothetical protein
NC520	NC_002516.2	3087462	ins	A	ATGG	+	1325/1350	442/449	disruptive_inframe_insertion c.1322_1324dupTGG p.Met441_Gly442insVal	PA2729		hypothetical protein
NC520	NC_002516.2	3192369	ins	G	GCGCCGC	+	696/972	232/323	disruptive_inframe_insertion c.690_695dupCGCCGC p.Ala231_Ala232dup	PA2838		probable transcriptional regulator
NC520	NC_002516.2	3194171	ins	A	ACGCTCGCCG	-	1418/1704	473/567	disruptive_inframe_insertion c.1410_1418dupCGGCGAGCG p.Arg473_Pro474insGlyGluArg	PA2840		probable ATP-dependent RNA helicase
NC520	NC_002516.2	3266586	snp	C	T	+	739/2157	247/718	stop_gained c.739C>T p.Gln247*	PA2911		probable TonB-dependent receptor
NC520	NC_002516.2	3491082	ins	C	CGCCTGGGCCTGG	-	329/660	110/219	disruptive_inframe_insertion c.318_329dupCCAGGCCCAGGC p.Ala110_Pro111insGlnAlaGlnAla	PA3110		hypothetical protein
NC520	NC_002516.2	3615891	snp	G	A	+	962/1833	321/610	stop_gained c.962G>A p.Trp321*	PA3228		probable ATP-binding/permease fusion ABC transporter
NC520	NC_002516.2	3685049	del	TC	T	-	713/858	238/285	frameshift_variant c.713delG p.Gly238fs	PA3292		hypothetical protein
NC520	NC_002516.2	3794051	snp	G	A	-	67/303	23/100	stop_gained c.67C>T p.Gln23*	PA3390		hypothetical protein
NC520	NC_002516.2	3873148	del	GCCC	G	+	2358/2760	786/919	disruptive_inframe_deletion c.2358_2360delCCC p.Pro787del	PA3462		probable sensor/response regulator hybrid
NC520	NC_002516.2	4058176	del	AT	A	-	737/1005	246/334	frameshift_variant c.737delA p.Asp246fs	PA3622	rpoS	sigma factor RpoS
NC520	NC_002516.2	4329193	snp	G	A	-	799/2295	267/764	stop_gained c.799C>T p.Gln267*	PA3866		Pyocin S4
NC520	NC_002516.2	4432946	del	GGCC	G	-	224/576	74/191	disruptive_inframe_deletion c.222_224delGGC p.Ala75del	PA3952		hypothetical protein
NC520	NC_002516.2	4541643	del	CCACGAACACGAACACGAA	C	+	389/591	130/196	disruptive_inframe_deletion c.389_406delAACACGAACACGAACACG p.Glu130_His135del	PA4063		hypothetical protein
NC520	NC_002516.2	4924181	del	AGCAGCACTGAG	A	+			gene_fusion n.4924182_4924192delGCAGCACTGAG	PA4393	ampG	AmpG
NC520	NC_002516.2	5096260	snp	C	T	+	1276/1338	426/445	stop_gained c.1276C>T p.Gln426*	PA4547	pilR	two-component response regulator PilR
NC520	NC_002516.2	5229626	snp	G	A	-	355/522	119/173	stop_gained c.355C>T p.Gln119*	PA4661	pagL	Lipid A 3-O-deacylase
NC520	NC_002516.2	5391493	del	TGGTCGGCACGGACCA	T	-	61/1407	16/468	disruptive_inframe_deletion c.47_61delTGGTCCGTGCCGACC p.Leu16_Asp20del	PA4805		probable class III aminotransferase
NC520	NC_002516.2	5648928	snp	G	A	+	1115/1617	372/538	stop_gained c.1115G>A p.Trp372*	PA5021		probable sodium/hydrogen antiporter
NC520	NC_002516.2	5852261	snp	G	A	-	298/1320	100/439	stop_gained c.298C>T p.Gln100*	PA5199	amgS	AmgS
NC520	NC_002516.2	5883686	ins	C	CGGCCCGGCCGGGGCATT	+	46/312	16/103	frameshift_variant c.29_45dupGGCCGGGGCATTGGCCC p.Arg16fs	PA5226		hypothetical protein
NC520	NC_002516.2	6090706	complex	TCGCGCAGCTCTGT	AGGCGAAGCTGA	-	1/2514	1/837	start_lost&initiator_codon_variant&intron_variant c.-13_1delACAGAGCTGCGCGAinsTCAGCTTCGCCT p.Met1delins???	PA5412		hypothetical protein
NC520	NC_002516.2	6204386	snp	C	T	-	62/1344	21/447	stop_gained c.62G>A p.Trp21*	PA5511	mifR	MifR
NC513	NC_002516.2	212005	del	GGGC	G	-	68/1617	22/538	disruptive_inframe_deletion c.66_68delGCC p.Pro23del	PA0185		probable permease of ABC transporter
NC513	NC_002516.2	288914	del	AGC	A	-	261/792	87/263	frameshift_variant c.260_261delGC p.Arg87fs	PA0257		hypothetical protein
NC513	NC_002516.2	417866	del	GCCGAGCCCGAGCCCGAGCCCGAGC	G	+	368/1368	123/455	disruptive_inframe_deletion c.368_391delAGCCCGAGCCCGAGCCCGAGCCCG p.Glu123_Pro130del	PA0373	ftsY	signal recognition particle receptor FtsY
NC513	NC_002516.2	438964	snp	G	A	-	874/900	292/299	stop_gained c.874C>T p.Gln292*	PA0397		probable cation efflux system protein
NC513	NC_002516.2	450660	del	TG	T	+	157/537	53/178	frameshift_variant c.157delG p.Glu53fs	PA0410	pilI	twitching motility protein PilI
NC513	NC_002516.2	472338	del	CG	C	+	316/1152	106/383	frameshift_variant c.316delG p.Ala106fs	PA0425	mexA	Resistance-Nodulation-Cell Division (RND) multidrug efflux membrane fusion protein MexA precursor
NC513	NC_002516.2	732651	complex	CACG	TATA	-	3/552	1/183	initiator_codon_variant c.-1_3delCGTGinsTATA p.Val1?	PA0671		hypothetical protein
NC513	NC_002516.2	832262	snp	C	T	+	349/585	117/194	stop_gained c.349C>T p.Gln117*	PA0763	mucA	anti-sigma factor MucA
NC513	NC_002516.2	955222	ins	A	AGCATGGCGTGGG	+	1548/1560	516/519	disruptive_inframe_insertion c.1536_1547dupTGGCGTGGGGCA p.His512_Gly515dup	PA0873	phhR	transcriptional regulator PhhR
NC513	NC_002516.2	1355162	del	TCCGGCGAGACG	T	+	1343/1446	448/481	frameshift_variant c.1343_1353delAGACGCCGGCG p.Glu448fs	PA1248	aprF	Alkaline protease secretion outer membrane protein AprF precursor
NC513	NC_002516.2	1465682	snp	G	T	+	805/1224	269/407	stop_gained c.805G>T p.Glu269*	PA1351		probable sigma-70 factor, ECF subfamily
NC513	NC_002516.2	1540825	ins	G	GGC	-	306/1383	102/460	frameshift_variant c.305_306dupGC p.Gln103fs	PA1416		conserved hypothetical protein
NC513	NC_002516.2	1671363	ins	G	GCCGAGCCCGAGC	+	1407/2046	469/681	disruptive_inframe_insertion c.1395_1406dupCGAGCCCGAGCC p.Pro469_Leu470insGluProGluPro	PA1532	dnaX	DNA polymerase subunits gamma and tau
NC513	NC_002516.2	1844903	del	TGTTGGCGTTGGCGTTGGC	T	-	350/1110	111/369	disruptive_inframe_deletion c.333_350delGCCAACGCCAACGCCAAC p.Pro112_Thr117del	PA1695	pscP	translocation protein in type III secretion
NC513	NC_002516.2	2213261	del	CCTCGACAGCCTGCGCAGTTCTCCCTACCTGTTGCTGGCGGACGCCTGAGGGCGTCAAT	C	+			gene_fusion n.2213262_2213319delCTCGACAGCCTGCGCAGTTCTCCCTACCTGTTGCTGGCGGACGCCTGAGGGCGTCAAT	PA2020	mexZ	MexZ
NC513	NC_002516.2	2462811	snp	G	A	+	15/1209	5/402	stop_gained c.15G>A p.Trp5*	PA2238	pslH	PslH
NC513	NC_002516.2	2753522	ins	G	GT	-	923/927	308/308	frameshift_variant c.923dupA p.His308fs	PA2452		hypothetical protein
NC513	NC_002516.2	2756650	snp	A	G	+	342/342	114/113	stop_lost&splice_region_variant c.342A>G p.Ter114Trpext*?	PA2456		hypothetical protein
NC513	NC_002516.2	2793824	snp	G	A	-	310/1335	104/444	stop_gained c.310C>T p.Gln104*	PA2475		probable cytochrome P450
NC513	NC_002516.2	3028052	snp	A	C	+	975/975	325/324	stop_lost&splice_region_variant c.975A>C p.Ter325Cysext*?	PA2680		probable quinone oxidoreductase
NC513	NC_002516.2	3334905	del	GCGCGAAGGC	G	+	2034/3174	678/1057	disruptive_inframe_deletion c.2034_2042delCCGCGAAGG p.Arg679_Gly681del	PA2976	rne	ribonuclease E
NC513	NC_002516.2	3491082	del	CGCCTGG	C	-	329/660	108/219	disruptive_inframe_deletion c.324_329delCCAGGC p.Gln109_Ala110del	PA3110		hypothetical protein
NC513	NC_002516.2	3685049	del	TC	T	-	713/858	238/285	frameshift_variant c.713delG p.Gly238fs	PA3292		hypothetical protein
NC513	NC_002516.2	3750046	ins	G	GTCGAGA	-	1721/2049	574/682	disruptive_inframe_insertion c.1716_1721dupTCTCGA p.Asp574_Trp575insLeuAsp	PA3340		hypothetical protein
NC513	NC_002516.2	3873148	del	GCCC	G	+	2358/2760	786/919	disruptive_inframe_deletion c.2358_2360delCCC p.Pro787del	PA3462		probable sensor/response regulator hybrid
NC513	NC_002516.2	3969312	del	GACC	G	+	873/1473	291/490	disruptive_inframe_deletion c.873_875delCAC p.Thr292del	PA3544	algE	Alginate production outer membrane protein AlgE precursor
NC513	NC_002516.2	4541643	del	CCACGAACACGAACACGAA	C	+	389/591	130/196	disruptive_inframe_deletion c.389_406delAACACGAACACGAACACG p.Glu130_His135del	PA4063		hypothetical protein
NC513	NC_002516.2	4846746	snp	C	T	+	34/798	12/265	stop_gained c.34C>T p.Arg12*	PA4318		hypothetical protein
NC513	NC_002516.2	5206722	snp	A	T	-	286/288	96/95	stop_lost&splice_region_variant c.286T>A p.Ter96Lysext*?	PA4638		hypothetical protein
NC513	NC_002516.2	5326947	ins	C	CTCG	-	377/390	126/129	disruptive_inframe_insertion c.375_377dupCGA p.Asp125dup	PA4743	rbfA	ribosome-binding factor A
NC513	NC_002516.2	5405349	del	AG	A	+	2035/2046	679/681	frameshift_variant c.2035delG p.Ala679fs	PA4814	fadH2	2,4-dienoyl-CoA reductase FadH2
NC513	NC_002516.2	5407339	del	CCG	C	+	1179/1236	393/411	frameshift_variant c.1179_1180delGC p.His394fs	PA4816		hypothetical protein
NC513	NC_002516.2	5916439	ins	A	ACTT	+	219/630	73/209	disruptive_inframe_insertion c.216_218dupTCT p.Leu73dup	PA5254		probable peptidyl-prolyl cis-trans isomerase, FkbP-type
NC513	NC_002516.2	6083503	complex	TC	CT	+	399/405	133/134	stop_gained c.399_400delTCinsCT p.Gln134*	PA5404		hypothetical protein
NC513	NC_002516.2	6090706	complex	TCGCGCAGCTCTGT	CGGCGAAGCTGA	-	1/2514	1/837	start_lost&initiator_codon_variant&intron_variant c.-13_1delACAGAGCTGCGCGAinsTCAGCTTCGCCG p.Met1delins???	PA5412		hypothetical protein
NC513	NC_002516.2	6146055	del	ACCAGAG	A	+	666/1629	222/542	disruptive_inframe_deletion c.666_671delAGAGCC p.Glu223_Pro224del	PA5455		putative glycosyltransferase
NC522	NC_002516.2	124482	snp	C	A	+	612/729	204/242	stop_gained c.612C>A p.Tyr204*	PA0102	psCA1	beta-carbonic anhydrase
NC522	NC_002516.2	211984	del	GCGC	G	-	89/1617	29/538	disruptive_inframe_deletion c.87_89delGCG p.Arg30del	PA0185		probable permease of ABC transporter
NC522	NC_002516.2	271746	del	TTGCCCGGCGTGGACG	T	-	92/1266	26/421	disruptive_inframe_deletion c.78_92delCGTCCACGCCGGGCA p.His26_Gly30del	PA0240		probable porin
NC522	NC_002516.2	417866	del	GCCGAGC	G	+	386/1368	129/455	disruptive_inframe_deletion c.386_391delAGCCCG p.Glu129_Pro130del	PA0373	ftsY	signal recognition particle receptor FtsY
NC522	NC_002516.2	456558	del	TGAGGCC	T	+	2439/7419	813/2472	disruptive_inframe_deletion c.2439_2444delCGAGGC p.Glu814_Ala815del	PA0413	chpA	component of chemotactic signal transduction system
NC522	NC_002516.2	465688	del	TG	T	-	295/1416	99/471	frameshift_variant c.295delC p.His99fs	PA0418		hypothetical protein
NC522	NC_002516.2	353117	del	TTGATCAGGC	T	-	502/693	165/230	disruptive_inframe_deletion c.494_502delGCCTGATCA p.Ser165_Ile167del	PA0313		L-cysteine transporter of ABC system YecS
NC522	NC_002516.2	451985	snp	C	T	+	856/2049	286/682	stop_gained c.856C>T p.Gln286*	PA0411	pilJ	twitching motility protein PilJ
NC522	NC_002516.2	478513	del	GGCC	G	-	1292/1920	430/639	disruptive_inframe_deletion c.1290_1292delGGC p.Ala431del	PA0428		probable ATP-dependent RNA helicase
NC522	NC_002516.2	691832	ins	C	CGAG	+	1113/1836	371/611	disruptive_inframe_insertion c.1112_1113insGAG p.Ala371dup	PA0636		hypothetical protein
NC522	NC_002516.2	879103	snp	G	A	+	77/534	26/177	stop_gained c.77G>A p.Trp26*	PA0800		hypothetical protein
NC522	NC_002516.2	1060831	del	CATCCGCCTG	C	-	2/324	1/107	frameshift_variant&start_lost c.-7_2delCAGGCGGAT p.Met1fs	PA0977		hypothetical protein
NC522	NC_002516.2	1068713	snp	C	G	+	225/843	75/280	stop_gained c.225C>G p.Tyr75*	PA0987		conserved hypothetical protein
NC522	NC_002516.2	1200328	del	TCGG	T	-	892/1158	297/385	disruptive_inframe_deletion c.890_892delCCG p.Ala297del	PA1108		probable major facilitator superfamily (MFS) transporter
NC522	NC_002516.2	1408401	del	ATGGTCGTGGTGGTGGTGGTGG	A	-	530/981	170/326	disruptive_inframe_deletion c.510_530delCCACCACCACCACCACGACCA p.His171_His177del	PA1297		probable metal transporter
NC522	NC_002516.2	1416210	del	AGGCGGT	A	-	604/2052	200/683	disruptive_inframe_deletion c.599_604delACCGCC p.His200_Arg201del	PA1304		probable oligopeptidase
NC522	NC_002516.2	1468540	snp	C	T	+	31/381	11/126	stop_gained c.31C>T p.Arg11*	PA1355		hypothetical protein
NC522	NC_002516.2	1671363	ins	G	GCCGAGCCCGAGCCCGAGC	+	1407/2046	469/681	disruptive_inframe_insertion c.1389_1406dupCGAGCCCGAGCCCGAGCC p.Pro469_Leu470insGluProGluProGluPro	PA1532	dnaX	DNA polymerase subunits gamma and tau
NC522	NC_002516.2	1727393	del	CGCCGCCGCTCCGGCTGCACAG	C	+	291/1230	97/409	disruptive_inframe_deletion c.291_311delTGCACAGGCCGCCGCTCCGGC p.Ala98_Ala104del	PA1586	sucB	dihydrolipoamide succinyltransferase (E2 subunit)
NC522	NC_002516.2	1844903	del	TGTTGGCGTTGGC	T	-	350/1110	113/369	disruptive_inframe_deletion c.339_350delGCCAACGCCAAC p.Pro114_Thr117del	PA1695	pscP	translocation protein in type III secretion
NC522	NC_002516.2	1920110	snp	C	T	+	532/825	178/274	stop_gained c.532C>T p.Gln178*	PA1775	cmpX	conserved cytoplasmic membrane protein, CmpX protein
NC522	NC_002516.2	2166508	del	CCTGCCG	C	+	642/678	214/225	disruptive_inframe_deletion c.642_647delGCCGCT p.Pro215_Leu216del	PA1980	eraR	response regulator EraR
NC522	NC_002516.2	2212704	snp	C	T	+	28/633	10/210	stop_gained c.28C>T p.Gln10*	PA2020	mexZ	MexZ
NC522	NC_002516.2	2396086	del	TG	T	-	166/309	56/102	frameshift_variant c.166delC p.His56fs	PA2174		hypothetical protein
NC522	NC_002516.2	2410013	del	TGGCCAGCAGAGCGGAGGCAATTTCGCCAATGACCCGGAAAGAGCCGCCGAGGCGGGCCGCAAGGGC	T	+	192/345	64/114	disruptive_inframe_deletion c.192_257delAGGCAATTTCGCCAATGACCCGGAAAGAGCCGCCGAGGCGGGCCGCAAGGGCGGCCAGCAGAGCGG p.Gly65_Gly86del	PA2190		conserved hypothetical protein
NC522	NC_002516.2	2732453	del	ATGG	A	-	50/1986	16/661	disruptive_inframe_deletion c.48_50delCCA p.His17del	PA2435		probable cation-transporting P-type ATPase
NC522	NC_002516.2	3038065	del	CA	C	+	185/918	62/305	frameshift_variant c.185delA p.Asn62fs	PA2686	pfeR	two-component response regulator PfeR
NC522	NC_002516.2	3087462	ins	A	ATGG	+	1325/1350	442/449	disruptive_inframe_insertion c.1322_1324dupTGG p.Met441_Gly442insVal	PA2729		hypothetical protein
NC522	NC_002516.2	3137426	del	CTTG	C	-	16/399	5/132	disruptive_inframe_deletion c.14_16delCAA p.Thr5del	PA2779		hypothetical protein
NC522	NC_002516.2	3274584	del	AGGC	A	+	258/258	86/85	frameshift_variant&stop_lost&splice_region_variant c.258_*2delGGC p.Ter86fs	PA2919		hypothetical protein
NC522	NC_002516.2	3471674	del	CTGG	C	-	1129/2040	376/679	disruptive_inframe_deletion c.1127_1129delCCA p.Thr376del	PA3092	fadH1	2,4-dienoyl-CoA reductase FadH1
NC522	NC_002516.2	3496316	ins	A	AACCGCGGCG	-	1889/2760	630/919	disruptive_inframe_insertion c.1881_1889dupCGCCGCGGT p.Val630_Ala631insAlaAlaVal	PA3115	fimV	Motility protein FimV
NC522	NC_002516.2	3589446	del	CCCGCGACAGCCT	C	-	904/999	298/332	disruptive_inframe_deletion c.893_904delAGGCTGTCGCGG p.Glu298_Ala301del	PA3197		hypothetical protein
NC522	NC_002516.2	3685688	del	CG	C	-	74/858	25/285	frameshift_variant c.74delC p.Pro25fs	PA3292		hypothetical protein
NC522	NC_002516.2	3873148	del	GCCC	G	+	2358/2760	786/919	disruptive_inframe_deletion c.2358_2360delCCC p.Pro787del	PA3462		probable sensor/response regulator hybrid
NC522	NC_002516.2	3977416	del	TC	T	+	240/651	80/216	frameshift_variant c.240delC p.Gly81fs	PA3550	algF	alginate o-acetyltransferase AlgF
NC522	NC_002516.2	4439090	del	AACCTGC	A	+	479/735	160/244	disruptive_inframe_deletion c.479_484delACCTGC p.His160_Leu161del	PA3959		hypothetical protein
NC522	NC_002516.2	4471787	snp	G	A	-	412/528	138/175	stop_gained c.412C>T p.Gln138*	PA3991		hypothetical protein
NC522	NC_002516.2	4499732	del	TG	T	-	111/1356	37/451	frameshift_variant c.111delC p.Met38fs	PA4020	mpl	UDP-N-acetylmuramate:L-alanyl-gamma-D-glutamyl-me so-diaminopimelate ligase
NC522	NC_002516.2	4512900	ins	T	TACA	+	357/528	119/175	disruptive_inframe_insertion c.354_356dupCAA p.Tyr118_Lys119insAsn	PA4031	ppa	inorganic pyrophosphatase
NC522	NC_002516.2	4541643	del	CCACGAACACGAACACGAA	C	+	389/591	130/196	disruptive_inframe_deletion c.389_406delAACACGAACACGAACACG p.Glu130_His135del	PA4063		hypothetical protein
NC522	NC_002516.2	4688946	del	GTCGCCGTAC	G	-	947/1005	313/334	disruptive_inframe_deletion c.939_947delGTACGGCGA p.Glu313_Gly315del	PA4191		isopenicillin-N synthase
NC522	NC_002516.2	5147997	ins	T	TG	-	574/1665	192/554	frameshift_variant c.574dupC p.His192fs	PA4595		probable ATP-binding component of ABC transporter
NC522	NC_002516.2	5319807	ins	A	AGGC	+	1238/3267	413/1088	disruptive_inframe_insertion c.1235_1237dupGCG p.Gly412dup	PA4735		hypothetical protein
NC522	NC_002516.2	5546911	ins	G	GCCA	-	77/1203	26/400	disruptive_inframe_insertion c.75_77dupTGG p.Gly26dup	PA4942	hflK	protease subunit HflK
NC522	NC_002516.2	5700986	del	CGCGGCAGGCTTGGCT	C	-	701/930	229/309	disruptive_inframe_deletion c.687_701delAGCCAAGCCTGCCGC p.Ala230_Ala234del	PA5060	phaF	polyhydroxyalkanoate synthesis protein PhaF
NC522	NC_002516.2	5864500	del	GGTGCCTTCGCC	G	+	678/1365	226/454	frameshift_variant c.678_688delTGCCTTCGCCG p.Ala227fs	PA5209		hypothetical protein
NC522	NC_002516.2	6146043	del	CCCTGAGCCAGAA	C	+	648/1629	216/542	disruptive_inframe_deletion c.648_659delTGAGCCAGAACC p.Glu217_Pro220del	PA5455		putative glycosyltransferase
NC522	NC_002516.2	6171889	del	TG	T	+	160/195	54/64	frameshift_variant c.160delG p.Glu54fs	PA5480		hypothetical protein
NC155	NC_002516.2	126244	del	TG	T	+	1440/1572	480/523	frameshift_variant c.1440delG p.Arg481fs	PA0103		probable sulfate transporter
NC155	NC_002516.2	289155	snp	G	T	-	21/792	7/263	stop_gained c.21C>A p.Tyr7*	PA0257		hypothetical protein
NC155	NC_002516.2	292927	del	GCC	G	-	377/2151	126/716	frameshift_variant c.376_377delGG p.Gly126fs	PA0260	tle3	Type 6 lipase effector, Tle3
NC155	NC_002516.2	349577	del	CG	C	+	535/1020	179/339	frameshift_variant c.535delG p.Ala179fs	PA0308		hypothetical protein
NC155	NC_002516.2	417866	del	GCCGAGC	G	+	386/1368	129/455	disruptive_inframe_deletion c.386_391delAGCCCG p.Glu129_Pro130del	PA0373	ftsY	signal recognition particle receptor FtsY
NC155	NC_002516.2	458664	ins	T	TGTCGCGACGCAGCCGCCC	+	4541/7419	1514/2472	disruptive_inframe_insertion c.4540_4541insTCGCGACGCAGCCGCCCG p.Pro1513_Ala1514insValAlaThrGlnProPro	PA0413	chpA	component of chemotactic signal transduction system
NC155	NC_002516.2	466218	complex	CGGCTACT	GCGGCCACA	-	523/723	172/240	frameshift_variant&missense_variant c.516_523delAGTAGCCGinsTGTGGCCGC p.Pro176fs	PA0419		conserved hypothetical protein
NC155	NC_002516.2	477464	del	GC	G	+	1133/1458	378/485	frameshift_variant c.1133delC p.Ala378fs	PA0427	oprM	Major intrinsic multiple antibiotic resistance efflux outer membrane protein OprM precursor
NC155	NC_002516.2	1346884	del	TCGC	T	-	940/2577	313/858	disruptive_inframe_deletion c.938_940delGCG p.Gly313del	PA1243		probable sensor/response regulator hybrid
NC155	NC_002516.2	557966	del	TC	T	-	395/1008	132/335	frameshift_variant c.395delG p.Gly132fs	PA0498		hypothetical protein
NC155	NC_002516.2	628336	complex	CATGCCA	GACACCG	-	335/336	110/111	stop_lost&splice_region_variant c.329_335delTGGCATGinsCGGTGTC p.LeuAlaTer110SerValSerext*?	PA0573		hypothetical protein
NC155	NC_002516.2	719062	del	GC	G	-	1010/1344	337/447	frameshift_variant c.1010delG p.Gly337fs	PA0667	mepM	MepM
NC155	NC_002516.2	832421	del	CA	C	+	509/585	170/194	frameshift_variant c.509delA p.His170fs	PA0763	mucA	anti-sigma factor MucA
NC155	NC_002516.2	1114264	ins	A	AGG	+	1144/1590	382/529	frameshift_variant c.1142_1143dupGG p.Arg382fs	PA1027	amaB	delta1-Piperideine-6-carboxylate dehydrogenase
NC155	NC_002516.2	1266736	del	AGGGC	A	+	636/672	212/223	frameshift_variant c.636_639delGGCG p.Ala213fs	PA1167		hypothetical protein
NC155	NC_002516.2	1273186	del	CCGGGGCGGCGGCCGT	C	-	112/492	33/163	disruptive_inframe_deletion c.98_112delACGGCCGCCGCCCCG p.Asp33_Pro37del	PA1173	napB	cytochrome c-type protein NapB precursor
NC155	NC_002516.2	1324930	del	CG	C	-	1020/1158	340/385	frameshift_variant c.1020delC p.Ala342fs	PA1222		probable membrane-bound lytic murein transglycolase A
NC155	NC_002516.2	1416793	del	TG	T	-	21/2052	7/683	frameshift_variant c.21delC p.Ile8fs	PA1304		probable oligopeptidase
NC155	NC_002516.2	1529178	ins	G	GC	-	383/759	128/252	frameshift_variant c.383dupG p.Glu129fs	PA1406		hypothetical protein
NC155	NC_002516.2	1671363	ins	G	GCCGAGCCCGAGCCCGAGC	+	1407/2046	469/681	disruptive_inframe_insertion c.1389_1406dupCGAGCCCGAGCCCGAGCC p.Pro469_Leu470insGluProGluProGluPro	PA1532	dnaX	DNA polymerase subunits gamma and tau
NC155	NC_002516.2	1844903	del	TGTTGGC	T	-	350/1110	115/369	disruptive_inframe_deletion c.345_350delGCCAAC p.Pro116_Thr117del	PA1695	pscP	translocation protein in type III secretion
NC155	NC_002516.2	1949579	ins	A	ACCGCCG	-	755/1833	252/610	disruptive_inframe_insertion c.750_755dupCGGCGG p.Gly251_Gly252dup	PA1797		hypothetical protein
NC155	NC_002516.2	1986227	del	GTGTGCCCTGGAT	G	+	162/762	54/253	disruptive_inframe_deletion c.162_173delTGTGCCCTGGAT p.Val55_Met58del	PA1827		probable short-chain dehydrogenase
NC155	NC_002516.2	2093168	ins	A	AG	-	82/1401	28/466	frameshift_variant c.82dupC p.Leu28fs	PA1918		hypothetical protein
NC155	NC_002516.2	2109322	del	GC	G	-	189/570	63/189	frameshift_variant c.189delG p.Leu64fs	PA1928	rimJ	ribosomal protein alanine acetyltransferase
NC155	NC_002516.2	2315786	del	GGTGA	G	+	80/918	27/305	frameshift_variant c.80_83delTGAG p.Val27fs	PA2104		probable cysteine synthase
NC155	NC_002516.2	2735109	del	CCGTGAT	C	-	73/1026	23/341	disruptive_inframe_deletion c.68_73delATCACG p.Asp23_His24del	PA2438		hypothetical protein
NC155	NC_002516.2	2854487	snp	G	A	-	805/1281	269/426	stop_gained c.805C>T p.Gln269*	PA2528	muxA	MuxA
NC155	NC_002516.2	3015444	del	ACCTGGCGCG	A	+	1529/1554	510/517	disruptive_inframe_deletion c.1529_1537delTGGCGCGCC p.Leu510_Arg512del	PA2665	fhpR聽	Transcriptional activator of P. aeruginosa flavohemoglobin, FhpR
NC155	NC_002516.2	3020771	del	CA	C	-	158/426	53/141	frameshift_variant c.158delT p.Val53fs	PA2673		probable type II secretion system protein
NC155	NC_002516.2	3064813	ins	T	TCCTCGC	+	42/1092	14/363	disruptive_inframe_insertion c.36_41dupCCTCGC p.Ala14_Cys15insLeuAla	PA2711		probable periplasmic spermidine/putrescine-binding protein
NC155	NC_002516.2	3433750	del	CG	C	-	141/2847	47/948	frameshift_variant c.141delC p.Pro49fs	PA3064	pelA	PelA
NC155	NC_002516.2	3468177	snp	C	T	+	70/858	24/285	stop_gained c.70C>T p.Gln24*	PA3090		hypothetical protein
NC155	NC_002516.2	3487274	del	GGC	G	-	1118/1212	373/403	frameshift_variant c.1117_1118delGC p.Ala373fs	PA3107	metZ	o-succinylhomoserine sulfhydrylase
NC155	NC_002516.2	3491082	ins	C	CGCCTGG	-	329/660	110/219	disruptive_inframe_insertion c.324_329dupCCAGGC p.Ala110_Pro111insGlnAla	PA3110		hypothetical protein
NC155	NC_002516.2	3496316	ins	A	AACCGCGGCG	-	1889/2760	630/919	disruptive_inframe_insertion c.1881_1889dupCGCCGCGGT p.Val630_Ala631insAlaAlaVal	PA3115	fimV	Motility protein FimV
NC155	NC_002516.2	3685049	del	TC	T	-	713/858	238/285	frameshift_variant c.713delG p.Gly238fs	PA3292		hypothetical protein
NC155	NC_002516.2	3757847	del	GC	G	-	1527/1716	509/571	frameshift_variant c.1527delG p.Arg510fs	PA3346	hsbR	HptB-dependent secretion and biofilm regulator HsbR
NC155	NC_002516.2	3883437	complex	G	AGCGCT	+	458/459	153/152	frameshift_variant&stop_lost&splice_region_variant&stop_retained_variant c.458delGinsAGCGCT p.Ter153fs	PA3470		NUDIX hydrolase
NC155	NC_002516.2	3906126	del	AG	A	+	177/1131	59/376	frameshift_variant c.177delG p.His60fs	PA3488	tli5	Tli5
NC155	NC_002516.2	4056508	del	CT	C	+	1986/2568	662/855	frameshift_variant c.1986delT p.Ala663fs	PA3620	mutS	DNA mismatch repair protein MutS
NC155	NC_002516.2	4166959	del	GCTCCTCACATGGACGAGGAAA	G	+	444/642	148/213	disruptive_inframe_deletion c.444_464delTCCTCACATGGACGAGGAAAC p.Pro149_Thr155del	PA3721	nalC	NalC
NC155	NC_002516.2	4185749	snp	G	A	+	228/1206	76/401	stop_gained c.228G>A p.Trp76*	PA3734		hypothetical protein
NC155	NC_002516.2	4499732	del	TG	T	-	111/1356	37/451	frameshift_variant c.111delC p.Met38fs	PA4020	mpl	UDP-N-acetylmuramate:L-alanyl-gamma-D-glutamyl-me so-diaminopimelate ligase
NC155	NC_002516.2	4512064	del	CG	C	+	431/831	144/276	frameshift_variant c.431delG p.Gly144fs	PA4030		conserved hypothetical protein
NC155	NC_002516.2	4541643	del	CCACGAACACGAACACGAA	C	+	389/591	130/196	disruptive_inframe_deletion c.389_406delAACACGAACACGAACACG p.Glu130_His135del	PA4063		hypothetical protein
NC155	NC_002516.2	4590624	ins	G	GCCGCACTTGCCCTCC	-	239/468	80/155	disruptive_inframe_insertion c.225_239dupGGAGGGCAAGTGCGG p.Gly80_Asp81insGluGlyLysCysGly	PA4107	efhP	EfhP
NC155	NC_002516.2	4861553	ins	C	CT	-	158/1464	53/487	frameshift_variant c.158dupA p.Ala54fs	PA4332	sadC	SadC
NC155	NC_002516.2	4878522	snp	C	T	-	66/897	22/298	stop_gained c.66G>A p.Trp22*	PA4349		hypothetical protein
NC155	NC_002516.2	4888195	complex	C	GA	-	1/474	1/157	start_lost&initiator_codon_variant c.1delGinsTC p.Met1delinsSer???	PA4360		hypothetical protein
NC155	NC_002516.2	5155733	del	GAGAGAC	G	+	174/564	58/187	disruptive_inframe_deletion c.174_179delAGAGAC p.Glu59_Thr60del	PA4600	nfxB	transcriptional regulator NfxB
NC155	NC_002516.2	5210906	del	GC	G	-	90/291	30/96	frameshift_variant c.90delG p.Ser33fs	PA4642		hypothetical protein
NC155	NC_002516.2	5672816	ins	C	CGCCGGA	-	1205/1656	402/551	disruptive_inframe_insertion c.1205_1206insTCCGGC p.Thr402_Gln403insProAla	PA5037		hypothetical protein
NC155	NC_002516.2	5700968	del	CGGCTTGGCTGCCGGCTTCGCGGCA	C	-	719/930	232/309	disruptive_inframe_deletion c.696_719delTGCCGCGAAGCCGGCAGCCAAGCC p.Ala233_Pro240del	PA5060	phaF	polyhydroxyalkanoate synthesis protein PhaF
NC155	NC_002516.2	5781235	del	GA	G	+	282/1287	94/428	frameshift_variant c.282delA p.Lys94fs	PA5133		conserved hypothetical protein
NC155	NC_002516.2	5915604	del	AGGCTTCGCAGCC	A	-	497/1059	162/352	disruptive_inframe_deletion c.486_497delGGCTGCGAAGCC p.Ala163_Pro166del	PA5253	algP	alginate regulatory protein AlgP
NC155	NC_002516.2	5917359	ins	A	AC	-	41/483	14/160	frameshift_variant c.41dupG p.Val15fs	PA5255	algQ	Alginate regulatory protein AlgQ
NC155	NC_002516.2	6178736	del	GCCTGCAGGCCACTGA	G	-	1315/2016	434/671	disruptive_inframe_deletion c.1301_1315delTCAGTGGCCTGCAGG p.Val434_Gln438del	PA5487	dgcH	DgcH
NC518	NC_002516.2	34627	snp	G	T	+	4/915	2/304	stop_gained c.4G>T p.Gly2*	PA0032		probable transcriptional regulator
NC518	NC_002516.2	229550	del	CT	C	-	188/213	63/70	frameshift_variant c.188delA p.Gln63fs	PA0200		hypothetical protein
NC518	NC_002516.2	271746	del	TTGCCCGGCGTGGACG	T	-	92/1266	26/421	disruptive_inframe_deletion c.78_92delCGTCCACGCCGGGCA p.His26_Gly30del	PA0240		probable porin
NC518	NC_002516.2	349577	del	CG	C	+	535/1020	179/339	frameshift_variant c.535delG p.Ala179fs	PA0308		hypothetical protein
NC518	NC_002516.2	417866	del	GCCGAGCCCGAGCCCGAGCCCGAGC	G	+	368/1368	123/455	disruptive_inframe_deletion c.368_391delAGCCCGAGCCCGAGCCCGAGCCCG p.Glu123_Pro130del	PA0373	ftsY	signal recognition particle receptor FtsY
NC518	NC_002516.2	472224	ins	T	TC	+	206/1152	69/383	frameshift_variant c.205dupC p.Gln69fs	PA0425	mexA	Resistance-Nodulation-Cell Division (RND) multidrug efflux membrane fusion protein MexA precursor
NC518	NC_002516.2	478201	del	CTGGCCT	C	-	1604/1920	533/639	disruptive_inframe_deletion c.1599_1604delAGGCCA p.Gly534_Gln535del	PA0428		probable ATP-dependent RNA helicase
NC518	NC_002516.2	507220	del	ACGGCGT	A	-	31/1623	9/540	disruptive_inframe_deletion c.26_31delACGCCG p.Asp9_Ala10del	PA0450		probable phosphate transporter
NC518	NC_002516.2	353117	del	TTGATCAGGC	T	-	502/693	165/230	disruptive_inframe_deletion c.494_502delGCCTGATCA p.Ser165_Ile167del	PA0313		L-cysteine transporter of ABC system YecS
NC518	NC_002516.2	452159	snp	G	T	+	1030/2049	344/682	stop_gained c.1030G>T p.Glu344*	PA0411	pilJ	twitching motility protein PilJ
NC518	NC_002516.2	2219626	ins	A	AGG	-	19/393	7/130	frameshift_variant c.18_19dupCC p.Leu7fs	PA2027		hypothetical protein
NC518	NC_002516.2	719062	ins	G	GC	-	1010/1344	337/447	frameshift_variant c.1010dupG p.Tyr338fs	PA0667	mepM	MepM
NC518	NC_002516.2	754530	del	AG	A	+	4581/12543	1527/4180	frameshift_variant c.4581delG p.Gln1528fs	PA0690	pdtA	phosphate depletion regulated TPS partner A, PdtA
NC518	NC_002516.2	922505	del	CG	C	-	1299/2013	433/670	frameshift_variant c.1299delC p.Ala434fs	PA0845	cerN	CerN
NC518	NC_002516.2	980771	del	TCG	T	+	425/1023	142/340	frameshift_variant c.425_426delGC p.Arg142fs	PA0897	aruG	subunit II of arginine N2-succinyltransferase = ornithine N2-succinyltransferase
NC518	NC_002516.2	1193981	del	CCGG	C	+	1587/1797	529/598	disruptive_inframe_deletion c.1587_1589delCGG p.Gly530del	PA1101	fliF	Flagella M-ring outer membrane protein precursor
NC518	NC_002516.2	1241051	del	TGC	T	-	1449/1917	483/638	frameshift_variant c.1448_1449delGC p.Arg483fs	PA1148	toxA	exotoxin A precursor
NC518	NC_002516.2	1578685	del	GT	G	+	1140/1260	380/419	frameshift_variant c.1140delT p.Gly381fs	PA1450		conserved hypothetical protein
NC518	NC_002516.2	1804329	ins	G	GC	+	710/1557	237/518	frameshift_variant c.709dupC p.Leu237fs	PA1656	hsiA2	HsiA2
NC518	NC_002516.2	1844903	del	TGTTGGCGTTGGCGTTGGCGTTGGC	T	-	350/1110	109/369	disruptive_inframe_deletion c.327_350delGCCAACGCCAACGCCAACGCCAAC p.Pro110_Thr117del	PA1695	pscP	translocation protein in type III secretion
NC518	NC_002516.2	2097494	ins	A	AC	+	11/1962	4/653	frameshift_variant c.10dupC p.His4fs	PA1922		probable TonB-dependent receptor
NC518	NC_002516.2	2112192	snp	C	T	+	502/513	168/170	stop_gained c.502C>T p.Gln168*	PA1931		probable ferredoxin
NC518	NC_002516.2	2212857	del	GCGATGTGCGAC	G	+	184/633	62/210	frameshift_variant c.184_194delATGTGCGACCG p.Met62fs	PA2020	mexZ	MexZ
NC518	NC_002516.2	2645399	complex	AGC	CT	+	97/1425	33/474	frameshift_variant&missense_variant c.97_99delAGCinsCT p.Ser33fs	PA2391	opmQ	probable outer membrane protein precursor
NC518	NC_002516.2	2706542	del	CT	C	+	162/795	54/264	frameshift_variant c.162delT p.Arg55fs	PA2423		hypothetical protein
NC518	NC_002516.2	2713220	del	AGGC	A	-	7474/13029	2491/4342	disruptive_inframe_deletion c.7472_7474delGCC p.Cys2491del	PA2424	pvdL	PvdL
NC518	NC_002516.2	2738620	ins	G	GC	+	746/963	249/320	frameshift_variant c.745dupC p.Leu249fs	PA2440		hypothetical protein
NC518	NC_002516.2	2907560	snp	G	A	-	19/1413	7/470	stop_gained c.19C>T p.Arg7*	PA2571		probable two-component sensor
NC518	NC_002516.2	3124238	snp	C	T	+	640/696	214/231	stop_gained c.640C>T p.Arg214*	PA2764		hypothetical protein
NC518	NC_002516.2	3151792	del	TACTTGA	T	-	410/1317	135/438	disruptive_inframe_deletion c.405_410delTCAAGT p.Phe135_Val137delinsLeu	PA2794		pseudaminidase
NC518	NC_002516.2	3209981	snp	G	C	+	1/2493	1/830	initiator_codon_variant c.1G>C p.Val1?	PA2858		conserved hypothetical protein
NC518	NC_002516.2	3218816	del	TGCG	T	+	155/804	52/267	disruptive_inframe_deletion c.155_157delGCG p.Gly52del	PA2866	mttC	secretion protein MttC
NC518	NC_002516.2	3274584	del	AGGC	A	+	258/258	86/85	frameshift_variant&stop_lost&splice_region_variant c.258_*2delGGC p.Ter86fs	PA2919		hypothetical protein
NC518	NC_002516.2	3432467	del	GC	G	-	1424/2847	475/948	frameshift_variant c.1424delG p.Gly475fs	PA3064	pelA	PelA
NC518	NC_002516.2	3449775	ins	G	GCGCCCACGC	+	93/1080	31/359	disruptive_inframe_insertion c.84_92dupCACGCCGCC p.Pro31_Thr32insThrProPro	PA3076		hypothetical protein
NC518	NC_002516.2	3478373	del	GCGCCCAGGCCT	G	-	255/1002	82/333	frameshift_variant c.245_255delAGGCCTGGGCG p.Glu82fs	PA3097	xcpX	general secretion pathway protein K
NC518	NC_002516.2	3685049	del	TC	T	-	713/858	238/285	frameshift_variant c.713delG p.Gly238fs	PA3292		hypothetical protein
NC518	NC_002516.2	3873148	del	GCCC	G	+	2358/2760	786/919	disruptive_inframe_deletion c.2358_2360delCCC p.Pro787del	PA3462		probable sensor/response regulator hybrid
NC518	NC_002516.2	4054903	del	GAC	G	+	381/2568	127/855	frameshift_variant c.381_382delCA p.Asp127fs	PA3620	mutS	DNA mismatch repair protein MutS
NC518	NC_002516.2	4248730	del	CCG	C	-	1144/2172	381/723	frameshift_variant c.1143_1144delCG p.Gly382fs	PA3790	oprC	Putative copper transport outer membrane porin OprC precursor
NC518	NC_002516.2	4257108	ins	G	GC	-	280/1149	94/382	frameshift_variant c.280dupG p.Ala94fs	PA3798		probable aminotransferase
NC518	NC_002516.2	4423552	del	CG	C	-	3298/3639	1100/1212	frameshift_variant c.3298delC p.Arg1100fs	PA3946	rocS1	two-component sensor RocS1
NC518	NC_002516.2	4478979	del	TC	T	-	1160/1161	387/386	frameshift_variant&stop_lost&splice_region_variant c.1160delG p.Ter387fs	PA3999	dacC	D-ala-D-ala-carboxypeptidase
NC518	NC_002516.2	4480457	del	GT	G	-	776/1029	259/342	frameshift_variant c.776delA p.Asn259fs	PA4000	rlpA	RlpA
NC518	NC_002516.2	4499732	ins	T	TG	-	111/1356	37/451	frameshift_variant c.111dupC p.Met38fs	PA4020	mpl	UDP-N-acetylmuramate:L-alanyl-gamma-D-glutamyl-me so-diaminopimelate ligase
NC518	NC_002516.2	4541643	del	CCACGAACACGAACACGAACACGAA	C	+	383/591	128/196	disruptive_inframe_deletion c.383_406delAACACGAACACGAACACGAACACG p.Glu128_His135del	PA4063		hypothetical protein
NC518	NC_002516.2	4671516	del	GC	G	+	204/1389	68/462	frameshift_variant c.204delC p.Ala69fs	PA4175	piv	protease IV
NC518	NC_002516.2	4681043	del	GC	G	-	71/1023	24/340	frameshift_variant c.71delG p.Gly24fs	PA4184	souR	sarcosine oxidation and utilization regulator SouR
NC518	NC_002516.2	4740885	ins	G	GC	-	226/4317	76/1438	frameshift_variant c.226dupG p.Ala76fs	PA4226	pchE	dihydroaeruginoic acid synthetase
NC518	NC_002516.2	4742463	ins	G	GC	+	46/1644	16/547	frameshift_variant c.45dupC p.Asp16fs	PA4228	pchD	pyochelin biosynthesis protein PchD
NC518	NC_002516.2	4867848	del	TCG	T	-	998/1080	333/359	frameshift_variant c.997_998delCG p.Arg333fs	PA4339		probable phospholipase
NC518	NC_002516.2	5316500	del	AC	A	+	969/1938	323/645	frameshift_variant c.969delC p.Thr324fs	PA4733	acsB	acetyl-coenzyme A synthetase
NC518	NC_002516.2	5326947	ins	C	CTCG	-	377/390	126/129	disruptive_inframe_insertion c.375_377dupCGA p.Asp125dup	PA4743	rbfA	ribosome-binding factor A
NC518	NC_002516.2	5405349	del	AG	A	+	2035/2046	679/681	frameshift_variant c.2035delG p.Ala679fs	PA4814	fadH2	2,4-dienoyl-CoA reductase FadH2
NC518	NC_002516.2	5407444	del	AT	A	+	71/495	24/164	frameshift_variant c.71delT p.Leu24fs	PA4817		hypothetical protein
NC518	NC_002516.2	5464756	snp	T	C	+	304/306	102/101	stop_lost&splice_region_variant c.304T>C p.Ter102Glnext*?	PA4867	ureB	urease beta subunit
NC518	NC_002516.2	5602710	del	GC	G	+	1566/1947	522/648	frameshift_variant c.1566delC p.Gly523fs	PA4986		probable oxidoreductase
NC518	NC_002516.2	5809843	snp	G	A	+	1476/1530	492/509	stop_gained c.1476G>A p.Trp492*	PA5160		drug efflux transporter
NC518	NC_002516.2	6004449	snp	C	A	+	173/864	58/287	stop_gained c.173C>A p.Ser58*	PA5335		conserved hypothetical protein
NC518	NC_002516.2	6012968	snp	C	T	+	922/933	308/310	stop_gained c.922C>T p.Gln308*	PA5344	oxyR	OxyR
NC1943	NC_002516.2	74465	ins	G	GC	-	251/438	84/145	frameshift_variant c.251dupG p.Gly85fs	PA0061		hypothetical protein
NC1943	NC_002516.2	288914	del	AGC	A	-	261/792	87/263	frameshift_variant c.260_261delGC p.Arg87fs	PA0257		hypothetical protein
NC1943	NC_002516.2	475967	ins	T	TC	+	2780/3141	927/1046	frameshift_variant c.2779dupC p.Gln927fs	PA0426	mexB	Resistance-Nodulation-Cell Division (RND) multidrug efflux transporter MexB
NC1943	NC_002516.2	478201	del	CTGGCCT	C	-	1604/1920	533/639	disruptive_inframe_deletion c.1599_1604delAGGCCA p.Gly534_Gln535del	PA0428		probable ATP-dependent RNA helicase
NC1943	NC_002516.2	832487	del	GA	G	+	578/585	193/194	frameshift_variant c.578delA p.Asn193fs	PA0763	mucA	anti-sigma factor MucA
NC1943	NC_002516.2	1114264	ins	A	AG	+	1144/1590	382/529	frameshift_variant c.1143dupG p.Arg382fs	PA1027	amaB	delta1-Piperideine-6-carboxylate dehydrogenase
NC1943	NC_002516.2	1158728	ins	A	AG	-	697/768	233/255	frameshift_variant c.697dupC p.Leu233fs	PA1071	braF	branched-chain amino acid transport protein BraF
NC1943	NC_002516.2	1202998	snp	A	T	+	82/624	28/207	stop_gained c.82A>T p.Lys28*	PA1111		hypothetical protein
NC1943	NC_002516.2	1266736	del	AGGGC	A	+	636/672	212/223	frameshift_variant c.636_639delGGCG p.Ala213fs	PA1167		hypothetical protein
NC1943	NC_002516.2	1317108	ins	T	TC	-	94/1287	32/428	frameshift_variant c.94dupG p.Glu32fs	PA1215		hypothetical protein
NC1943	NC_002516.2	1324094	ins	G	GA	-	15/1857	5/618	frameshift_variant c.15dupT p.Arg6fs	PA1221		nonribosomal peptide synthetase
NC1943	NC_002516.2	1334730	ins	G	GGAC	+	71/258	24/85	disruptive_inframe_insertion c.68_70dupACG p.Asp23dup	PA1233		hypothetical protein
NC1943	NC_002516.2	1416793	ins	T	TG	-	21/2052	7/683	frameshift_variant c.21dupC p.Ile8fs	PA1304		probable oligopeptidase
NC1943	NC_002516.2	1468540	snp	C	T	+	31/381	11/126	stop_gained c.31C>T p.Arg11*	PA1355		hypothetical protein
NC1943	NC_002516.2	1469725	del	CA	C	+	814/1107	272/368	frameshift_variant c.814delA p.Thr272fs	PA1356		hypothetical protein
NC1943	NC_002516.2	1553550	snp	G	T	+	439/564	147/187	stop_gained c.439G>T p.Glu147*	PA1427		hypothetical protein
NC1943	NC_002516.2	1844903	del	TGTTGGC	T	-	350/1110	115/369	disruptive_inframe_deletion c.345_350delGCCAAC p.Pro116_Thr117del	PA1695	pscP	translocation protein in type III secretion
NC1943	NC_002516.2	2016472	del	AC	A	-	109/1443	37/480	frameshift_variant c.109delG p.Val37fs	PA1856		probable cytochrome oxidase subunit
NC1943	NC_002516.2	2061306	del	GGGC	G	-	361/390	120/129	disruptive_inframe_deletion c.359_361delGCC p.Arg120del	PA1891		hypothetical protein
NC1943	NC_002516.2	2091993	ins	C	CG	-	1257/1401	419/466	frameshift_variant c.1257dupC p.Glu420fs	PA1918		hypothetical protein
NC1943	NC_002516.2	2213280	del	TC	T	+	605/633	202/210	frameshift_variant c.605delC p.Ser202fs	PA2020	mexZ	MexZ
NC1943	NC_002516.2	2389172	ins	T	TGGGC	-	715/1542	239/513	frameshift_variant c.712_715dupGCCC p.His239fs	PA2165		probable glycogen synthase
NC1943	NC_002516.2	2454841	del	GC	G	+	1180/1437	394/478	frameshift_variant c.1180delC p.His394fs	PA2231	pslA	PslA
NC1943	NC_002516.2	2700058	del	GGGC	G	+	1545/1638	515/545	disruptive_inframe_deletion c.1545_1547delCGG p.Gly516del	PA2416	treA	periplasmic trehalase precursor
NC1943	NC_002516.2	2728608	del	GCGGC	G	+	70/915	24/304	frameshift_variant c.70_73delGCCG p.Ala24fs	PA2432	bexR	bistable expression regulator, BexR
NC1943	NC_002516.2	2753522	ins	G	GT	-	923/927	308/308	frameshift_variant c.923dupA p.His308fs	PA2452		hypothetical protein
NC1943	NC_002516.2	2878209	snp	C	T	+	211/918	71/305	stop_gained c.211C>T p.Gln71*	PA2547		probable transcriptional regulator
NC1943	NC_002516.2	3038065	del	CA	C	+	185/918	62/305	frameshift_variant c.185delA p.Asn62fs	PA2686	pfeR	two-component response regulator PfeR
NC1943	NC_002516.2	3083482	snp	A	C	+	3633/3633	1211/1210	stop_lost&splice_region_variant c.3633A>C p.Ter1211Cysext*?	PA2727		hypothetical protein
NC1943	NC_002516.2	3151733	snp	C	T	-	470/1317	157/438	stop_gained c.470G>A p.Trp157*	PA2794		pseudaminidase
NC1943	NC_002516.2	3176727	ins	G	GC	-	280/891	94/296	frameshift_variant c.280dupG p.Ala94fs	PA2823		conserved hypothetical protein
NC1943	NC_002516.2	3218737	del	CCG	C	+	82/804	28/267	frameshift_variant c.82_83delGC p.Ala28fs	PA2866	mttC	secretion protein MttC
NC1943	NC_002516.2	3347700	snp	C	T	+	724/765	242/254	stop_gained c.724C>T p.Gln242*	PA2989		hypothetical protein
NC1943	NC_002516.2	3398922	del	GC	G	+	213/933	71/310	frameshift_variant c.213delC p.Gly72fs	PA3036		hypothetical protein
NC1943	NC_002516.2	3485935	snp	C	T	+	1582/1977	528/658	stop_gained c.1582C>T p.Gln528*	PA3105	xcpQ	general secretion pathway protein D
NC1943	NC_002516.2	3595467	del	GC	G	+	89/441	30/146	frameshift_variant c.89delC p.Pro30fs	PA3205		hypothetical protein
NC1943	NC_002516.2	3635097	snp	G	A	-	493/666	165/221	stop_gained c.493C>T p.Gln165*	PA3248		Uncharacterized protein
NC1943	NC_002516.2	3685049	del	TC	T	-	713/858	238/285	frameshift_variant c.713delG p.Gly238fs	PA3292		hypothetical protein
NC1943	NC_002516.2	3757847	ins	G	GCCCCC	-	1527/1716	509/571	frameshift_variant c.1523_1527dupGGGGG p.Arg510fs	PA3346	hsbR	HptB-dependent secretion and biofilm regulator HsbR
NC1943	NC_002516.2	3873148	del	GCCC	G	+	2358/2760	786/919	disruptive_inframe_deletion c.2358_2360delCCC p.Pro787del	PA3462		probable sensor/response regulator hybrid
NC1943	NC_002516.2	4074495	del	TTCCTCG	T	-	512/951	169/316	disruptive_inframe_deletion c.507_512delCGAGGA p.Glu170_Glu171del	PA3639	accA	acetyl-coenzyme A carboxylase carboxyl transferase (alpha subunit)
NC1943	NC_002516.2	4107171	snp	G	A	+	96/423	32/140	stop_gained c.96G>A p.Trp32*	PA3668		conserved hypothetical protein
NC1943	NC_002516.2	4144655	del	GGCCACC	G	-	176/1044	57/347	disruptive_inframe_deletion c.171_176delGGTGGC p.Val58_Ala59del	PA3702	wspR	WspR
NC1943	NC_002516.2	4541643	del	CCACGAACACGAACACGAACACGAA	C	+	383/591	128/196	disruptive_inframe_deletion c.383_406delAACACGAACACGAACACGAACACG p.Glu128_His135del	PA4063		hypothetical protein
NC1943	NC_002516.2	4707495	ins	G	GC	+	1093/1113	365/370	frameshift_variant c.1092dupC p.Val365fs	PA4206	mexH	probable Resistance-Nodulation-Cell Division (RND) efflux membrane fusion protein precursor
NC1943	NC_002516.2	4808495	del	ACCG	A	-	215/3516	71/1171	disruptive_inframe_deletion c.213_215delCGG p.Gly72del	PA4285	recC	exodeoxyribonuclease V gamma chain
NC1943	NC_002516.2	4841628	del	CTGCGCT	C	+	170/1002	57/333	disruptive_inframe_deletion c.170_175delGCTTGC p.Arg57_Leu58del	PA4313		hypothetical protein
NC1943	NC_002516.2	4870477	del	AC	A	-	1435/1485	479/494	frameshift_variant c.1435delG p.Val479fs	PA4342		probable amidase
NC1943	NC_002516.2	4909537	del	AGGC	A	-	568/705	189/234	disruptive_inframe_deletion c.566_568delGCC p.Arg189del	PA4378	warB	WarB
NC1943	NC_002516.2	4998080	ins	A	AG	-	432/450	144/149	frameshift_variant c.432dupC p.Ser145fs	PA4469		hypothetical protein
NC1943	NC_002516.2	5191511	del	GC	G	-	1364/6465	455/2154	frameshift_variant c.1364delG p.Gly455fs	PA4625	cdrA	cyclic diguanylate-regulated TPS partner A, CdrA
NC1943	NC_002516.2	5206722	snp	A	T	-	286/288	96/95	stop_lost&splice_region_variant c.286T>A p.Ter96Lysext*?	PA4638		hypothetical protein
NC1943	NC_002516.2	5210906	del	GC	G	-	90/291	30/96	frameshift_variant c.90delG p.Ser33fs	PA4642		hypothetical protein
NC1943	NC_002516.2	5319807	ins	A	AGGC	+	1238/3267	413/1088	disruptive_inframe_insertion c.1235_1237dupGCG p.Gly412dup	PA4735		hypothetical protein
NC1943	NC_002516.2	5326947	ins	C	CTCG	-	377/390	126/129	disruptive_inframe_insertion c.375_377dupCGA p.Asp125dup	PA4743	rbfA	ribosome-binding factor A
NC1943	NC_002516.2	5380918	ins	C	CTACTGGGGAGGA	+	360/564	120/187	disruptive_inframe_insertion c.348_359dupAGGATACTGGGG p.Gly120_Gly121insGlyTyrTrpGly	PA4793		hypothetical protein
NC1943	NC_002516.2	5550634	del	GGCTGGTCGCCCCGGGCGGCGCGA	G	-	1047/1902	342/633	frameshift_variant c.1025_1047delTCGCGCCGCCCGGGGCGACCAGC p.Leu342fs	PA4946	mutL	DNA mismatch repair protein MutL
NC1943	NC_002516.2	5724976	del	CT	C	-	266/642	89/213	frameshift_variant c.266delA p.Lys89fs	PA5086	tli5b1	type VI secretion lipase immunity protein, Tli5b1
NC1943	NC_002516.2	5726746	del	CAT	C	-	492/882	164/293	frameshift_variant c.491_492delAT p.Tyr164fs	PA5088	tli5b3	type VI secretion lipase immunity protein, Tli5b3
NC1943	NC_002516.2	5781235	del	GA	G	+	282/1287	94/428	frameshift_variant c.282delA p.Lys94fs	PA5133		conserved hypothetical protein
NC1943	NC_002516.2	6119354	del	CG	C	-	393/1416	131/471	frameshift_variant c.393delC p.Gly132fs	PA5436		probable biotin carboxylase subunit of a transcarboxylase
NC1943	NC_002516.2	6146055	del	ACCAGAG	A	+	666/1629	222/542	disruptive_inframe_deletion c.666_671delAGAGCC p.Glu223_Pro224del	PA5455		putative glycosyltransferase
NC1943	NC_002516.2	6208358	del	AGCAAC	A	-	184/501	60/166	frameshift_variant c.180_184delGTTGC p.Leu61fs	PA5515		hypothetical protein
NC2065	NC_002516.2	34627	snp	G	T	+	4/915	2/304	stop_gained c.4G>T p.Gly2*	PA0032		probable transcriptional regulator
NC2065	NC_002516.2	150157	del	GGCCAGCTCGAC	G	-	614/1347	202/448	frameshift_variant c.604_614delGTCGAGCTGGC p.Val202fs	PA0132	bauA	Beta-alanine:pyruvate transaminase
NC2065	NC_002516.2	349577	del	CG	C	+	535/1020	179/339	frameshift_variant c.535delG p.Ala179fs	PA0308		hypothetical protein
NC2065	NC_002516.2	403504	del	CT	C	+	212/987	71/328	frameshift_variant c.212delT p.Phe71fs	PA0360		hypothetical protein
NC2065	NC_002516.2	994775	ins	C	CCGGGAGTGTCGTCGAGACGGGGCAAGAGGCTGT	+	80/453	27/150	disruptive_inframe_insertion c.79_80insGGAGTGTCGTCGAGACGGGGCAAGAGGCTGTCG p.Ala26_Val27insGlySerValValGluThrGlyGlnGluAlaVal	PA0911	alpE	AlpE
NC2065	NC_002516.2	1097633	del	GC	G	+	339/993	113/330	frameshift_variant c.339delC p.Glu114fs	PA1014	wapB	1,2-glucosyltransferase WapB
NC2065	NC_002516.2	689287	snp	C	T	+	52/231	18/76	stop_gained c.52C>T p.Gln18*	PA0632		hypothetical protein
NC2065	NC_002516.2	832092	del	AT	A	+	180/585	60/194	frameshift_variant c.180delT p.Asp60fs	PA0763	mucA	anti-sigma factor MucA
NC2065	NC_002516.2	994619	ins	C	CG	+	485/504	162/167	frameshift_variant c.484dupG p.Ala162fs	PA0910	alpD	AlpD
NC2065	NC_002516.2	995236	ins	C	CT	-	475/540	159/179	frameshift_variant c.475dupA p.Arg159fs	PA0912		hypothetical protein
NC2065	NC_002516.2	1060717	snp	C	T	-	117/324	39/107	stop_gained c.117G>A p.Trp39*	PA0977		hypothetical protein
NC2065	NC_002516.2	1123298	ins	A	ATCGTGG	-	50/201	17/66	disruptive_inframe_insertion c.45_50dupCCACGA p.Asp17_His18insHisAsp	PA1034		hypothetical protein
NC2065	NC_002516.2	1519529	snp	C	T	+	616/633	206/210	stop_gained c.616C>T p.Gln206*	PA1397		probable two-component response regulator
NC2065	NC_002516.2	1529038	del	AGGC	A	-	523/759	174/252	disruptive_inframe_deletion c.521_523delGCC p.Arg174del	PA1406		hypothetical protein
NC2065	NC_002516.2	1593256	del	CCGCCAG	C	+	111/891	37/296	disruptive_inframe_deletion c.111_116delAGCGCC p.Ala38_Pro39del	PA1463		hypothetical protein
NC2065	NC_002516.2	1671363	ins	G	GCCGAGCCCGAGCCCGAGC	+	1407/2046	469/681	disruptive_inframe_insertion c.1389_1406dupCGAGCCCGAGCCCGAGCC p.Pro469_Leu470insGluProGluProGluPro	PA1532	dnaX	DNA polymerase subunits gamma and tau
NC2065	NC_002516.2	1844903	del	TGTTGGCGTTGGCGTTGGCGTTGGC	T	-	350/1110	109/369	disruptive_inframe_deletion c.327_350delGCCAACGCCAACGCCAACGCCAAC p.Pro110_Thr117del	PA1695	pscP	translocation protein in type III secretion
NC2065	NC_002516.2	2213309	snp	A	G	+	633/633	211/210	stop_lost&splice_region_variant c.633A>G p.Ter211Trpext*?	PA2020	mexZ	MexZ
NC2065	NC_002516.2	2304177	ins	C	CCGG	+	1163/1194	388/397	disruptive_inframe_insertion c.1160_1162dupCGG p.Ala387dup	PA2092		probable major facilitator superfamily (MFS) transporter
NC2065	NC_002516.2	2735109	del	CCGTGAT	C	-	73/1026	23/341	disruptive_inframe_deletion c.68_73delATCACG p.Asp23_His24del	PA2438		hypothetical protein
NC2065	NC_002516.2	2833155	snp	T	A	-	1014/1014	338/337	stop_lost&splice_region_variant c.1014A>T p.Ter338Cysext*?	PA2516	xylZ	toluate 1,2-dioxygenase electron transfer component
NC2065	NC_002516.2	2965423	ins	T	TCCGCCC	+	237/273	79/90	disruptive_inframe_insertion c.231_236dupCGCCCC p.Pro79_Gln80insAlaPro	PA2622	cspD	cold-shock protein CspD
NC2065	NC_002516.2	3449775	ins	G	GCGCCCACGC	+	93/1080	31/359	disruptive_inframe_insertion c.84_92dupCACGCCGCC p.Pro31_Thr32insThrProPro	PA3076		hypothetical protein
NC2065	NC_002516.2	3597715	ins	C	CAGGG	+	402/480	134/159	frameshift_variant c.398_401dupAGGG p.Leu137fs	PA3207		hypothetical protein
NC2065	NC_002516.2	3611126	snp	C	T	+	877/900	293/299	stop_gained c.877C>T p.Arg293*	PA3222		hypothetical protein
NC2065	NC_002516.2	3818249	del	ACCG	A	-	283/987	94/328	disruptive_inframe_deletion c.281_283delCGG p.Ala94del	PA3409	hasS	HasS
NC2065	NC_002516.2	4432946	del	GGCC	G	-	224/576	74/191	disruptive_inframe_deletion c.222_224delGGC p.Ala75del	PA3952		hypothetical protein
NC2065	NC_002516.2	4471787	snp	G	A	-	412/528	138/175	stop_gained c.412C>T p.Gln138*	PA3991		hypothetical protein
NC2065	NC_002516.2	4475698	del	CCG	C	-	151/891	50/296	frameshift_variant c.150_151delCG p.Gly51fs	PA3994		probable epoxide hydrolase
NC2065	NC_002516.2	4541326	del	GACGACC	G	+	63/591	21/196	disruptive_inframe_deletion c.63_68delCGACCA p.Asp22_His23del	PA4063		hypothetical protein
NC2065	NC_002516.2	4668969	del	CT	C	+	481/801	161/266	frameshift_variant c.481delT p.Tyr161fs	PA4172		probable nuclease
NC2065	NC_002516.2	4850499	ins	C	CCGCCGACGCCGA	+	479/1272	160/423	disruptive_inframe_insertion c.467_478dupCCGACGCCGACG p.Ala156_Asp159dup	PA4321		hypothetical protein
NC2065	NC_002516.2	5724976	del	CT	C	-	266/642	89/213	frameshift_variant c.266delA p.Lys89fs	PA5086	tli5b1	type VI secretion lipase immunity protein, Tli5b1
NC2065	NC_002516.2	5726746	del	CAT	C	-	492/882	164/293	frameshift_variant c.491_492delAT p.Tyr164fs	PA5088	tli5b3	type VI secretion lipase immunity protein, Tli5b3
NC2065	NC_002516.2	6146055	del	ACCAGAG	A	+	666/1629	222/542	disruptive_inframe_deletion c.666_671delAGAGCC p.Glu223_Pro224del	PA5455		putative glycosyltransferase
NC184	NC_002516.2	52170	del	TCGCGGCGGCAGGTTTCA	T	+	9258/10608	3086/3535	frameshift_variant c.9258_9274delCGCGGCGGCAGGTTTCA p.Phe3086fs	PA0041		probable hemagglutinin
NC184	NC_002516.2	245086	del	CGGCA	C	-	533/930	177/309	frameshift_variant c.530_533delTGCC p.Val177fs	PA0217		probable transcriptional regulator
NC184	NC_002516.2	271746	del	TTGCCCGGCGTGGACG	T	-	92/1266	26/421	disruptive_inframe_deletion c.78_92delCGTCCACGCCGGGCA p.His26_Gly30del	PA0240		probable porin
NC184	NC_002516.2	417866	del	GCCGAGC	G	+	386/1368	129/455	disruptive_inframe_deletion c.386_391delAGCCCG p.Glu129_Pro130del	PA0373	ftsY	signal recognition particle receptor FtsY
NC184	NC_002516.2	478201	del	CTGGCCT	C	-	1604/1920	533/639	disruptive_inframe_deletion c.1599_1604delAGGCCA p.Gly534_Gln535del	PA0428		probable ATP-dependent RNA helicase
NC184	NC_002516.2	691832	ins	C	CGAG	+	1113/1836	371/611	disruptive_inframe_insertion c.1112_1113insGAG p.Ala371dup	PA0636		hypothetical protein
NC184	NC_002516.2	732651	complex	CACG	TATA	-	3/552	1/183	initiator_codon_variant c.-1_3delCGTGinsTATA p.Val1?	PA0671		hypothetical protein
NC184	NC_002516.2	832210	ins	G	GC	+	299/585	100/194	frameshift_variant c.298dupC p.Leu100fs	PA0763	mucA	anti-sigma factor MucA
NC184	NC_002516.2	899634	ins	C	CG	-	22/519	8/172	frameshift_variant c.22dupC p.Arg8fs	PA0824		hypothetical protein
NC184	NC_002516.2	1044065	snp	C	T	-	1250/1332	417/443	stop_gained c.1250G>A p.Trp417*	PA0958	oprD	Basic amino acid, basic peptide and imipenem outer membrane porin OprD precursor
NC184	NC_002516.2	1123260	del	GGACCATGGACAT	G	-	88/201	26/66	disruptive_inframe_deletion c.77_88delATGTCCATGGTC p.His26_Gly29del	PA1034		hypothetical protein
NC184	NC_002516.2	1212489	snp	A	T	-	83/684	28/227	stop_gained c.83T>A p.Leu28*	PA1118		hypothetical protein
NC184	NC_002516.2	1553550	snp	G	T	+	439/564	147/187	stop_gained c.439G>T p.Glu147*	PA1427		hypothetical protein
NC184	NC_002516.2	1623977	complex	GC	AT	-	739/852	246/283	stop_gained c.738_739delGCinsAT p.Gln247*	PA1496		probable potassium channel
NC184	NC_002516.2	1671363	ins	G	GCCGAGCCCGAGCCCGAGCCCGAGC	+	1407/2046	469/681	disruptive_inframe_insertion c.1383_1406dupCGAGCCCGAGCCCGAGCCCGAGCC p.Pro469_Leu470insGluProGluProGluProGluPro	PA1532	dnaX	DNA polymerase subunits gamma and tau
NC184	NC_002516.2	1821529	del	AGGCGGCCGCCGC	A	+	2465/3528	822/1175	disruptive_inframe_deletion c.2465_2476delCCGCGGCGGCCG p.Ala822_Ala825del	PA1669	icmF2	IcmF2
NC184	NC_002516.2	1844903	del	TGTTGGCGTTGGCGTTGGC	T	-	350/1110	111/369	disruptive_inframe_deletion c.333_350delGCCAACGCCAACGCCAAC p.Pro112_Thr117del	PA1695	pscP	translocation protein in type III secretion
NC184	NC_002516.2	2056801	snp	G	T	+	1891/2364	631/787	stop_gained c.1891G>T p.Glu631*	PA1886	polB	DNA polymerase II
NC184	NC_002516.2	2304177	ins	C	CCGG	+	1163/1194	388/397	disruptive_inframe_insertion c.1160_1162dupCGG p.Ala387dup	PA2092		probable major facilitator superfamily (MFS) transporter
NC184	NC_002516.2	2724572	del	CT	C	+	89/246	30/81	frameshift_variant c.89delT p.Leu30fs	PA2429		hypothetical protein
NC184	NC_002516.2	2732453	del	ATGG	A	-	50/1986	16/661	disruptive_inframe_deletion c.48_50delCCA p.His17del	PA2435		probable cation-transporting P-type ATPase
NC184	NC_002516.2	3139662	snp	C	T	+	652/660	218/219	stop_gained c.652C>T p.Gln218*	PA2782	bamI	biofilm-associated metzincin Inhibitor, BamI
NC184	NC_002516.2	3161768	del	TCCATGTCGG	T	-	448/618	147/205	disruptive_inframe_deletion c.440_448delCCGACATGG p.Ala147_Met149del	PA2807		hypothetical protein
NC184	NC_002516.2	3170149	del	CTGGT	C	+	2045/2448	682/815	frameshift_variant c.2045_2048delTGGT p.Leu682fs	PA2815		probable acyl-CoA dehydrogenase
NC184	NC_002516.2	3228309	del	TGCCAGCGCG	T	-	28/954	7/317	disruptive_inframe_deletion c.20_28delCGCGCTGGC p.Pro7_Trp9del	PA2874		hypothetical protein
NC184	NC_002516.2	3274584	del	AGGC	A	+	258/258	86/85	frameshift_variant&stop_lost&splice_region_variant c.258_*2delGGC p.Ter86fs	PA2919		hypothetical protein
NC184	NC_002516.2	3449775	ins	G	GCGCCCACGC	+	93/1080	31/359	disruptive_inframe_insertion c.84_92dupCACGCCGCC p.Pro31_Thr32insThrProPro	PA3076		hypothetical protein
NC184	NC_002516.2	3491082	ins	C	CGCCTGG	-	329/660	110/219	disruptive_inframe_insertion c.324_329dupCCAGGC p.Ala110_Pro111insGlnAla	PA3110		hypothetical protein
NC184	NC_002516.2	3496958	del	GGCGGGTGCTTCTCCGGCTGGAGCAGGAGTCGGCGCTGCCGCAGCA	G	-	1247/2760	401/919	disruptive_inframe_deletion c.1203_1247delTGCTGCGGCAGCGCCGACTCCTGCTCCAGCCGGAGAAGCACCCGC p.Ala402_Ala416del	PA3115	fimV	Motility protein FimV
NC184	NC_002516.2	3603361	del	CCCTGGCCGCCGG	C	+	45/645	15/214	disruptive_inframe_deletion c.45_56delCGGCCTGGCCGC p.Gly16_Ala19del	PA3214		hypothetical protein
NC184	NC_002516.2	3685049	del	TC	T	-	713/858	238/285	frameshift_variant c.713delG p.Gly238fs	PA3292		hypothetical protein
NC184	NC_002516.2	3873148	del	GCCC	G	+	2358/2760	786/919	disruptive_inframe_deletion c.2358_2360delCCC p.Pro787del	PA3462		probable sensor/response regulator hybrid
NC184	NC_002516.2	3975401	del	ACGCCG	A	+	1052/1563	351/520	frameshift_variant c.1052_1056delCGCGC p.Pro351fs	PA3548	algI	alginate o-acetyltransferase AlgI
NC184	NC_002516.2	4267165	ins	A	AGGCGG	-	180/201	60/66	frameshift_variant c.176_180dupCCGCC p.Trp61fs	PA3808		conserved hypothetical protein
NC184	NC_002516.2	4432946	del	GGCC	G	-	224/576	74/191	disruptive_inframe_deletion c.222_224delGGC p.Ala75del	PA3952		hypothetical protein
NC184	NC_002516.2	4541643	del	CCACGAACACGAACACGAA	C	+	389/591	130/196	disruptive_inframe_deletion c.389_406delAACACGAACACGAACACG p.Glu130_His135del	PA4063		hypothetical protein
NC184	NC_002516.2	4844131	snp	G	A	+	320/375	107/124	stop_gained c.320G>A p.Trp107*	PA4315	mvaT	transcriptional regulator MvaT, P16 subunit
NC184	NC_002516.2	4888195	complex	C	GA	-	1/474	1/157	start_lost&initiator_codon_variant c.1delGinsTC p.Met1delinsSer???	PA4360		hypothetical protein
NC184	NC_002516.2	4955464	del	GC	G	-	107/942	36/313	frameshift_variant c.107delG p.Gly36fs	PA4420		conserved hypothetical protein
NC184	NC_002516.2	5296154	ins	A	AGGT	+	66/894	22/297	disruptive_inframe_insertion c.65_66insTGG p.Gly22dup	PA4717		conserved hypothetical protein
NC184	NC_002516.2	5313690	del	CA	C	+	16/1665	6/554	frameshift_variant c.16delA p.Thr6fs	PA4732	pgi	glucose-6-phosphate isomerase
NC184	NC_002516.2	5446398	ins	G	GCCGTCACCTCGA	+	224/1266	75/421	disruptive_inframe_insertion c.223_224insTCACCTCGACCG p.Ala74_Ala75insValThrSerThr	PA4851		hypothetical protein
NC184	NC_002516.2	5504048	del	TCGAGCGCCTGCTGGCGGA	T	+	1007/1056	336/351	disruptive_inframe_deletion c.1007_1024delTGCTGGCGGACGAGCGCC p.Leu336_Arg341del	PA4904	vanA	vanillate O-demethylase oxygenase subunit
NC184	NC_002516.2	5724976	ins	C	CT	-	266/642	89/213	frameshift_variant c.266dupA p.Asp90fs	PA5086	tli5b1	type VI secretion lipase immunity protein, Tli5b1
NC184	NC_002516.2	5841560	del	GA	G	-	572/1236	191/411	frameshift_variant c.572delT p.Phe191fs	PA5188		probable 3-hydroxyacyl-CoA dehydrogenase
NC184	NC_002516.2	5915428	del	GCAGGCTTGGCCGCCGGTTTCGCCA	G	-	673/1059	217/352	disruptive_inframe_deletion c.650_673delTGGCGAAACCGGCGGCCAAGCCTG p.Val217_Pro224del	PA5253	algP	alginate regulatory protein AlgP
NC184	NC_002516.2	6259931	snp	G	A	-	124/384	42/127	stop_gained c.124C>T p.Gln42*	PA5566		hypothetical protein
NC519	NC_002516.2	271746	del	TTGCCCGGCGTGGACG	T	-	92/1266	26/421	disruptive_inframe_deletion c.78_92delCGTCCACGCCGGGCA p.His26_Gly30del	PA0240		probable porin
NC519	NC_002516.2	289155	snp	G	T	-	21/792	7/263	stop_gained c.21C>A p.Tyr7*	PA0257		hypothetical protein
NC519	NC_002516.2	417866	del	GCCGAGC	G	+	386/1368	129/455	disruptive_inframe_deletion c.386_391delAGCCCG p.Glu129_Pro130del	PA0373	ftsY	signal recognition particle receptor FtsY
NC519	NC_002516.2	522553	ins	G	GC	+	93/705	31/234	frameshift_variant c.92dupC p.Ser32fs	PA0462		hypothetical protein
NC519	NC_002516.2	623091	snp	C	A	-	262/459	88/152	stop_gained c.262G>T p.Glu88*	PA0568		hypothetical protein
NC519	NC_002516.2	627738	ins	A	AG	-	27/2772	9/923	frameshift_variant c.27dupC p.Ser10fs	PA0572		hypothetical protein
NC519	NC_002516.2	477163	del	GC	G	+	833/1458	278/485	frameshift_variant c.833delC p.Pro278fs	PA0427	oprM	Major intrinsic multiple antibiotic resistance efflux outer membrane protein OprM precursor
NC519	NC_002516.2	1329192	snp	G	T	+	1/849	1/282	initiator_codon_variant c.1G>T p.Val1?	PA1227		hypothetical protein
NC519	NC_002516.2	832273	del	CA	C	+	361/585	121/194	frameshift_variant c.361delA p.Thr121fs	PA0763	mucA	anti-sigma factor MucA
NC519	NC_002516.2	895825	complex	TGGC	CGGT	+	2/294	1/97	start_lost c.2_5delTGGCinsCGGT p.ValAla1?	PA0819		hypothetical protein
NC519	NC_002516.2	1030170	ins	A	AG	-	241/255	81/84	frameshift_variant c.241dupC p.Leu81fs	PA0940		hypothetical protein
NC519	NC_002516.2	1394740	snp	G	T	+	553/561	185/186	stop_gained c.553G>T p.Gly185*	PA1283		probable transcriptional regulator
NC519	NC_002516.2	1500737	del	CCGG	C	+	1932/2280	644/759	disruptive_inframe_deletion c.1932_1934delCGG p.Gly645del	PA1382		probable type II secretion system protein
NC519	NC_002516.2	1578970	del	GGAGGCCGTGGAGGCATCGGCGGTCGGCGCC	G	+	140/1344	47/447	disruptive_inframe_deletion c.140_169delTGGAGGCATCGGCGGTCGGCGCCGAGGCCG p.Val47_Ala56del	PA1451		conserved hypothetical protein
NC519	NC_002516.2	1950981	del	CCT	C	-	744/1287	248/428	frameshift_variant c.743_744delAG p.Glu248fs	PA1798	parS	two-component sensor, ParS
NC519	NC_002516.2	2212792	del	ACGC	A	+	122/633	41/210	disruptive_inframe_deletion c.122_124delCCG p.Ala41del	PA2020	mexZ	MexZ
NC519	NC_002516.2	2328884	del	CTCGTCG	C	-	272/981	89/326	disruptive_inframe_deletion c.267_272delCGACGA p.Asp89_Asp90del	PA2117		hypothetical protein
NC519	NC_002516.2	2756650	snp	A	G	+	342/342	114/113	stop_lost&splice_region_variant c.342A>G p.Ter114Trpext*?	PA2456		hypothetical protein
NC519	NC_002516.2	2757065	complex	GC	TG	+	148/981	50/326	stop_gained c.148_149delGCinsTG p.Ala50*	PA2457		hypothetical protein
NC519	NC_002516.2	3249621	del	GCGGCAGGCA	G	-	10/423	1/140	start_lost&disruptive_inframe_deletion c.2_10delTGCCTGCCG p.Met1_Ala3del	PA2894		hypothetical protein
NC519	NC_002516.2	3304728	ins	G	GTCGTGGTCC	-	836/1128	279/375	disruptive_inframe_insertion c.828_836dupGGACCACGA p.Glu276_His278dup	PA2945		conserved hypothetical protein
NC519	NC_002516.2	3491082	del	CGCCTGG	C	-	329/660	108/219	disruptive_inframe_deletion c.324_329delCCAGGC p.Gln109_Ala110del	PA3110		hypothetical protein
NC519	NC_002516.2	3685184	ins	C	CA	-	578/858	193/285	frameshift_variant c.578dupT p.Leu193fs	PA3292		hypothetical protein
NC519	NC_002516.2	3865523	del	CG	C	-	231/474	77/157	frameshift_variant c.231delC p.Asp78fs	PA3458		probable transcriptional regulator
NC519	NC_002516.2	3873148	del	GCCC	G	+	2358/2760	786/919	disruptive_inframe_deletion c.2358_2360delCCC p.Pro787del	PA3462		probable sensor/response regulator hybrid
NC519	NC_002516.2	4305373	del	CA	C	+	311/363	104/120	frameshift_variant c.311delA p.Gln104fs	PA3843		hypothetical protein
NC519	NC_002516.2	4332798	del	GC	G	+	150/384	50/127	frameshift_variant c.150delC p.Val51fs	PA3869		hypothetical protein
NC519	NC_002516.2	4471787	snp	G	A	-	412/528	138/175	stop_gained c.412C>T p.Gln138*	PA3991		hypothetical protein
NC519	NC_002516.2	4499732	ins	T	TG	-	111/1356	37/451	frameshift_variant c.111dupC p.Met38fs	PA4020	mpl	UDP-N-acetylmuramate:L-alanyl-gamma-D-glutamyl-me so-diaminopimelate ligase
NC519	NC_002516.2	4534996	snp	C	T	-	812/1098	271/365	stop_gained c.812G>A p.Trp271*	PA4054	ribB	GTP cyclohydrolase II / 3,4-dihydroxy-2-butanone 4-phosphate synthase
NC519	NC_002516.2	4541643	del	CCACGAACACGAACACGAACACGAA	C	+	383/591	128/196	disruptive_inframe_deletion c.383_406delAACACGAACACGAACACGAACACG p.Glu128_His135del	PA4063		hypothetical protein
NC519	NC_002516.2	4850499	ins	C	CCGCCGACGCCGA	+	479/1272	160/423	disruptive_inframe_insertion c.467_478dupCCGACGCCGACG p.Ala156_Asp159dup	PA4321		hypothetical protein
NC519	NC_002516.2	4960522	ins	C	CGTA	+	11/579	4/192	disruptive_inframe_insertion c.8_10dupGTA p.Arg3_Thr4insSer	PA4426		conserved hypothetical protein
NC519	NC_002516.2	4990679	del	CG	C	+	397/540	133/179	frameshift_variant c.397delG p.Val133fs	PA4458		conserved hypothetical protein
NC519	NC_002516.2	5010004	snp	G	A	-	97/1458	33/485	stop_gained c.97C>T p.Gln33*	PA4477	cafA	cytoplasmic axial filament protein
NC519	NC_002516.2	5157400	snp	G	T	+	1033/4248	345/1415	stop_gained c.1033G>T p.Glu345*	PA4601	morA	motility regulator
NC519	NC_002516.2	5206722	snp	A	T	-	286/288	96/95	stop_lost&splice_region_variant c.286T>A p.Ter96Lysext*?	PA4638		hypothetical protein
NC519	NC_002516.2	5229460	snp	T	A	-	521/522	174/173	stop_lost&splice_region_variant c.521A>T p.Ter174Leuext*?	PA4661	pagL	Lipid A 3-O-deacylase
NC519	NC_002516.2	6146043	del	CCCTGAG	C	+	648/1629	216/542	disruptive_inframe_deletion c.648_653delTGAGCC p.Glu217_Pro218del	PA5455		putative glycosyltransferase
NC528	NC_002516.2	153793	snp	G	A	+	98/141	33/46	stop_gained c.98G>A p.Trp33*	PA0135		hypothetical protein
NC528	NC_002516.2	227891	del	GCCGGCCGCCGCC	G	+	516/813	172/270	disruptive_inframe_deletion c.516_527delCGCCGCCCCGGC p.Ala173_Ala176del	PA0197	tonB2	TonB2
NC528	NC_002516.2	472508	del	CG	C	+	486/1152	162/383	frameshift_variant c.486delG p.Pro163fs	PA0425	mexA	Resistance-Nodulation-Cell Division (RND) multidrug efflux membrane fusion protein MexA precursor
NC528	NC_002516.2	538556	snp	G	C	-	588/927	196/308	stop_gained c.588C>G p.Tyr196*	PA0477		probable transcriptional regulator
NC528	NC_002516.2	615403	complex	AC	GGGGAT	-	206/657	69/218	frameshift_variant&missense_variant c.205_206delGTinsATCCCC p.Val69fs	PA0557		hypothetical protein
NC528	NC_002516.2	689350	ins	C	CA	+	117/231	39/76	frameshift_variant c.116dupA p.Cys41fs	PA0632		hypothetical protein
NC528	NC_002516.2	691832	ins	C	CGAG	+	1113/1836	371/611	disruptive_inframe_insertion c.1112_1113insGAG p.Ala371dup	PA0636		hypothetical protein
NC528	NC_002516.2	719062	del	GC	G	-	1010/1344	337/447	frameshift_variant c.1010delG p.Gly337fs	PA0667	mepM	MepM
NC528	NC_002516.2	779849	complex	AC	T	-	253/639	84/212	frameshift_variant&missense_variant c.252_253delGTinsA p.Ser85fs	PA0706	cat	chloramphenicol acetyltransferase
NC528	NC_002516.2	2091722	del	AGC	A	-	115/348	38/115	frameshift_variant c.114_115delGC p.Leu39fs	PA1917		hypothetical protein
NC528	NC_002516.2	792118	del	ACGGCGG	A	+	755/1263	252/420	disruptive_inframe_deletion c.755_760delGCGGCG p.Gly252_Gly253del	PA0724		probable coat protein A of bacteriophage Pf1
NC528	NC_002516.2	995404	del	AC	A	-	307/540	103/179	frameshift_variant c.307delG p.Val103fs	PA0912		hypothetical protein
NC528	NC_002516.2	1244017	snp	C	T	+	424/2070	142/689	stop_gained c.424C>T p.Gln142*	PA1150	pys2	pyocin S2
NC528	NC_002516.2	1502891	del	TG	T	+	1282/1806	428/601	frameshift_variant c.1282delG p.Asp428fs	PA1383		hypothetical protein
NC528	NC_002516.2	1516513	complex	CAAATT	AGTC	+	81/255	27/84	frameshift_variant&missense_variant c.81_86delCAAATTinsAGTC p.Lys28fs	PA1394		hypothetical protein
NC528	NC_002516.2	1529038	del	AGGC	A	-	523/759	174/252	disruptive_inframe_deletion c.521_523delGCC p.Arg174del	PA1406		hypothetical protein
NC528	NC_002516.2	1558303	snp	C	T	+	133/720	45/239	stop_gained c.133C>T p.Gln45*	PA1430	lasR	transcriptional regulator LasR
NC528	NC_002516.2	1580088	ins	G	GTTCCTCGTC	+	1260/1344	420/447	disruptive_inframe_insertion c.1251_1259dupTTCCTCGTC p.Ser420_Ser421insSerSerSer	PA1451		conserved hypothetical protein
NC528	NC_002516.2	1821529	del	AGGCGGCCGCCGC	A	+	2465/3528	822/1175	disruptive_inframe_deletion c.2465_2476delCCGCGGCGGCCG p.Ala822_Ala825del	PA1669	icmF2	IcmF2
NC528	NC_002516.2	1844903	del	TGTTGGCGTTGGCGTTGGCGTTGGC	T	-	350/1110	109/369	disruptive_inframe_deletion c.327_350delGCCAACGCCAACGCCAACGCCAAC p.Pro110_Thr117del	PA1695	pscP	translocation protein in type III secretion
NC528	NC_002516.2	1857733	ins	A	AG	+	466/837	156/278	frameshift_variant c.465dupG p.Pro156fs	PA1713	exsA	transcriptional regulator ExsA
NC528	NC_002516.2	1993211	snp	C	T	+	628/891	210/296	stop_gained c.628C>T p.Gln210*	PA1834		hypothetical protein
NC528	NC_002516.2	1998212	del	ACGCAGCCGACCG	A	-	337/1041	109/346	disruptive_inframe_deletion c.326_337delCGGTCGGCTGCG p.Ala109_Cys112del	PA1839		hypothetical protein
NC528	NC_002516.2	2081868	del	GAGGGAA	G	-	2399/2415	798/804	disruptive_inframe_deletion c.2394_2399delTTCCCT p.Ser799_Leu800del	PA1910	femA	ferric-mycobactin receptor, FemA
NC528	NC_002516.2	2315586	del	GCGGC	G	+	1077/1179	359/392	frameshift_variant c.1077_1080delGGCC p.Ala360fs	PA2103		probable molybdopterin biosynthesis protein MoeB
NC528	NC_002516.2	2328884	del	CTCGTCG	C	-	272/981	89/326	disruptive_inframe_deletion c.267_272delCGACGA p.Asp89_Asp90del	PA2117		hypothetical protein
NC528	NC_002516.2	2442673	ins	G	GGC	+	904/921	302/306	frameshift_variant c.903_904insGC p.Thr302fs	PA2220		probable transcriptional regulator
NC528	NC_002516.2	3082199	ins	G	GGCACCACCCGCACGC	+	2369/3633	790/1210	disruptive_inframe_insertion c.2354_2368dupCCACCCGCACGCGCA p.Thr785_Arg789dup	PA2727		hypothetical protein
NC528	NC_002516.2	3087462	ins	A	ATGG	+	1325/1350	442/449	disruptive_inframe_insertion c.1322_1324dupTGG p.Met441_Gly442insVal	PA2729		hypothetical protein
NC528	NC_002516.2	3274584	del	AGGC	A	+	258/258	86/85	frameshift_variant&stop_lost&splice_region_variant c.258_*2delGGC p.Ter86fs	PA2919		hypothetical protein
NC528	NC_002516.2	3468177	snp	C	T	+	70/858	24/285	stop_gained c.70C>T p.Gln24*	PA3090		hypothetical protein
NC528	NC_002516.2	3491082	ins	C	CGCCTGG	-	329/660	110/219	disruptive_inframe_insertion c.324_329dupCCAGGC p.Ala110_Pro111insGlnAla	PA3110		hypothetical protein
NC528	NC_002516.2	3497896	snp	G	A	-	310/2760	104/919	stop_gained c.310C>T p.Gln104*	PA3115	fimV	Motility protein FimV
NC528	NC_002516.2	3685049	del	TC	T	-	713/858	238/285	frameshift_variant c.713delG p.Gly238fs	PA3292		hypothetical protein
NC528	NC_002516.2	3971539	del	AC	A	+	1602/1632	534/543	frameshift_variant c.1602delC p.Val535fs	PA3545	algG	alginate-c5-mannuronan-epimerase AlgG
NC528	NC_002516.2	4058479	del	GA	G	-	434/1005	145/334	frameshift_variant c.434delT p.Phe145fs	PA3622	rpoS	sigma factor RpoS
NC528	NC_002516.2	4131563	ins	T	TGTCACGGTCACG	+	48/2223	16/740	disruptive_inframe_insertion c.36_47dupTCACGGTCACGG p.Gly16_His17insHisGlyHisGly	PA3690		probable metal-transporting P-type ATPase
NC528	NC_002516.2	4161981	snp	C	A	-	1699/1707	567/568	stop_gained c.1699G>T p.Glu567*	PA3716		hypothetical protein
NC528	NC_002516.2	4305091	complex	CCCC	AACCT	+	28/363	10/120	frameshift_variant&missense_variant c.28_31delCCCCinsAACCT p.Pro10fs	PA3843		hypothetical protein
NC528	NC_002516.2	4432946	del	GGCC	G	-	224/576	74/191	disruptive_inframe_deletion c.222_224delGGC p.Ala75del	PA3952		hypothetical protein
NC528	NC_002516.2	4499732	ins	T	TG	-	111/1356	37/451	frameshift_variant c.111dupC p.Met38fs	PA4020	mpl	UDP-N-acetylmuramate:L-alanyl-gamma-D-glutamyl-me so-diaminopimelate ligase
NC528	NC_002516.2	4564936	del	CGGACGCAGGCGCCAGA	C	-	488/741	158/246	frameshift_variant c.473_488delTCTGGCGCCTGCGTCC p.Val158fs	PA4083	cupB4	chaperone CupB4
NC528	NC_002516.2	4814361	snp	G	A	+	149/687	50/228	stop_gained c.149G>A p.Trp50*	PA4291		hypothetical protein
NC528	NC_002516.2	4897955	del	GAGC	G	-	44/573	14/190	disruptive_inframe_deletion c.42_44delGCT p.Leu15del	PA4369		hypothetical protein
NC528	NC_002516.2	5226037	ins	T	TCAC	+	17/957	6/318	disruptive_inframe_insertion c.14_16dupACC p.His5dup	PA4658		hypothetical protein
NC528	NC_002516.2	5395250	del	CGGTTGGTG	C	-	601/1407	198/468	frameshift_variant c.594_601delCACCAACC p.Thr199fs	PA4808	selA	L-seryl-tRNA(ser) selenium transferase
NC528	NC_002516.2	5486756	del	ACGATCTGGCCGC	A	+	405/630	135/209	disruptive_inframe_deletion c.405_416delTCTGGCCGCCGA p.Leu136_Asp139del	PA4890	desT	DesT
NC528	NC_002516.2	5589252	snp	A	C	-	2/1680	1/559	start_lost c.2T>G p.Met1?	PA4977	aruI	2-ketoarginine decarboxylase, AruI
NC528	NC_002516.2	5595642	ins	G	GTCCAGCGCGGCC	-	2633/2997	878/998	disruptive_inframe_insertion c.2633_2634insGGCCGCGCTGGA p.Val877_Asp878insGluAlaAlaLeu	PA4982		probable two-component sensor
NC528	NC_002516.2	6146020	del	GCCGAGC	G	+	633/1629	211/542	disruptive_inframe_deletion c.633_638delGCCCGA p.Pro212_Glu213del	PA5455		putative glycosyltransferase
NC528	NC_002516.2	6259828	del	CAGTCGATCAT	C	-	226/384	73/127	frameshift_variant c.217_226delATGATCGACT p.Met73fs	PA5566		hypothetical protein
NC220	NC_002516.2	252363	del	AG	A	+	592/1059	198/352	frameshift_variant c.592delG p.Val198fs	PA0222		hypothetical protein
NC220	NC_002516.2	417744	del	AGCCGGCCGAGCC	A	+	225/1368	75/455	disruptive_inframe_deletion c.225_236delCGAGCCGCCGGC p.Glu76_Ala79del	PA0373	ftsY	signal recognition particle receptor FtsY
NC220	NC_002516.2	472041	del	CATGCGTGT	C	+	20/1152	7/383	frameshift_variant c.20_27delTGCGTGTA p.Met7fs	PA0425	mexA	Resistance-Nodulation-Cell Division (RND) multidrug efflux membrane fusion protein MexA precursor
NC220	NC_002516.2	556942	ins	T	TA	-	334/1002	112/333	frameshift_variant c.334_335insT p.Lys112fs	PA0497		hypothetical protein
NC220	NC_002516.2	602904	del	GCGGCCTGCGCTCTGCTCGGTT	G	+	570/1305	190/434	disruptive_inframe_deletion c.570_590delTCTGCTCGGTTCGGCCTGCGC p.Leu191_Ala197del	PA0545		hypothetical protein
NC220	NC_002516.2	832091	del	GA	G	+	179/585	60/194	frameshift_variant c.179delA p.Asp60fs	PA0763	mucA	anti-sigma factor MucA
NC220	NC_002516.2	1044743	snp	G	T	-	572/1332	191/443	stop_gained c.572C>A p.Ser191*	PA0958	oprD	Basic amino acid, basic peptide and imipenem outer membrane porin OprD precursor
NC220	NC_002516.2	1268285	del	GA	G	+	607/2058	203/685	frameshift_variant c.607delA p.Arg203fs	PA1169		probable lipoxygenase
NC220	NC_002516.2	1529178	ins	G	GC	-	383/759	128/252	frameshift_variant c.383dupG p.Glu129fs	PA1406		hypothetical protein
NC220	NC_002516.2	1551192	ins	G	GC	+	211/1617	71/538	frameshift_variant c.210dupC p.Tyr71fs	PA1425		probable ATP-binding component of ABC transporter
NC220	NC_002516.2	1671363	ins	G	GCCGAGCCCGAGCCCGAGCCCGAGCCCGAGC	+	1407/2046	469/681	disruptive_inframe_insertion c.1377_1406dupCGAGCCCGAGCCCGAGCCCGAGCCCGAGCC p.Pro469_Leu470insGluProGluProGluProGluProGluPro	PA1532	dnaX	DNA polymerase subunits gamma and tau
NC220	NC_002516.2	1923066	del	CG	C	-	2704/2727	902/908	frameshift_variant c.2704delC p.Arg902fs	PA1779		assimilatory nitrate reductase
NC220	NC_002516.2	1949579	ins	A	ACCGCCG	-	755/1833	252/610	disruptive_inframe_insertion c.750_755dupCGGCGG p.Gly251_Gly252dup	PA1797		hypothetical protein
NC220	NC_002516.2	2213211	complex	C	GT	+	535/633	179/210	frameshift_variant&missense_variant c.535delCinsGT p.Arg179fs	PA2020	mexZ	MexZ
NC220	NC_002516.2	2327940	snp	C	T	+	547/798	183/265	stop_gained c.547C>T p.Gln183*	PA2116		conserved hypothetical protein
NC220	NC_002516.2	2454841	del	GC	G	+	1180/1437	394/478	frameshift_variant c.1180delC p.His394fs	PA2231	pslA	PslA
NC220	NC_002516.2	2878008	ins	C	CG	+	11/918	4/305	frameshift_variant c.10_11insG p.Pro4fs	PA2547		probable transcriptional regulator
NC220	NC_002516.2	3037821	ins	T	TG	-	111/2181	37/726	frameshift_variant c.111dupC p.Met38fs	PA2685	vgrG4	VgrG4
NC220	NC_002516.2	3078023	ins	C	CGCGGGCTCG	+	720/1884	240/627	disruptive_inframe_insertion c.719_720insCGGCGGGCT p.Leu240_Gly241insGlyGlyLeu	PA2725		probable chaperone
NC220	NC_002516.2	3175401	del	GA	G	+	440/663	147/220	frameshift_variant c.440delA p.Asn147fs	PA2821		probable glutathione S-transferase
NC220	NC_002516.2	3498105	snp	G	T	-	101/2760	34/919	stop_gained c.101C>A p.Ser34*	PA3115	fimV	Motility protein FimV
NC220	NC_002516.2	3541950	del	GC	G	-	721/1890	241/629	frameshift_variant c.721delG p.Ala241fs	PA3157		probable acetyltransferase
NC220	NC_002516.2	3685049	del	TC	T	-	713/858	238/285	frameshift_variant c.713delG p.Gly238fs	PA3292		hypothetical protein
NC220	NC_002516.2	3695444	complex	CC	T	-	38/303	13/100	frameshift_variant&missense_variant c.37_38delGGinsA p.Gly13fs	PA3298		hypothetical protein
NC220	NC_002516.2	3975644	del	ACCAGCCATTGCAG	A	+	1287/1563	429/520	frameshift_variant c.1287_1299delCCAGCCATTGCAG p.Asn429fs	PA3548	algI	alginate o-acetyltransferase AlgI
NC220	NC_002516.2	4541643	del	CCACGAACACGAACACGAA	C	+	389/591	130/196	disruptive_inframe_deletion c.389_406delAACACGAACACGAACACG p.Glu130_His135del	PA4063		hypothetical protein
NC220	NC_002516.2	4590624	ins	G	GCCGCACTTGCCCTCC	-	239/468	80/155	disruptive_inframe_insertion c.225_239dupGGAGGGCAAGTGCGG p.Gly80_Asp81insGluGlyLysCysGly	PA4107	efhP	EfhP
NC220	NC_002516.2	4850499	del	CCGCCGA	C	+	473/1272	158/423	disruptive_inframe_deletion c.473_478delCCGACG p.Ala158_Asp159del	PA4321		hypothetical protein
NC220	NC_002516.2	5384511	del	CG	C	+	567/729	189/242	frameshift_variant c.567delG p.His190fs	PA4798		hypothetical protein
NC220	NC_002516.2	5407444	del	AT	A	+	71/495	24/164	frameshift_variant c.71delT p.Leu24fs	PA4817		hypothetical protein
NC220	NC_002516.2	5420761	del	CG	C	-	965/1404	322/467	frameshift_variant c.965delC p.Ala322fs	PA4829	lpd3	dihydrolipoamide dehydrogenase 3
NC220	NC_002516.2	5523370	ins	C	CGGCGGA	-	311/696	104/231	disruptive_inframe_insertion c.306_311dupTCCGCC p.Pro103_Pro104dup	PA4924		conserved hypothetical protein
NC226	NC_002516.2	67206	snp	C	T	+	904/1833	302/610	stop_gained c.904C>T p.Gln302*	PA0051	phzH	potential phenazine-modifying enzyme
NC226	NC_002516.2	271746	del	TTGCCCGGCGTGGACG	T	-	92/1266	26/421	disruptive_inframe_deletion c.78_92delCGTCCACGCCGGGCA p.His26_Gly30del	PA0240		probable porin
NC226	NC_002516.2	417866	del	GCCGAGCCCGAGCCCGAGCCCGAGC	G	+	368/1368	123/455	disruptive_inframe_deletion c.368_391delAGCCCGAGCCCGAGCCCGAGCCCG p.Glu123_Pro130del	PA0373	ftsY	signal recognition particle receptor FtsY
NC226	NC_002516.2	505048	complex	TGGC	CGGT	+	2/540	1/179	start_lost c.2_5delTGGCinsCGGT p.ValAla1?	PA0449		hypothetical protein
NC226	NC_002516.2	628336	complex	CATGCCA	GACACCG	-	335/336	110/111	stop_lost&splice_region_variant c.329_335delTGGCATGinsCGGTGTC p.LeuAlaTer110SerValSerext*?	PA0573		hypothetical protein
NC226	NC_002516.2	691832	ins	C	CGAG	+	1113/1836	371/611	disruptive_inframe_insertion c.1112_1113insGAG p.Ala371dup	PA0636		hypothetical protein
NC226	NC_002516.2	719948	del	TCGC	T	-	124/1344	41/447	disruptive_inframe_deletion c.122_124delGCG p.Ser41_Asp42delinsAsn	PA0667	mepM	MepM
NC226	NC_002516.2	1068743	del	GCGC	G	+	263/843	88/280	disruptive_inframe_deletion c.263_265delGCC p.Arg88del	PA0987		conserved hypothetical protein
NC226	NC_002516.2	1255442	del	ACAG	A	+	404/711	135/236	disruptive_inframe_deletion c.404_406delGCA p.Ser135del	PA1157		probable two-component response regulator
NC226	NC_002516.2	2256061	ins	C	CTT	+	435/1074	145/357	frameshift_variant c.434_435insTT p.Gly146fs	PA2059	sppB	ABC transporter permease, SppB
NC226	NC_002516.2	2304177	ins	C	CCGG	+	1163/1194	388/397	disruptive_inframe_insertion c.1160_1162dupCGG p.Ala387dup	PA2092		probable major facilitator superfamily (MFS) transporter
NC226	NC_002516.2	2328884	del	CTCGTCG	C	-	272/981	89/326	disruptive_inframe_deletion c.267_272delCGACGA p.Asp89_Asp90del	PA2117		hypothetical protein
NC226	NC_002516.2	2442673	ins	G	GGC	+	904/921	302/306	frameshift_variant c.903_904insGC p.Thr302fs	PA2220		probable transcriptional regulator
NC226	NC_002516.2	2485612	del	CACG	C	+	152/648	51/215	disruptive_inframe_deletion c.152_154delACG p.Asp51del	PA2257	pvcD	paerucumarin biosynthesis protein PvcD
NC226	NC_002516.2	2732453	del	ATGG	A	-	50/1986	16/661	disruptive_inframe_deletion c.48_50delCCA p.His17del	PA2435		probable cation-transporting P-type ATPase
NC226	NC_002516.2	2751875	del	TCGG	T	-	787/918	262/305	disruptive_inframe_deletion c.785_787delCCG p.Ala262del	PA2450		hypothetical protein
NC226	NC_002516.2	2798707	del	CGGAGCGGGCGCT	C	+	300/1323	100/440	disruptive_inframe_deletion c.300_311delGCGGGCGCTGGA p.Glu100_Leu103del	PA2480	dsbS	Dsb-associated Sensor, DsbS
NC226	NC_002516.2	3064813	ins	T	TCCTCGC	+	42/1092	14/363	disruptive_inframe_insertion c.36_41dupCCTCGC p.Ala14_Cys15insLeuAla	PA2711		probable periplasmic spermidine/putrescine-binding protein
NC226	NC_002516.2	3117610	snp	A	C	-	2/435	1/144	start_lost c.2T>G p.Val1?	PA2756		hypothetical protein
NC226	NC_002516.2	3449775	ins	G	GCGCCCACGC	+	93/1080	31/359	disruptive_inframe_insertion c.84_92dupCACGCCGCC p.Pro31_Thr32insThrProPro	PA3076		hypothetical protein
NC226	NC_002516.2	3496476	ins	C	CGCTG	-	1729/2760	577/919	frameshift_variant c.1726_1729dupCAGC p.Arg577fs	PA3115	fimV	Motility protein FimV
NC226	NC_002516.2	3680944	snp	G	A	-	25/504	9/167	stop_gained c.25C>T p.Arg9*	PA3288		hypothetical protein
NC226	NC_002516.2	3685049	del	TC	T	-	713/858	238/285	frameshift_variant c.713delG p.Gly238fs	PA3292		hypothetical protein
NC226	NC_002516.2	3909847	del	TGGCGCGCGCCGCCCA	T	+	1440/2325	480/774	disruptive_inframe_deletion c.1440_1454delGCGCGCCGCCCAGGC p.Arg481_Ala485del	PA3491		probable ferredoxin
NC226	NC_002516.2	4108449	ins	C	CT	-	36/981	12/326	frameshift_variant c.36_37insA p.Val13fs	PA3669		hypothetical protein
NC226	NC_002516.2	4541643	del	CCACGAA	C	+	401/591	134/196	disruptive_inframe_deletion c.401_406delAACACG p.Glu134_His135del	PA4063		hypothetical protein
NC226	NC_002516.2	4576179	del	GAGACCGTGCCGCCGGGGCGCAGGTCGCTGGCGTCGACCGCCTGCC	G	-	145/417	34/138	disruptive_inframe_deletion c.101_145delGGCAGGCGGTCGACGCCAGCGACCTGCGCCCCGGCGGCACGGTCT p.Trp34_Val48del	PA4093		hypothetical protein
NC226	NC_002516.2	4607863	del	CT	C	-	521/807	174/268	frameshift_variant c.521delA p.Glu174fs	PA4119	aph	aminoglycoside 3'-phosphotransferase type IIb
NC226	NC_002516.2	4749465	ins	T	TGGACGA	+	726/2838	242/945	disruptive_inframe_insertion c.720_725dupCGAGGA p.Asp242_Val243insGluAsp	PA4234	uvrA	excinuclease ABC subunit A
NC226	NC_002516.2	4850499	ins	C	CCGCCGACGCCGA	+	479/1272	160/423	disruptive_inframe_insertion c.467_478dupCCGACGCCGACG p.Ala156_Asp159dup	PA4321		hypothetical protein
NC226	NC_002516.2	5001823	del	TGGCCGCCCACGC	T	+	8/603	3/200	disruptive_inframe_deletion c.8_19delCCCACGCGGCCG p.Ala3_Ala6del	PA4473		hypothetical protein
NC226	NC_002516.2	5162402	del	GATGCAGTCCCGCC	G	-	47/381	12/126	frameshift_variant c.35_47delGGCGGGACTGCAT p.Trp12fs	PA4603		hypothetical protein
NC226	NC_002516.2	5293789	complex	CC	ACT	-	1212/1236	404/411	frameshift_variant&missense_variant c.1211_1212delGGinsAGT p.Arg404fs	PA4715		probable aminotransferase
NC226	NC_002516.2	5326947	ins	C	CTCG	-	377/390	126/129	disruptive_inframe_insertion c.375_377dupCGA p.Asp125dup	PA4743	rbfA	ribosome-binding factor A
NC226	NC_002516.2	5524317	ins	C	CT	-	402/852	134/283	frameshift_variant c.402_403insA p.Asp135fs	PA4925		conserved hypothetical protein
NC226	NC_002516.2	5929652	del	GAGGCTGCGCAAGT	G	-	953/3270	314/1089	frameshift_variant c.941_953delACTTGCGCAGCCT p.Tyr314fs	PA5265		hypothetical protein
NC226	NC_002516.2	6146055	del	ACCAGAG	A	+	666/1629	222/542	disruptive_inframe_deletion c.666_671delAGAGCC p.Glu223_Pro224del	PA5455		putative glycosyltransferase
NC529	NC_002516.2	100902	complex	TGGGT	GGGG	+	779/1035	260/344	frameshift_variant&missense_variant c.779_783delTGGGTinsGGGG p.Val260fs	PA0082	tssA1	TssA1
NC529	NC_002516.2	131809	del	TG	T	+	8/795	3/264	frameshift_variant c.8delG p.Gly3fs	PA0110		hypothetical protein
NC529	NC_002516.2	349577	del	CG	C	+	535/1020	179/339	frameshift_variant c.535delG p.Ala179fs	PA0308		hypothetical protein
NC529	NC_002516.2	417866	del	GCCGAGCCCGAGCCCGAGCCCGAGC	G	+	368/1368	123/455	disruptive_inframe_deletion c.368_391delAGCCCGAGCCCGAGCCCGAGCCCG p.Glu123_Pro130del	PA0373	ftsY	signal recognition particle receptor FtsY
NC529	NC_002516.2	458096	ins	T	TC	+	3978/7419	1326/2472	frameshift_variant c.3977dupC p.Glu1327fs	PA0413	chpA	component of chemotactic signal transduction system
NC529	NC_002516.2	474880	del	CT	C	+	1691/3141	564/1046	frameshift_variant c.1691delT p.Leu564fs	PA0426	mexB	Resistance-Nodulation-Cell Division (RND) multidrug efflux transporter MexB
NC529	NC_002516.2	1462888	del	AG	A	+	198/708	66/235	frameshift_variant c.198delG p.Arg67fs	PA1348		hypothetical protein
NC529	NC_002516.2	1474744	ins	C	CG	+	25/741	9/246	frameshift_variant c.24dupG p.Leu9fs	PA1363		ECF sigma factor
NC529	NC_002516.2	1016332	complex	GCGCGCCGGG	CGCGCCGGA	+	395/720	132/239	frameshift_variant&missense_variant c.395_404delGCGCGCCGGGinsCGCGCCGGA p.Gly132fs	PA0929	pirR	two-component response regulator
NC529	NC_002516.2	1044922	del	GAT	G	-	392/1332	131/443	frameshift_variant c.391_392delAT p.Ile131fs	PA0958	oprD	Basic amino acid, basic peptide and imipenem outer membrane porin OprD precursor
NC529	NC_002516.2	1107737	del	TC	T	+	744/762	248/253	frameshift_variant c.744delC p.Val249fs	PA1021		probable enoyl-CoA hydratase/isomerase
NC529	NC_002516.2	1193387	del	CG	C	+	988/1797	330/598	frameshift_variant c.988delG p.Ala330fs	PA1101	fliF	Flagella M-ring outer membrane protein precursor
NC529	NC_002516.2	1553550	snp	G	T	+	439/564	147/187	stop_gained c.439G>T p.Glu147*	PA1427		hypothetical protein
NC529	NC_002516.2	1578685	del	GT	G	+	1140/1260	380/419	frameshift_variant c.1140delT p.Gly381fs	PA1450		conserved hypothetical protein
NC529	NC_002516.2	1586253	ins	T	TC	+	227/789	76/262	frameshift_variant c.226dupC p.His76fs	PA1457	cheZ	chemotaxis protein CheZ
NC529	NC_002516.2	1758293	ins	G	GC	-	304/2109	102/702	frameshift_variant c.304dupG p.Ala102fs	PA1613		hypothetical protein
NC529	NC_002516.2	1949579	ins	A	ACCGCCG	-	755/1833	252/610	disruptive_inframe_insertion c.750_755dupCGGCGG p.Gly251_Gly252dup	PA1797		hypothetical protein
NC529	NC_002516.2	2018592	del	ACCCTGGCCGCG	A	-	202/828	64/275	frameshift_variant c.192_202delCGCGGCCAGGG p.Ala66fs	PA1858	str	streptomycin 3''-phosphotransferase
NC529	NC_002516.2	2106435	del	CA	C	+	2261/2271	754/756	frameshift_variant c.2261delA p.Lys754fs	PA1926		Uncharacterized protein
NC529	NC_002516.2	2118749	del	GACCCCGAAGAGC	G	+	167/309	56/102	disruptive_inframe_deletion c.167_178delCCCCGAAGAGCA p.Thr56_Ser59del	PA1937		conserved hypothetical protein
NC529	NC_002516.2	2138952	del	CCG	C	-	340/681	113/226	frameshift_variant c.339_340delCG p.Gly114fs	PA1953	fapD	FapD
NC529	NC_002516.2	2213228	ins	C	CT	+	554/633	185/210	frameshift_variant c.553dupT p.Trp185fs	PA2020	mexZ	MexZ
NC529	NC_002516.2	2220497	del	TG	T	+	229/300	77/99	frameshift_variant c.229delG p.Ala77fs	PA2029		hypothetical protein
NC529	NC_002516.2	2311413	del	TC	T	-	1353/1434	451/477	frameshift_variant c.1353delG p.Asn452fs	PA2100		probable transcriptional regulator
NC529	NC_002516.2	2579115	del	GC	G	+	1971/2370	657/789	frameshift_variant c.1971delC p.Glu658fs	PA2335		probable TonB-dependent receptor
NC529	NC_002516.2	2756650	snp	A	G	+	342/342	114/113	stop_lost&splice_region_variant c.342A>G p.Ter114Trpext*?	PA2456		hypothetical protein
NC529	NC_002516.2	2800972	ins	T	TC	-	463/654	155/217	frameshift_variant c.463dupG p.Glu155fs	PA2482		probable cytochrome c
NC529	NC_002516.2	2947940	del	GC	G	+	139/669	47/222	frameshift_variant c.139delC p.Arg47fs	PA2604		conserved hypothetical protein
NC529	NC_002516.2	3087462	ins	A	ATGG	+	1325/1350	442/449	disruptive_inframe_insertion c.1322_1324dupTGG p.Met441_Gly442insVal	PA2729		hypothetical protein
NC529	NC_002516.2	3159791	ins	G	GC	+	128/582	43/193	frameshift_variant c.127dupC p.Arg43fs	PA2804		hypothetical protein
NC529	NC_002516.2	3175218	del	GC	G	+	258/663	86/220	frameshift_variant c.258delC p.Ala87fs	PA2821		probable glutathione S-transferase
NC529	NC_002516.2	3192369	ins	G	GCGCCGC	+	696/972	232/323	disruptive_inframe_insertion c.690_695dupCGCCGC p.Ala231_Ala232dup	PA2838		probable transcriptional regulator
NC529	NC_002516.2	3194171	ins	A	ACGCTCGCCG	-	1418/1704	473/567	disruptive_inframe_insertion c.1410_1418dupCGGCGAGCG p.Arg473_Pro474insGlyGluArg	PA2840		probable ATP-dependent RNA helicase
NC529	NC_002516.2	3487316	del	GGTCGCCGGGTGGGCGATGGTGGTCTTGGT	G	-	1076/1212	350/403	frameshift_variant c.1048_1076delACCAAGACCACCATCGCCCACCCGGCGAC p.Thr350fs	PA3107	metZ	o-succinylhomoserine sulfhydrylase
NC529	NC_002516.2	3685049	del	TC	T	-	713/858	238/285	frameshift_variant c.713delG p.Gly238fs	PA3292		hypothetical protein
NC529	NC_002516.2	3695395	complex	TT	G	-	87/303	29/100	frameshift_variant&missense_variant c.86_87delAAinsC p.Glu29fs	PA3298		hypothetical protein
NC529	NC_002516.2	3757847	del	GC	G	-	1527/1716	509/571	frameshift_variant c.1527delG p.Arg510fs	PA3346	hsbR	HptB-dependent secretion and biofilm regulator HsbR
NC529	NC_002516.2	3775509	ins	A	AC	-	226/1158	76/385	frameshift_variant c.226dupG p.Val76fs	PA3364	amiC	aliphatic amidase expression-regulating protein
NC529	NC_002516.2	3873148	del	GCCC	G	+	2358/2760	786/919	disruptive_inframe_deletion c.2358_2360delCCC p.Pro787del	PA3462		probable sensor/response regulator hybrid
NC529	NC_002516.2	3920193	complex	AGC	CG	-	1066/1485	355/494	frameshift_variant&missense_variant c.1064_1066delGCTinsCG p.Gly355fs	PA3504		probable aldehyde dehydrogenase
NC529	NC_002516.2	3945042	del	CG	C	-	837/1218	279/405	frameshift_variant c.837delC p.Gly280fs	PA3525	argG	argininosuccinate synthase
NC529	NC_002516.2	4018838	snp	G	A	-	607/987	203/328	stop_gained c.607C>T p.Gln203*	PA3586		probable hydrolase
NC529	NC_002516.2	4056131	ins	G	GC	+	1610/2568	537/855	frameshift_variant c.1609dupC p.His537fs	PA3620	mutS	DNA mismatch repair protein MutS
NC529	NC_002516.2	4102243	ins	A	AC	+	163/360	55/119	frameshift_variant c.162dupC p.Ser55fs	PA3661		hypothetical protein
NC529	NC_002516.2	4112287	del	GC	G	+	7/2505	3/834	frameshift_variant c.7delC p.Arg3fs	PA3673	plsB	glycerol-3-phosphate acyltransferase
NC529	NC_002516.2	4565988	del	GC	G	-	1967/2535	656/844	frameshift_variant c.1967delG p.Gly656fs	PA4084	cupB3	usher CupB3
NC529	NC_002516.2	4185738	complex	CGCAGCG	GCGGCA	+	217/1206	73/401	frameshift_variant&missense_variant c.217_223delCGCAGCGinsGCGGCA p.Arg73fs	PA3734		hypothetical protein
NC529	NC_002516.2	4204483	ins	A	AG	-	22/1182	8/393	frameshift_variant c.22dupC p.Leu8fs	PA3751	purT	phosphoribosylglycinamide formyltransferase 2
NC529	NC_002516.2	4246012	del	GC	G	+	208/396	70/131	frameshift_variant c.208delC p.Arg70fs	PA3788		hypothetical protein
NC529	NC_002516.2	4432946	del	GGCC	G	-	224/576	74/191	disruptive_inframe_deletion c.222_224delGGC p.Ala75del	PA3952		hypothetical protein
NC529	NC_002516.2	4955462	del	TG	T	-	109/942	37/313	frameshift_variant c.109delC p.His37fs	PA4420		conserved hypothetical protein
NC529	NC_002516.2	4480457	del	GT	G	-	776/1029	259/342	frameshift_variant c.776delA p.Asn259fs	PA4000	rlpA	RlpA
NC529	NC_002516.2	4499732	ins	T	TG	-	111/1356	37/451	frameshift_variant c.111dupC p.Met38fs	PA4020	mpl	UDP-N-acetylmuramate:L-alanyl-gamma-D-glutamyl-me so-diaminopimelate ligase
NC529	NC_002516.2	4517783	del	GC	G	+	1220/2301	407/766	frameshift_variant c.1220delC p.Pro407fs	PA4036		probable two-component sensor
NC529	NC_002516.2	4541643	del	CCACGAACACGAACACGAA	C	+	389/591	130/196	disruptive_inframe_deletion c.389_406delAACACGAACACGAACACG p.Glu130_His135del	PA4063		hypothetical protein
NC529	NC_002516.2	4589257	ins	A	AG	-	241/756	81/251	frameshift_variant c.241dupC p.Leu81fs	PA4105		hypothetical protein
NC529	NC_002516.2	4741096	ins	C	CG	-	15/4317	5/1438	frameshift_variant c.15dupC p.Asp6fs	PA4226	pchE	dihydroaeruginoic acid synthetase
NC529	NC_002516.2	4742463	ins	G	GC	+	46/1644	16/547	frameshift_variant c.45dupC p.Asp16fs	PA4228	pchD	pyochelin biosynthesis protein PchD
NC529	NC_002516.2	4764268	del	ATAT	A	-	307/333	102/110	disruptive_inframe_deletion c.305_307delATA p.His102_Ile103delinsLeu	PA4258	rplV	50S ribosomal protein L22
NC529	NC_002516.2	4814432	del	TG	T	+	225/687	75/228	frameshift_variant c.225delG p.Leu76fs	PA4291		hypothetical protein
NC529	NC_002516.2	4839638	ins	C	CG	+	50/1116	17/371	frameshift_variant c.49dupG p.Val17fs	PA4311		conserved hypothetical protein
NC529	NC_002516.2	4850499	ins	C	CCGCCGACGCCGACGCCGA	+	479/1272	160/423	disruptive_inframe_insertion c.461_478dupCCGACGCCGACGCCGACG p.Ala154_Asp159dup	PA4321		hypothetical protein
NC529	NC_002516.2	4909180	ins	T	TC	-	224/243	75/80	frameshift_variant c.224dupG p.Ala76fs	PA4377		hypothetical protein
NC529	NC_002516.2	4909537	del	AGGC	A	-	568/705	189/234	disruptive_inframe_deletion c.566_568delGCC p.Arg189del	PA4378	warB	WarB
NC529	NC_002516.2	4924181	del	AGCAGCACTGAG	A	+			gene_fusion n.4924182_4924192delGCAGCACTGAG	PA4393	ampG	AmpG
NC529	NC_002516.2	4990511	del	GGC	G	+	236/540	79/179	frameshift_variant c.236_237delGC p.Arg79fs	PA4458		conserved hypothetical protein
NC529	NC_002516.2	5597172	del	GC	G	-	1103/2997	368/998	frameshift_variant c.1103delG p.Gly368fs	PA4982		probable two-component sensor
NC529	NC_002516.2	5883686	ins	C	CGGCCCGGCCGGGGCATT	+	46/312	16/103	frameshift_variant c.29_45dupGGCCGGGGCATTGGCCC p.Arg16fs	PA5226		hypothetical protein
NC529	NC_002516.2	5916417	del	TC	T	+	198/630	66/209	frameshift_variant c.198delC p.Glu67fs	PA5254		probable peptidyl-prolyl cis-trans isomerase, FkbP-type
NC529	NC_002516.2	5940774	ins	G	GC	-	308/336	103/111	frameshift_variant c.308dupG p.Glu104fs	PA5275		conserved hypothetical protein
NC529	NC_002516.2	6154261	del	CGCT	C	+	1554/1959	518/652	disruptive_inframe_deletion c.1554_1556delGCT p.Leu519del	PA5464		hypothetical protein
NC2215	NC_002516.2	417866	del	GCCGAGC	G	+	386/1368	129/455	disruptive_inframe_deletion c.386_391delAGCCCG p.Glu129_Pro130del	PA0373	ftsY	signal recognition particle receptor FtsY
NC2215	NC_002516.2	474185	del	TGGTC	T	+	996/3141	332/1046	frameshift_variant c.996_999delGGTC p.Val333fs	PA0426	mexB	Resistance-Nodulation-Cell Division (RND) multidrug efflux transporter MexB
NC2215	NC_002516.2	496069	snp	G	A	-	187/1440	63/479	stop_gained c.187C>T p.Gln63*	PA0441	dht	dihydropyrimidinase
NC2215	NC_002516.2	616001	ins	A	AAGG	+	399/768	133/255	disruptive_inframe_insertion c.396_398dupAGG p.Gly133dup	PA0558		conserved hypothetical protein
NC2215	NC_002516.2	691832	ins	C	CGAG	+	1113/1836	371/611	disruptive_inframe_insertion c.1112_1113insGAG p.Ala371dup	PA0636		hypothetical protein
NC2215	NC_002516.2	832433	del	TC	T	+	522/585	174/194	frameshift_variant c.522delC p.Ala175fs	PA0763	mucA	anti-sigma factor MucA
NC2215	NC_002516.2	895860	del	TCCCCTTCCACCTTCATC	T	+	43/294	15/97	frameshift_variant c.43_59delTCCACCTTCATCCCCCT p.Ser15fs	PA0819		hypothetical protein
NC2215	NC_002516.2	1068743	del	GCGC	G	+	263/843	88/280	disruptive_inframe_deletion c.263_265delGCC p.Arg88del	PA0987		conserved hypothetical protein
NC2215	NC_002516.2	1248404	snp	C	T	-	83/555	28/184	stop_gained c.83G>A p.Trp28*	PA1153		hypothetical protein
NC2215	NC_002516.2	1249362	snp	C	T	-	191/534	64/177	stop_gained c.191G>A p.Trp64*	PA1154		conserved hypothetical protein
NC2215	NC_002516.2	1844903	ins	T	TGTTGGCGTTGGC	-	350/1110	117/369	disruptive_inframe_insertion c.339_350dupGCCAACGCCAAC p.Thr117_Val118insProThrProThr	PA1695	pscP	translocation protein in type III secretion
NC2215	NC_002516.2	1921737	del	AGCCGCTCCGGCTC	A	+	565/1053	189/350	frameshift_variant c.565_577delGCCGCTCCGGCTC p.Ala189fs	PA1777	oprF	Major porin and structural outer membrane porin OprF precursor
NC2215	NC_002516.2	1949579	ins	A	ACCGCCG	-	755/1833	252/610	disruptive_inframe_insertion c.750_755dupCGGCGG p.Gly251_Gly252dup	PA1797		hypothetical protein
NC2215	NC_002516.2	2018619	snp	C	T	-	176/828	59/275	stop_gained c.176G>A p.Trp59*	PA1858	str	streptomycin 3''-phosphotransferase
NC2215	NC_002516.2	2131760	del	CATG	C	+	909/960	303/319	disruptive_inframe_deletion c.909_911delTGA p.His303_Glu304delinsGln	PA1946	rbsB	binding protein component precursor of ABC ribose transporter
NC2215	NC_002516.2	2611390	snp	G	A	-	655/3816	219/1271	stop_gained c.655C>T p.Gln219*	PA2361	icmF3	IcmF3
NC2215	NC_002516.2	2914174	snp	C	T	+	253/438	85/145	stop_gained c.253C>T p.Gln85*	PA2577		Lrp/AsnC transcriptional regulator
NC2215	NC_002516.2	3087462	ins	A	ATGG	+	1325/1350	442/449	disruptive_inframe_insertion c.1322_1324dupTGG p.Met441_Gly442insVal	PA2729		hypothetical protein
NC2215	NC_002516.2	3491082	ins	C	CGCCTGG	-	329/660	110/219	disruptive_inframe_insertion c.324_329dupCCAGGC p.Ala110_Pro111insGlnAla	PA3110		hypothetical protein
NC2215	NC_002516.2	3635214	snp	C	A	-	376/666	126/221	stop_gained c.376G>T p.Glu126*	PA3248		Uncharacterized protein
NC2215	NC_002516.2	3685246	complex	GCT	TC	-	517/858	172/285	frameshift_variant&missense_variant c.515_517delAGCinsGA p.Lys172fs	PA3292		hypothetical protein
NC2215	NC_002516.2	3939436	del	CGCG	C	-	59/1476	19/491	disruptive_inframe_deletion c.57_59delCGC p.Ala20del	PA3521	opmE	OpmE
NC2215	NC_002516.2	4004849	snp	C	T	+	67/177	23/58	stop_gained c.67C>T p.Gln23*	PA3572		hypothetical protein
NC2215	NC_002516.2	4475698	del	CCG	C	-	151/891	50/296	frameshift_variant c.150_151delCG p.Gly51fs	PA3994		probable epoxide hydrolase
NC2215	NC_002516.2	4471787	snp	G	A	-	412/528	138/175	stop_gained c.412C>T p.Gln138*	PA3991		hypothetical protein
NC2215	NC_002516.2	4955462	del	TG	T	-	109/942	37/313	frameshift_variant c.109delC p.His37fs	PA4420		conserved hypothetical protein
NC2215	NC_002516.2	5001823	del	TGGCCGCCCACGC	T	+	8/603	3/200	disruptive_inframe_deletion c.8_19delCCCACGCGGCCG p.Ala3_Ala6del	PA4473		hypothetical protein
NC2215	NC_002516.2	4541643	del	CCACGAACACGAACACGAA	C	+	389/591	130/196	disruptive_inframe_deletion c.389_406delAACACGAACACGAACACG p.Glu130_His135del	PA4063		hypothetical protein
NC2215	NC_002516.2	4738434	snp	C	T	-	2678/4317	893/1438	stop_gained c.2678G>A p.Trp893*	PA4226	pchE	dihydroaeruginoic acid synthetase
NC2215	NC_002516.2	4850499	ins	C	CCGCCGACGCCGA	+	479/1272	160/423	disruptive_inframe_insertion c.467_478dupCCGACGCCGACG p.Ala156_Asp159dup	PA4321		hypothetical protein
NC2215	NC_002516.2	5156124	snp	A	C	+	564/564	188/187	stop_lost&splice_region_variant c.564A>C p.Ter188Cysext*?	PA4600	nfxB	transcriptional regulator NfxB
NC2215	NC_002516.2	5446759	ins	T	TCGATGACGA	+	603/1266	201/421	disruptive_inframe_insertion c.594_602dupTGACGACGA p.Asp198_Asp200dup	PA4851		hypothetical protein
NC2215	NC_002516.2	5597614	snp	G	T	-	662/2997	221/998	stop_gained c.662C>A p.Ser221*	PA4982		probable two-component sensor
NC2215	NC_002516.2	5656907	del	GGCC	G	+	1269/1278	423/425	disruptive_inframe_deletion c.1269_1271delCGC p.Ala424del	PA5025	metY	homocysteine synthase
NC2215	NC_002516.2	6146020	del	GCCGAGC	G	+	633/1629	211/542	disruptive_inframe_deletion c.633_638delGCCCGA p.Pro212_Glu213del	PA5455		putative glycosyltransferase
NC2215	NC_002516.2	6246123	del	CG	C	-	189/510	63/169	frameshift_variant c.189delC p.Val64fs	PA5551		hypothetical protein
NC523	NC_002516.2	100902	complex	TGGGT	GGGGGC	+	779/1035	260/344	frameshift_variant&missense_variant c.779_783delTGGGTinsGGGGGC p.Val260fs	PA0082	tssA1	TssA1
NC523	NC_002516.2	227891	del	GCCGGCCGCCGCC	G	+	516/813	172/270	disruptive_inframe_deletion c.516_527delCGCCGCCCCGGC p.Ala173_Ala176del	PA0197	tonB2	TonB2
NC523	NC_002516.2	349577	del	CG	C	+	535/1020	179/339	frameshift_variant c.535delG p.Ala179fs	PA0308		hypothetical protein
NC523	NC_002516.2	402803	ins	G	GC	+	130/345	44/114	frameshift_variant c.129dupC p.Ala44fs	PA0359		hypothetical protein
NC523	NC_002516.2	417866	del	GCCGAGCCCGAGCCCGAGCCCGAGCCCGAGC	G	+	362/1368	121/455	disruptive_inframe_deletion c.362_391delAGCCCGAGCCCGAGCCCGAGCCCGAGCCCG p.Glu121_Pro130del	PA0373	ftsY	signal recognition particle receptor FtsY
NC523	NC_002516.2	732651	complex	CACG	TATA	-	3/552	1/183	initiator_codon_variant c.-1_3delCGTGinsTATA p.Val1?	PA0671		hypothetical protein
NC523	NC_002516.2	832338	del	AG	A	+	430/585	144/194	frameshift_variant c.430delG p.Ala144fs	PA0763	mucA	anti-sigma factor MucA
NC523	NC_002516.2	892426	del	GCGCCGCGCGGCAGCTCGGCCACGCCGACGGCGGCGCGGGCGTGGC	G	-	394/435	117/144	disruptive_inframe_deletion c.350_394delGCCACGCCCGCGCCGCCGTCGGCGTGGCCGAGCTGCCGCGCGGCG p.Gly117_Gly131del	PA0814		Rid1 subfamily protein
NC523	NC_002516.2	994627	complex	CG	GGCA	+	485/504	162/167	frameshift_variant&missense_variant c.485_486delCGinsGGCA p.Ala162fs	PA0910	alpD	AlpD
NC523	NC_002516.2	1246659	snp	T	A	+	216/345	72/114	stop_gained c.216T>A p.Cys72*	PA1152		hypothetical protein
NC523	NC_002516.2	2219626	ins	A	AG	-	19/393	7/130	frameshift_variant c.19dupC p.Leu7fs	PA2027		hypothetical protein
NC523	NC_002516.2	1114264	del	AG	A	+	1143/1590	381/529	frameshift_variant c.1143delG p.Arg382fs	PA1027	amaB	delta1-Piperideine-6-carboxylate dehydrogenase
NC523	NC_002516.2	1134856	del	ACG	A	+	843/1179	281/392	frameshift_variant c.843_844delGC p.Leu282fs	PA1047		probable esterase
NC523	NC_002516.2	1204170	snp	C	T	+	538/1149	180/382	stop_gained c.538C>T p.Gln180*	PA1112		conserved hypothetical protein
NC523	NC_002516.2	1235912	del	AC	A	-	238/1335	80/444	frameshift_variant c.238delG p.Val80fs	PA1144		probable major facilitator superfamily (MFS) transporter
NC523	NC_002516.2	1543180	del	CCGCGGCCGCGGCGCAGG	C	-	1033/1392	339/463	frameshift_variant c.1017_1033delCCTGCGCCGCGGCCGCG p.Leu340fs	PA1418		probable sodium:solute symport protein
NC523	NC_002516.2	1553550	snp	G	T	+	439/564	147/187	stop_gained c.439G>T p.Glu147*	PA1427		hypothetical protein
NC523	NC_002516.2	1560504	snp	C	T	-	1415/1953	472/650	stop_gained c.1415G>A p.Trp472*	PA1433		conserved hypothetical protein
NC523	NC_002516.2	1630547	ins	A	AC	-	259/783	87/260	frameshift_variant c.259dupG p.Val87fs	PA1501		conserved hypothetical protein
NC523	NC_002516.2	1844903	del	TGTTGGCGTTGGCGTTGGCGTTGGC	T	-	350/1110	109/369	disruptive_inframe_deletion c.327_350delGCCAACGCCAACGCCAACGCCAAC p.Pro110_Thr117del	PA1695	pscP	translocation protein in type III secretion
NC523	NC_002516.2	1923066	del	CG	C	-	2704/2727	902/908	frameshift_variant c.2704delC p.Arg902fs	PA1779		assimilatory nitrate reductase
NC523	NC_002516.2	1949579	ins	A	ACCGCCG	-	755/1833	252/610	disruptive_inframe_insertion c.750_755dupCGGCGG p.Gly251_Gly252dup	PA1797		hypothetical protein
NC523	NC_002516.2	2271601	del	CCGT	C	-	583/2643	194/880	disruptive_inframe_deletion c.581_583delACG p.Asp194del	PA2070		hypothetical protein
NC523	NC_002516.2	2304177	ins	C	CCGG	+	1163/1194	388/397	disruptive_inframe_insertion c.1160_1162dupCGG p.Ala387dup	PA2092		probable major facilitator superfamily (MFS) transporter
NC523	NC_002516.2	2315786	del	GGTGA	G	+	80/918	27/305	frameshift_variant c.80_83delTGAG p.Val27fs	PA2104		probable cysteine synthase
NC523	NC_002516.2	2354170	del	AC	A	+	1090/2523	364/840	frameshift_variant c.1090delC p.Arg364fs	PA2138	ligD	Multifunctional non-homologous end joining protein LigD
NC523	NC_002516.2	2355806	snp	A	C	+	123/123	41/40	stop_lost&splice_region_variant c.123A>C p.Ter41Cysext*?	PA2139		hypothetical protein
NC523	NC_002516.2	2417235	del	ACTACGGCCATCG	A	+	866/1038	289/345	disruptive_inframe_deletion c.866_877delGCCATCGCTACG p.Gly289_Tyr292del	PA2197		conserved hypothetical protein
NC523	NC_002516.2	2515144	del	GC	G	+	1308/1545	436/514	frameshift_variant c.1308delC p.Ala438fs	PA2286		hypothetical protein
NC523	NC_002516.2	2586319	ins	G	GCC	+	1028/1113	343/370	frameshift_variant c.1026_1027dupCC p.Leu343fs	PA2341		probable ATP-binding component of ABC maltose/mannitol transporter
NC523	NC_002516.2	2738620	ins	G	GC	+	746/963	249/320	frameshift_variant c.745dupC p.Leu249fs	PA2440		hypothetical protein
NC523	NC_002516.2	2945601	ins	C	CG	+	346/606	116/201	frameshift_variant c.345dupG p.Arg116fs	PA2602		3-mercaptopropionate dioxygenase
NC523	NC_002516.2	3072607	del	TCGC	T	-	304/831	101/276	disruptive_inframe_deletion c.302_304delGCG p.Gly101del	PA2717	cpo	chloroperoxidase precursor
NC523	NC_002516.2	3149131	snp	C	T	-	189/597	63/198	stop_gained c.189G>A p.Trp63*	PA2792		hypothetical protein
NC523	NC_002516.2	3347724	ins	C	CAACCTTCTTCGACCTGA	+	714/765	238/254	frameshift_variant c.713_714insAACCTTCTTCGACCTGA p.Arg239fs	PA2989		hypothetical protein
NC523	NC_002516.2	3595467	del	GC	G	+	89/441	30/146	frameshift_variant c.89delC p.Pro30fs	PA3205		hypothetical protein
NC523	NC_002516.2	3683645	complex	ATC	CTA	-	504/2649	168/882	stop_gained c.502_504delGATinsTAG p.Asp168*	PA3290	tle1	Tle1
NC523	NC_002516.2	3685049	del	TC	T	-	713/858	238/285	frameshift_variant c.713delG p.Gly238fs	PA3292		hypothetical protein
NC523	NC_002516.2	3695444	complex	CC	T	-	38/303	13/100	frameshift_variant&missense_variant c.37_38delGGinsA p.Gly13fs	PA3298		hypothetical protein
NC523	NC_002516.2	3946060	del	GGGC	G	-	902/966	300/321	disruptive_inframe_deletion c.900_902delGCC p.Pro301del	PA3526	motY	MotY
NC523	NC_002516.2	3976915	del	GC	G	+	985/1176	329/391	frameshift_variant c.985delC p.Leu329fs	PA3549	algJ	alginate o-acetyltransferase AlgJ
NC523	NC_002516.2	4164460	snp	C	T	-	1112/1242	371/413	stop_gained c.1112G>A p.Trp371*	PA3718		probable major facilitator superfamily (MFS) transporter
NC523	NC_002516.2	4249352	del	GC	G	-	522/2172	174/723	frameshift_variant c.522delG p.Pro175fs	PA3790	oprC	Putative copper transport outer membrane porin OprC precursor
NC523	NC_002516.2	4409865	snp	G	A	+	942/1962	314/653	stop_gained c.942G>A p.Trp314*	PA3933	betT3	BetT3
NC523	NC_002516.2	4438734	del	TC	T	+	123/735	41/244	frameshift_variant c.123delC p.Tyr42fs	PA3959		hypothetical protein
NC523	NC_002516.2	4450551	snp	G	A	-	328/432	110/143	stop_gained c.328C>T p.Gln110*	PA3971		hypothetical protein
NC523	NC_002516.2	4471787	snp	G	A	-	412/528	138/175	stop_gained c.412C>T p.Gln138*	PA3991		hypothetical protein
NC523	NC_002516.2	4480457	del	GT	G	-	776/1029	259/342	frameshift_variant c.776delA p.Asn259fs	PA4000	rlpA	RlpA
NC523	NC_002516.2	4499732	del	TG	T	-	111/1356	37/451	frameshift_variant c.111delC p.Met38fs	PA4020	mpl	UDP-N-acetylmuramate:L-alanyl-gamma-D-glutamyl-me so-diaminopimelate ligase
NC523	NC_002516.2	4541643	ins	C	CCACGAACACGAACACGAA	+	407/591	136/196	disruptive_inframe_insertion c.389_406dupAACACGAACACGAACACG p.Glu130_His135dup	PA4063		hypothetical protein
NC523	NC_002516.2	4562987	del	GT	G	-	1609/3057	537/1018	frameshift_variant c.1609delA p.Thr537fs	PA4082	cupB5	adhesive protein CupB5
NC523	NC_002516.2	4587987	del	GCATCCGACCTGCGCGCCTGGCGCCGA	G	+	9/510	3/169	frameshift_variant c.9_34delATCCGACCTGCGCGCCTGGCGCCGAC p.Ser4fs	PA4104		conserved hypothetical protein
NC523	NC_002516.2	4671516	del	GC	G	+	204/1389	68/462	frameshift_variant c.204delC p.Ala69fs	PA4175	piv	protease IV
NC523	NC_002516.2	4739800	snp	G	A	-	1312/4317	438/1438	stop_gained c.1312C>T p.Gln438*	PA4226	pchE	dihydroaeruginoic acid synthetase
NC523	NC_002516.2	4745009	snp	G	A	+	191/306	64/101	stop_gained c.191G>A p.Trp64*	PA4230	pchB	salicylate biosynthesis protein PchB
NC523	NC_002516.2	4850499	ins	C	CCGCCGACGCCGA	+	479/1272	160/423	disruptive_inframe_insertion c.467_478dupCCGACGCCGACG p.Ala156_Asp159dup	PA4321		hypothetical protein
NC523	NC_002516.2	4888195	complex	C	GA	-	1/474	1/157	start_lost&initiator_codon_variant c.1delGinsTC p.Met1delinsSer???	PA4360		hypothetical protein
NC523	NC_002516.2	4997602	del	TCCTGGTTGCCGCTGCTCTCCACCAGCAAGCTGC	T	-	448/612	139/203	disruptive_inframe_deletion c.416_448delGCAGCTTGCTGGTGGAGAGCAGCGGCAACCAGG p.Gly139_Gln149del	PA4468	sodM	superoxide dismutase
NC523	NC_002516.2	5009827	snp	G	A	-	274/1458	92/485	stop_gained c.274C>T p.Gln92*	PA4477	cafA	cytoplasmic axial filament protein
NC523	NC_002516.2	5058813	ins	C	CG	+	1101/1803	367/600	frameshift_variant c.1100dupG p.Ala368fs	PA4517		conserved hypothetical protein
NC523	NC_002516.2	5146358	del	GC	G	-	45/687	15/228	frameshift_variant c.45delG p.Gln16fs	PA4594		probable ATP-binding component of ABC transporter
NC523	NC_002516.2	5579252	ins	A	AG	-	247/819	83/272	frameshift_variant c.247dupC p.Leu83fs	PA4969	cpdA	Cyclic AMP (cAMP) Phosphodiesterase, CpdA
NC523	NC_002516.2	5850536	del	TG	T	+	303/924	101/307	frameshift_variant c.303delG p.Arg102fs	PA5198		LD-carboxypeptidase
NC523	NC_002516.2	5898198	ins	G	GGC	-	596/1989	199/662	frameshift_variant c.595_596dupGC p.Trp200fs	PA5238		probable O-antigen acetylase
NC523	NC_002516.2	5915595	del	TTTCGCAGCAGGC	T	-	506/1059	165/352	disruptive_inframe_deletion c.495_506delGCCTGCTGCGAA p.Pro166_Lys169del	PA5253	algP	alginate regulatory protein AlgP
NC523	NC_002516.2	5948945	del	GC	G	-	665/915	222/304	frameshift_variant c.665delG p.Gly222fs	PA5284		hypothetical protein
NC523	NC_002516.2	6146055	del	ACCAGAG	A	+	666/1629	222/542	disruptive_inframe_deletion c.666_671delAGAGCC p.Glu223_Pro224del	PA5455		putative glycosyltransferase
NC527	NC_002516.2	16543	ins	T	TAG	-	64/273	22/90	frameshift_variant c.63_64dupCT p.Tyr22fs	PA0014		hypothetical protein
NC527	NC_002516.2	74465	del	GC	G	-	251/438	84/145	frameshift_variant c.251delG p.Gly84fs	PA0061		hypothetical protein
NC527	NC_002516.2	124090	del	TC	T	+	225/729	75/242	frameshift_variant c.225delC p.Gly76fs	PA0102	psCA1	beta-carbonic anhydrase
NC527	NC_002516.2	185603	snp	G	A	+	1010/1335	337/444	stop_gained c.1010G>A p.Trp337*	PA0162	opdC	histidine porin OpdC
NC527	NC_002516.2	214036	ins	G	GCGCCGA	+	233/816	78/271	disruptive_inframe_insertion c.227_232dupCCGACG p.Ala76_Asp77dup	PA0187		hypothetical protein
NC527	NC_002516.2	239425	del	TC	T	+	535/882	179/293	frameshift_variant c.535delC p.Arg179fs	PA0209		conserved hypothetical protein
NC527	NC_002516.2	250183	snp	C	T	+	1417/1434	473/477	stop_gained c.1417C>T p.Gln473*	PA0220		amino acid APC family transporter
NC527	NC_002516.2	271746	del	TTGCCCGGCGTGGACG	T	-	92/1266	26/421	disruptive_inframe_deletion c.78_92delCGTCCACGCCGGGCA p.His26_Gly30del	PA0240		probable porin
NC527	NC_002516.2	282914	snp	A	G	-	640/642	214/213	stop_lost&splice_region_variant c.640T>C p.Ter214Glnext*?	PA0251		hypothetical protein
NC527	NC_002516.2	288631	del	GCCGAGAAATAT	G	-	544/792	178/263	frameshift_variant c.534_544delATATTTCTCGG p.Gln178fs	PA0257		hypothetical protein
NC527	NC_002516.2	344578	del	CG	C	-	2112/2388	704/795	frameshift_variant c.2112delC p.Gly705fs	PA0305	hacB	acylhomoserine lactone acylase B
NC527	NC_002516.2	349577	del	CG	C	+	535/1020	179/339	frameshift_variant c.535delG p.Ala179fs	PA0308		hypothetical protein
NC527	NC_002516.2	417866	del	GCCGAGC	G	+	386/1368	129/455	disruptive_inframe_deletion c.386_391delAGCCCG p.Glu129_Pro130del	PA0373	ftsY	signal recognition particle receptor FtsY
NC527	NC_002516.2	448324	del	TG	T	-	26/960	9/319	frameshift_variant c.26delC p.Pro9fs	PA0406	tonB3	TonB3
NC527	NC_002516.2	460075	snp	C	T	+	5950/7419	1984/2472	stop_gained c.5950C>T p.Gln1984*	PA0413	chpA	component of chemotactic signal transduction system
NC527	NC_002516.2	473500	snp	C	T	+	310/3141	104/1046	stop_gained c.310C>T p.Gln104*	PA0426	mexB	Resistance-Nodulation-Cell Division (RND) multidrug efflux transporter MexB
NC527	NC_002516.2	754530	del	AG	A	+	4581/12543	1527/4180	frameshift_variant c.4581delG p.Gln1528fs	PA0690	pdtA	phosphate depletion regulated TPS partner A, PdtA
NC527	NC_002516.2	784763	ins	T	TG	+	74/477	25/158	frameshift_variant c.73dupG p.Ala25fs	PA0714		hypothetical protein
NC527	NC_002516.2	832338	del	AG	A	+	430/585	144/194	frameshift_variant c.430delG p.Ala144fs	PA0763	mucA	anti-sigma factor MucA
NC527	NC_002516.2	881612	snp	G	T	+	127/441	43/146	stop_gained c.127G>T p.Glu43*	PA0803		hypothetical protein
NC527	NC_002516.2	685581	complex	GCGC	CGT	+	1983/2238	661/745	frameshift_variant&missense_variant c.1983_1986delGCGCinsCGT p.Arg662fs	PA0625		hypothetical protein
NC527	NC_002516.2	1827763	del	AG	A	-	58/597	20/198	frameshift_variant c.58delC p.Leu20fs	PA1677		conserved hypothetical protein
NC527	NC_002516.2	1016325	del	CG	C	+	395/720	132/239	frameshift_variant c.395delG p.Gly132fs	PA0929	pirR	two-component response regulator
NC527	NC_002516.2	1027125	del	AGC	A	-	87/939	29/312	frameshift_variant c.86_87delGC p.Arg29fs	PA0936	lpxO2	lipopolysaccharide biosynthetic protein LpxO2
NC527	NC_002516.2	1071577	del	GTA	G	-	300/639	100/212	frameshift_variant c.299_300delTA p.Leu100fs	PA0990		conserved hypothetical protein
NC527	NC_002516.2	1941540	del	AG	A	-	46/1332	16/443	frameshift_variant c.46delC p.Leu16fs	PA1791		hypothetical protein
NC527	NC_002516.2	2091490	snp	T	C	-	348/348	116/115	stop_lost&splice_region_variant c.348A>G p.Ter116Trpext*?	PA1917		hypothetical protein
NC527	NC_002516.2	2219626	del	AG	A	-	19/393	7/130	frameshift_variant c.19delC p.Leu7fs	PA2027		hypothetical protein
NC527	NC_002516.2	1112855	snp	G	A	-	196/477	66/158	stop_gained c.196C>T p.Gln66*	PA1026		hypothetical protein
NC527	NC_002516.2	1120024	del	AG	A	-	2193/2544	731/847	frameshift_variant c.2193delC p.Tyr732fs	PA1032	quiP	QuiP
NC527	NC_002516.2	1158728	del	AG	A	-	697/768	233/255	frameshift_variant c.697delC p.Leu233fs	PA1071	braF	branched-chain amino acid transport protein BraF
NC527	NC_002516.2	1410722	del	GCCTGGCGCCTGCC	G	+	253/984	85/327	frameshift_variant c.253_265delTGGCGCCTGCCCC p.Trp85fs	PA1301	hxuR	HxuR
NC527	NC_002516.2	1479275	snp	G	A	-	517/771	173/256	stop_gained c.517C>T p.Gln173*	PA1366		hypothetical protein
NC527	NC_002516.2	1500842	del	TG	T	+	2037/2280	679/759	frameshift_variant c.2037delG p.Leu680fs	PA1382		probable type II secretion system protein
NC527	NC_002516.2	1529038	del	AGGC	A	-	523/759	174/252	disruptive_inframe_deletion c.521_523delGCC p.Arg174del	PA1406		hypothetical protein
NC527	NC_002516.2	1538002	ins	A	AG	+	255/873	85/290	frameshift_variant c.254dupG p.Glu86fs	PA1413		probable transcriptional regulator
NC527	NC_002516.2	1671363	ins	G	GCCGAGCCCGAGC	+	1407/2046	469/681	disruptive_inframe_insertion c.1395_1406dupCGAGCCCGAGCC p.Pro469_Leu470insGluProGluPro	PA1532	dnaX	DNA polymerase subunits gamma and tau
NC527	NC_002516.2	1708728	ins	T	TG	-	673/1398	225/465	frameshift_variant c.673dupC p.His225fs	PA1567		conserved hypothetical protein
NC527	NC_002516.2	1845192	ins	A	AG	-	61/1110	21/369	frameshift_variant c.61dupC p.Leu21fs	PA1695	pscP	translocation protein in type III secretion
NC527	NC_002516.2	1949579	ins	A	ACCG	-	755/1833	252/610	disruptive_inframe_insertion c.753_755dupCGG p.Gly252dup	PA1797		hypothetical protein
NC527	NC_002516.2	2064191	del	AG	A	-	636/2430	212/809	frameshift_variant c.636delC p.Tyr213fs	PA1893		hypothetical protein
NC527	NC_002516.2	2100803	del	TGC	T	+	1361/3846	454/1281	frameshift_variant c.1361_1362delGC p.Arg454fs	PA1923		hypothetical protein
NC527	NC_002516.2	2204913	del	CCG	C	-	154/1608	51/535	frameshift_variant c.153_154delCG p.Gly52fs	PA2014	liuB	methylcrotonyl-CoA carboxylase, beta-subunit
NC527	NC_002516.2	2216729	ins	A	AG	+	48/1356	16/451	frameshift_variant c.47dupG p.Val17fs	PA2025	gor	glutathione reductase
NC527	NC_002516.2	2300802	snp	C	T	+	127/1080	43/359	stop_gained c.127C>T p.Gln43*	PA2090		hypothetical protein
NC527	NC_002516.2	2411751	ins	A	AC	+	50/414	17/137	frameshift_variant c.49dupC p.Gln17fs	PA2192		conserved hypothetical protein
NC527	NC_002516.2	2422623	ins	A	AG	-	115/717	39/238	frameshift_variant c.115dupC p.Leu39fs	PA2203		probable amino acid permease
NC527	NC_002516.2	2470738	ins	G	GC	+	1459/1734	487/577	frameshift_variant c.1458dupC p.Ile487fs	PA2243	pslM	hypothetical protein
NC527	NC_002516.2	2586319	ins	G	GC	+	1028/1113	343/370	frameshift_variant c.1027dupC p.Leu343fs	PA2341		probable ATP-binding component of ABC maltose/mannitol transporter
NC527	NC_002516.2	2589782	snp	C	T	+	328/933	110/310	stop_gained c.328C>T p.Gln110*	PA2344	mtlZ	fructokinase
NC527	NC_002516.2	2701351	ins	T	TC	+	154/861	52/286	frameshift_variant c.153dupC p.Ala52fs	PA2418		hypothetical protein
NC527	NC_002516.2	2812358	snp	C	T	+	2350/3189	784/1062	stop_gained c.2350C>T p.Gln784*	PA2494	mexF	Resistance-Nodulation-Cell Division (RND) multidrug efflux transporter MexF
NC527	NC_002516.2	2930219	del	CG	C	-	578/1215	193/404	frameshift_variant c.578delC p.Pro193fs	PA2589		hypothetical protein
NC527	NC_002516.2	2945366	del	CA	C	+	104/606	35/201	frameshift_variant c.104delA p.His35fs	PA2602		3-mercaptopropionate dioxygenase
NC527	NC_002516.2	2950403	snp	G	A	+	437/984	146/327	stop_gained c.437G>A p.Trp146*	PA2609		hypothetical protein
NC527	NC_002516.2	3037821	ins	T	TG	-	111/2181	37/726	frameshift_variant c.111dupC p.Met38fs	PA2685	vgrG4	VgrG4
NC527	NC_002516.2	3049059	del	GGGC	G	-	95/1104	31/367	disruptive_inframe_deletion c.93_95delGCC p.Pro32del	PA2695		conserved hypothetical protein
NC527	NC_002516.2	3084910	del	CCCGACGAGGACG	C	+	1437/2661	479/886	disruptive_inframe_deletion c.1437_1448delCGCCGACGAGGA p.Asp479_Glu482del	PA2728		hypothetical protein
NC527	NC_002516.2	3135963	ins	C	CGG	-	37/957	13/318	frameshift_variant c.36_37dupCC p.Arg13fs	PA2777		conserved hypothetical protein
NC527	NC_002516.2	3249621	del	GCGGCAGGCA	G	-	10/423	1/140	start_lost&disruptive_inframe_deletion c.2_10delTGCCTGCCG p.Met1_Ala3del	PA2894		hypothetical protein
NC527	NC_002516.2	3274584	del	AGGC	A	+	258/258	86/85	frameshift_variant&stop_lost&splice_region_variant c.258_*2delGGC p.Ter86fs	PA2919		hypothetical protein
NC527	NC_002516.2	3279848	snp	C	T	+	370/690	124/229	stop_gained c.370C>T p.Gln124*	PA2924	hisQ	histidine transport system permease HisQ
NC527	NC_002516.2	3291519	del	CG	C	+	240/582	80/193	frameshift_variant c.240delG p.Thr81fs	PA2936		hypothetical protein
NC527	NC_002516.2	3305947	ins	G	GC	+	35/1095	12/364	frameshift_variant c.34dupC p.Arg12fs	PA2946		hypothetical protein
NC527	NC_002516.2	3336612	del	CCCT	C	-	619/1020	206/339	disruptive_inframe_deletion c.617_619delAGG p.Glu206del	PA2977	murB	UDP-N-acetylpyruvoylglucosamine reductase
NC527	NC_002516.2	3398922	del	GC	G	+	213/933	71/310	frameshift_variant c.213delC p.Gly72fs	PA3036		hypothetical protein
NC527	NC_002516.2	3487274	del	GGC	G	-	1118/1212	373/403	frameshift_variant c.1117_1118delGC p.Ala373fs	PA3107	metZ	o-succinylhomoserine sulfhydrylase
NC527	NC_002516.2	3529218	ins	G	GC	-	229/1020	77/339	frameshift_variant c.229dupG p.Ala77fs	PA3145	wbpL	glycosyltransferase WbpL
NC527	NC_002516.2	3541554	del	GC	G	-	1117/1890	373/629	frameshift_variant c.1117delG p.Ala373fs	PA3157		probable acetyltransferase
NC527	NC_002516.2	3591520	del	GC	G	-	524/630	175/209	frameshift_variant c.524delG p.Gly175fs	PA3199		conserved hypothetical protein
NC527	NC_002516.2	3685049	del	TC	T	-	713/858	238/285	frameshift_variant c.713delG p.Gly238fs	PA3292		hypothetical protein
NC527	NC_002516.2	3706630	del	GT	G	-	224/309	75/102	frameshift_variant c.224delA p.Asp75fs	PA3307		hypothetical protein
NC527	NC_002516.2	3881558	del	GCGATCATCATCGTCT	G	+	479/1329	160/442	disruptive_inframe_deletion c.479_493delTCTCGATCATCATCG p.Val160_Ile164del	PA3468		conserved hypothetical protein
NC527	NC_002516.2	3906126	del	AGG	A	+	176/1131	59/376	frameshift_variant c.176_177delGG p.Gly59fs	PA3488	tli5	Tli5
NC527	NC_002516.2	3920193	complex	AG	CGC	-	1066/1485	355/494	frameshift_variant&missense_variant c.1065_1066delCTinsGCG p.Leu356fs	PA3504		probable aldehyde dehydrogenase
NC527	NC_002516.2	3923119	ins	G	GC	-	647/1683	216/560	frameshift_variant c.647dupG p.Gly217fs	PA3506		probable decarboxylase
NC527	NC_002516.2	3976914	complex	GG	C	+	979/1176	327/391	frameshift_variant&missense_variant c.979_980delGGinsC p.Gly327fs	PA3549	algJ	alginate o-acetyltransferase AlgJ
NC527	NC_002516.2	4055216	ins	T	TCGG	+	698/2568	233/855	disruptive_inframe_insertion c.695_697dupGCG p.Gly232dup	PA3620	mutS	DNA mismatch repair protein MutS
NC527	NC_002516.2	4204483	ins	A	AG	-	22/1182	8/393	frameshift_variant c.22dupC p.Leu8fs	PA3751	purT	phosphoribosylglycinamide formyltransferase 2
NC527	NC_002516.2	4356170	del	ACGGCCAGGC	A	+	914/936	305/311	disruptive_inframe_deletion c.914_922delCCGGCCAGG p.Ala305_Gln307del	PA3889	opuCC	OpuC ABC transporter, periplasmic substrate-binding protein, OpuCC
NC527	NC_002516.2	4411581	ins	C	CG	-	1448/2037	483/678	frameshift_variant c.1448dupC p.Val484fs	PA3934		conserved hypothetical protein
NC527	NC_002516.2	4432946	del	GGCC	G	-	224/576	74/191	disruptive_inframe_deletion c.222_224delGGC p.Ala75del	PA3952		hypothetical protein
NC527	NC_002516.2	4480457	del	GT	G	-	776/1029	259/342	frameshift_variant c.776delA p.Asn259fs	PA4000	rlpA	RlpA
NC527	NC_002516.2	4499732	del	TG	T	-	111/1356	37/451	frameshift_variant c.111delC p.Met38fs	PA4020	mpl	UDP-N-acetylmuramate:L-alanyl-gamma-D-glutamyl-me so-diaminopimelate ligase
NC527	NC_002516.2	4541643	del	CCACGAACACGAACACGAA	C	+	389/591	130/196	disruptive_inframe_deletion c.389_406delAACACGAACACGAACACG p.Glu130_His135del	PA4063		hypothetical protein
NC527	NC_002516.2	4707495	del	GC	G	+	1092/1113	364/370	frameshift_variant c.1092delC p.Val365fs	PA4206	mexH	probable Resistance-Nodulation-Cell Division (RND) efflux membrane fusion protein precursor
NC527	NC_002516.2	4839638	ins	C	CG	+	50/1116	17/371	frameshift_variant c.49dupG p.Val17fs	PA4311		conserved hypothetical protein
NC527	NC_002516.2	4850499	ins	C	CCGCCGACGCCGA	+	479/1272	160/423	disruptive_inframe_insertion c.467_478dupCCGACGCCGACG p.Ala156_Asp159dup	PA4321		hypothetical protein
NC527	NC_002516.2	4990511	del	GGC	G	+	236/540	79/179	frameshift_variant c.236_237delGC p.Arg79fs	PA4458		conserved hypothetical protein
NC527	NC_002516.2	4998391	snp	C	T	-	122/450	41/149	stop_gained c.122G>A p.Trp41*	PA4469		hypothetical protein
NC527	NC_002516.2	5078422	ins	T	TGCTGCCGGC	+	669/1308	223/435	disruptive_inframe_insertion c.660_668dupGGCGCTGCC p.Pro223_Glu224insAlaLeuPro	PA4538	ndh	NADH dehydrogenase
NC527	NC_002516.2	5151629	snp	G	A	-	2581/3132	861/1043	stop_gained c.2581C>T p.Gln861*	PA4598	mexD	Resistance-Nodulation-Cell Division (RND) multidrug efflux transporter MexD
NC527	NC_002516.2	5156631	del	GC	G	+	270/4248	90/1415	frameshift_variant c.270delC p.Ser91fs	PA4601	morA	motility regulator
NC527	NC_002516.2	5191511	del	GC	G	-	1364/6465	455/2154	frameshift_variant c.1364delG p.Gly455fs	PA4625	cdrA	cyclic diguanylate-regulated TPS partner A, CdrA
NC527	NC_002516.2	5210906	del	GC	G	-	90/291	30/96	frameshift_variant c.90delG p.Ser33fs	PA4642		hypothetical protein
NC527	NC_002516.2	5319807	ins	A	AGGC	+	1238/3267	413/1088	disruptive_inframe_insertion c.1235_1237dupGCG p.Gly412dup	PA4735		hypothetical protein
NC527	NC_002516.2	5446400	ins	C	CGCCACCTCGGCCGCGCCCCCGGCA	+	225/1266	75/421	disruptive_inframe_insertion c.224_225insCACCTCGGCCGCGCCCCCGGCAGC p.Ala75_Pro76insThrSerAlaAlaProProAlaAla	PA4851		hypothetical protein
NC527	NC_002516.2	5507191	del	CCG	C	-	707/933	236/310	frameshift_variant c.706_707delCG p.Arg236fs	PA4908		hypothetical protein
NC527	NC_002516.2	5546905	del	ACCG	A	-	83/1203	27/400	disruptive_inframe_deletion c.81_83delCGG p.Gly28del	PA4942	hflK	protease subunit HflK
NC527	NC_002516.2	5597172	del	GC	G	-	1103/2997	368/998	frameshift_variant c.1103delG p.Gly368fs	PA4982		probable two-component sensor
NC527	NC_002516.2	5915623	del	GCCGCAGGCTTCGCCGCTACGGTTTTCA	G	-	478/1059	151/352	disruptive_inframe_deletion c.452_478delTGAAAACCGTAGCGGCGAAGCCTGCGG p.Val151_Ala159del	PA5253	algP	alginate regulatory protein AlgP
NC527	NC_002516.2	6073570	ins	C	CACCGCCGAA	+	50/471	17/156	disruptive_inframe_insertion c.41_49dupAAACCGCCG p.Glu14_Ala16dup	PA5395		conserved hypothetical protein
NC527	NC_002516.2	6107389	snp	G	A	+	279/1029	93/342	stop_gained c.279G>A p.Trp93*	PA5427	adhA	alcohol dehydrogenase
NC527	NC_002516.2	6146043	del	CCCTGAG	C	+	648/1629	216/542	disruptive_inframe_deletion c.648_653delTGAGCC p.Glu217_Pro218del	PA5455		putative glycosyltransferase
NC527	NC_002516.2	6220284	ins	A	AGCAGCGGCG	-	455/855	152/284	disruptive_inframe_insertion c.447_455dupCGCCGCTGC p.Ala150_Ala152dup	PA5528		hypothetical protein
NC2526	NC_002516.2	100902	complex	TGGGT	GGGGGC	+	779/1035	260/344	frameshift_variant&missense_variant c.779_783delTGGGTinsGGGGGC p.Val260fs	PA0082	tssA1	TssA1
NC2526	NC_002516.2	227891	del	GCCGGCCGCCGCC	G	+	516/813	172/270	disruptive_inframe_deletion c.516_527delCGCCGCCCCGGC p.Ala173_Ala176del	PA0197	tonB2	TonB2
NC2526	NC_002516.2	349577	del	CG	C	+	535/1020	179/339	frameshift_variant c.535delG p.Ala179fs	PA0308		hypothetical protein
NC2526	NC_002516.2	402803	ins	G	GC	+	130/345	44/114	frameshift_variant c.129dupC p.Ala44fs	PA0359		hypothetical protein
NC2526	NC_002516.2	417866	del	GCCGAGCCCGAGCCCGAGCCCGAGCCCGAGC	G	+	362/1368	121/455	disruptive_inframe_deletion c.362_391delAGCCCGAGCCCGAGCCCGAGCCCGAGCCCG p.Glu121_Pro130del	PA0373	ftsY	signal recognition particle receptor FtsY
NC2526	NC_002516.2	732651	complex	CACG	TATA	-	3/552	1/183	initiator_codon_variant c.-1_3delCGTGinsTATA p.Val1?	PA0671		hypothetical protein
NC2526	NC_002516.2	832338	del	AG	A	+	430/585	144/194	frameshift_variant c.430delG p.Ala144fs	PA0763	mucA	anti-sigma factor MucA
NC2526	NC_002516.2	892426	del	GCGCCGCGCGGCAGCTCGGCCACGCCGACGGCGGCGCGGGCGTGGC	G	-	394/435	117/144	disruptive_inframe_deletion c.350_394delGCCACGCCCGCGCCGCCGTCGGCGTGGCCGAGCTGCCGCGCGGCG p.Gly117_Gly131del	PA0814		Rid1 subfamily protein
NC2526	NC_002516.2	994627	complex	CG	GGCA	+	485/504	162/167	frameshift_variant&missense_variant c.485_486delCGinsGGCA p.Ala162fs	PA0910	alpD	AlpD
NC2526	NC_002516.2	1246659	snp	T	A	+	216/345	72/114	stop_gained c.216T>A p.Cys72*	PA1152		hypothetical protein
NC2526	NC_002516.2	2219626	ins	A	AG	-	19/393	7/130	frameshift_variant c.19dupC p.Leu7fs	PA2027		hypothetical protein
NC2526	NC_002516.2	1114264	del	AG	A	+	1143/1590	381/529	frameshift_variant c.1143delG p.Arg382fs	PA1027	amaB	delta1-Piperideine-6-carboxylate dehydrogenase
NC2526	NC_002516.2	1134856	del	ACG	A	+	843/1179	281/392	frameshift_variant c.843_844delGC p.Leu282fs	PA1047		probable esterase
NC2526	NC_002516.2	1204170	snp	C	T	+	538/1149	180/382	stop_gained c.538C>T p.Gln180*	PA1112		conserved hypothetical protein
NC2526	NC_002516.2	1235912	del	AC	A	-	238/1335	80/444	frameshift_variant c.238delG p.Val80fs	PA1144		probable major facilitator superfamily (MFS) transporter
NC2526	NC_002516.2	1543180	del	CCGCGGCCGCGGCGCAGG	C	-	1033/1392	339/463	frameshift_variant c.1017_1033delCCTGCGCCGCGGCCGCG p.Leu340fs	PA1418		probable sodium:solute symport protein
NC2526	NC_002516.2	1553550	snp	G	T	+	439/564	147/187	stop_gained c.439G>T p.Glu147*	PA1427		hypothetical protein
NC2526	NC_002516.2	1560504	snp	C	T	-	1415/1953	472/650	stop_gained c.1415G>A p.Trp472*	PA1433		conserved hypothetical protein
NC2526	NC_002516.2	1630547	ins	A	AC	-	259/783	87/260	frameshift_variant c.259dupG p.Val87fs	PA1501		conserved hypothetical protein
NC2526	NC_002516.2	1844903	del	TGTTGGCGTTGGCGTTGGCGTTGGC	T	-	350/1110	109/369	disruptive_inframe_deletion c.327_350delGCCAACGCCAACGCCAACGCCAAC p.Pro110_Thr117del	PA1695	pscP	translocation protein in type III secretion
NC2526	NC_002516.2	1923066	del	CG	C	-	2704/2727	902/908	frameshift_variant c.2704delC p.Arg902fs	PA1779		assimilatory nitrate reductase
NC2526	NC_002516.2	1949579	ins	A	ACCGCCG	-	755/1833	252/610	disruptive_inframe_insertion c.750_755dupCGGCGG p.Gly251_Gly252dup	PA1797		hypothetical protein
NC2526	NC_002516.2	2271601	del	CCGT	C	-	583/2643	194/880	disruptive_inframe_deletion c.581_583delACG p.Asp194del	PA2070		hypothetical protein
NC2526	NC_002516.2	2304177	ins	C	CCGG	+	1163/1194	388/397	disruptive_inframe_insertion c.1160_1162dupCGG p.Ala387dup	PA2092		probable major facilitator superfamily (MFS) transporter
NC2526	NC_002516.2	2315786	del	GGTGA	G	+	80/918	27/305	frameshift_variant c.80_83delTGAG p.Val27fs	PA2104		probable cysteine synthase
NC2526	NC_002516.2	2355806	snp	A	C	+	123/123	41/40	stop_lost&splice_region_variant c.123A>C p.Ter41Cysext*?	PA2139		hypothetical protein
NC2526	NC_002516.2	2417235	del	ACTACGGCCATCG	A	+	866/1038	289/345	disruptive_inframe_deletion c.866_877delGCCATCGCTACG p.Gly289_Tyr292del	PA2197		conserved hypothetical protein
NC2526	NC_002516.2	2515144	del	GC	G	+	1308/1545	436/514	frameshift_variant c.1308delC p.Ala438fs	PA2286		hypothetical protein
NC2526	NC_002516.2	2586319	ins	G	GCC	+	1028/1113	343/370	frameshift_variant c.1026_1027dupCC p.Leu343fs	PA2341		probable ATP-binding component of ABC maltose/mannitol transporter
NC2526	NC_002516.2	2738620	ins	G	GC	+	746/963	249/320	frameshift_variant c.745dupC p.Leu249fs	PA2440		hypothetical protein
NC2526	NC_002516.2	2945601	ins	C	CG	+	346/606	116/201	frameshift_variant c.345dupG p.Arg116fs	PA2602		3-mercaptopropionate dioxygenase
NC2526	NC_002516.2	3072607	del	TCGC	T	-	304/831	101/276	disruptive_inframe_deletion c.302_304delGCG p.Gly101del	PA2717	cpo	chloroperoxidase precursor
NC2526	NC_002516.2	3149131	snp	C	T	-	189/597	63/198	stop_gained c.189G>A p.Trp63*	PA2792		hypothetical protein
NC2526	NC_002516.2	3347724	ins	C	CAACCTTCTTCGACCTGA	+	714/765	238/254	frameshift_variant c.713_714insAACCTTCTTCGACCTGA p.Arg239fs	PA2989		hypothetical protein
NC2526	NC_002516.2	3595467	del	GC	G	+	89/441	30/146	frameshift_variant c.89delC p.Pro30fs	PA3205		hypothetical protein
NC2526	NC_002516.2	3683645	complex	ATC	CTA	-	504/2649	168/882	stop_gained c.502_504delGATinsTAG p.Asp168*	PA3290	tle1	Tle1
NC2526	NC_002516.2	3685049	del	TC	T	-	713/858	238/285	frameshift_variant c.713delG p.Gly238fs	PA3292		hypothetical protein
NC2526	NC_002516.2	3695444	complex	CC	T	-	38/303	13/100	frameshift_variant&missense_variant c.37_38delGGinsA p.Gly13fs	PA3298		hypothetical protein
NC2526	NC_002516.2	3946060	del	GGGC	G	-	902/966	300/321	disruptive_inframe_deletion c.900_902delGCC p.Pro301del	PA3526	motY	MotY
NC2526	NC_002516.2	3976915	del	GC	G	+	985/1176	329/391	frameshift_variant c.985delC p.Leu329fs	PA3549	algJ	alginate o-acetyltransferase AlgJ
NC2526	NC_002516.2	4164460	snp	C	T	-	1112/1242	371/413	stop_gained c.1112G>A p.Trp371*	PA3718		probable major facilitator superfamily (MFS) transporter
NC2526	NC_002516.2	4249352	del	GC	G	-	522/2172	174/723	frameshift_variant c.522delG p.Pro175fs	PA3790	oprC	Putative copper transport outer membrane porin OprC precursor
NC2526	NC_002516.2	4409865	snp	G	A	+	942/1962	314/653	stop_gained c.942G>A p.Trp314*	PA3933	betT3	BetT3
NC2526	NC_002516.2	4438734	del	TC	T	+	123/735	41/244	frameshift_variant c.123delC p.Tyr42fs	PA3959		hypothetical protein
NC2526	NC_002516.2	4450551	snp	G	A	-	328/432	110/143	stop_gained c.328C>T p.Gln110*	PA3971		hypothetical protein
NC2526	NC_002516.2	4471787	snp	G	A	-	412/528	138/175	stop_gained c.412C>T p.Gln138*	PA3991		hypothetical protein
NC2526	NC_002516.2	4480457	del	GT	G	-	776/1029	259/342	frameshift_variant c.776delA p.Asn259fs	PA4000	rlpA	RlpA
NC2526	NC_002516.2	4499732	del	TG	T	-	111/1356	37/451	frameshift_variant c.111delC p.Met38fs	PA4020	mpl	UDP-N-acetylmuramate:L-alanyl-gamma-D-glutamyl-me so-diaminopimelate ligase
NC2526	NC_002516.2	4541643	ins	C	CCACGAACACGAACACGAA	+	407/591	136/196	disruptive_inframe_insertion c.389_406dupAACACGAACACGAACACG p.Glu130_His135dup	PA4063		hypothetical protein
NC2526	NC_002516.2	4562987	del	GT	G	-	1609/3057	537/1018	frameshift_variant c.1609delA p.Thr537fs	PA4082	cupB5	adhesive protein CupB5
NC2526	NC_002516.2	4587987	del	GCATCCGACCTGCGCGCCTGGCGCCGA	G	+	9/510	3/169	frameshift_variant c.9_34delATCCGACCTGCGCGCCTGGCGCCGAC p.Ser4fs	PA4104		conserved hypothetical protein
NC2526	NC_002516.2	4671516	del	GC	G	+	204/1389	68/462	frameshift_variant c.204delC p.Ala69fs	PA4175	piv	protease IV
NC2526	NC_002516.2	4739800	snp	G	A	-	1312/4317	438/1438	stop_gained c.1312C>T p.Gln438*	PA4226	pchE	dihydroaeruginoic acid synthetase
NC2526	NC_002516.2	4745009	snp	G	A	+	191/306	64/101	stop_gained c.191G>A p.Trp64*	PA4230	pchB	salicylate biosynthesis protein PchB
NC2526	NC_002516.2	4850499	ins	C	CCGCCGACGCCGA	+	479/1272	160/423	disruptive_inframe_insertion c.467_478dupCCGACGCCGACG p.Ala156_Asp159dup	PA4321		hypothetical protein
NC2526	NC_002516.2	4888195	complex	C	GA	-	1/474	1/157	start_lost&initiator_codon_variant c.1delGinsTC p.Met1delinsSer???	PA4360		hypothetical protein
NC2526	NC_002516.2	4997602	del	TCCTGGTTGCCGCTGCTCTCCACCAGCAAGCTGC	T	-	448/612	139/203	disruptive_inframe_deletion c.416_448delGCAGCTTGCTGGTGGAGAGCAGCGGCAACCAGG p.Gly139_Gln149del	PA4468	sodM	superoxide dismutase
NC2526	NC_002516.2	5009827	snp	G	A	-	274/1458	92/485	stop_gained c.274C>T p.Gln92*	PA4477	cafA	cytoplasmic axial filament protein
NC2526	NC_002516.2	5058813	ins	C	CG	+	1101/1803	367/600	frameshift_variant c.1100dupG p.Ala368fs	PA4517		conserved hypothetical protein
NC2526	NC_002516.2	5146358	del	GC	G	-	45/687	15/228	frameshift_variant c.45delG p.Gln16fs	PA4594		probable ATP-binding component of ABC transporter
NC2526	NC_002516.2	5579252	ins	A	AG	-	247/819	83/272	frameshift_variant c.247dupC p.Leu83fs	PA4969	cpdA	Cyclic AMP (cAMP) Phosphodiesterase, CpdA
NC2526	NC_002516.2	5850536	del	TG	T	+	303/924	101/307	frameshift_variant c.303delG p.Arg102fs	PA5198		LD-carboxypeptidase
NC2526	NC_002516.2	5898198	ins	G	GGC	-	596/1989	199/662	frameshift_variant c.595_596dupGC p.Trp200fs	PA5238		probable O-antigen acetylase
NC2526	NC_002516.2	5915595	del	TTTCGCAGCAGGC	T	-	506/1059	165/352	disruptive_inframe_deletion c.495_506delGCCTGCTGCGAA p.Pro166_Lys169del	PA5253	algP	alginate regulatory protein AlgP
NC2526	NC_002516.2	5948945	del	GC	G	-	665/915	222/304	frameshift_variant c.665delG p.Gly222fs	PA5284		hypothetical protein
NC2526	NC_002516.2	6146055	del	ACCAGAG	A	+	666/1629	222/542	disruptive_inframe_deletion c.666_671delAGAGCC p.Glu223_Pro224del	PA5455		putative glycosyltransferase
NC258	NC_002516.2	122455	ins	G	GACGCGC	+	219/1248	73/415	disruptive_inframe_insertion c.213_218dupGCACGC p.Ala73_Gln74insHisAla	PA0101		hypothetical protein
NC258	NC_002516.2	271746	del	TTGCCCGGCGTGGACG	T	-	92/1266	26/421	disruptive_inframe_deletion c.78_92delCGTCCACGCCGGGCA p.His26_Gly30del	PA0240		probable porin
NC258	NC_002516.2	417866	del	GCCGAGCCCGAGCCCGAGCCCGAGCCCGAGC	G	+	362/1368	121/455	disruptive_inframe_deletion c.362_391delAGCCCGAGCCCGAGCCCGAGCCCGAGCCCG p.Glu121_Pro130del	PA0373	ftsY	signal recognition particle receptor FtsY
NC258	NC_002516.2	628336	complex	CATGCCA	GACACCG	-	335/336	110/111	stop_lost&splice_region_variant c.329_335delTGGCATGinsCGGTGTC p.LeuAlaTer110SerValSerext*?	PA0573		hypothetical protein
NC258	NC_002516.2	691832	ins	C	CGAG	+	1113/1836	371/611	disruptive_inframe_insertion c.1112_1113insGAG p.Ala371dup	PA0636		hypothetical protein
NC258	NC_002516.2	792157	del	GCGGCGGCAATGA	G	+	797/1263	266/420	disruptive_inframe_deletion c.797_808delATGACGGCGGCA p.Asn266_Gly269del	PA0724		probable coat protein A of bacteriophage Pf1
NC258	NC_002516.2	859466	del	CGCG	C	+	471/1164	157/387	disruptive_inframe_deletion c.471_473delCGG p.Gly158del	PA0787		hypothetical protein
NC258	NC_002516.2	1468561	snp	C	T	+	52/381	18/126	stop_gained c.52C>T p.Gln18*	PA1355		hypothetical protein
NC258	NC_002516.2	1512371	ins	G	GAGACGC	+	125/1776	42/591	disruptive_inframe_insertion c.119_124dupAGACGC p.Gln40_Thr41dup	PA1391		probable glycosyl transferase
NC258	NC_002516.2	1529038	del	AGGC	A	-	523/759	174/252	disruptive_inframe_deletion c.521_523delGCC p.Arg174del	PA1406		hypothetical protein
NC258	NC_002516.2	1558303	snp	C	T	+	133/720	45/239	stop_gained c.133C>T p.Gln45*	PA1430	lasR	transcriptional regulator LasR
NC258	NC_002516.2	1578719	ins	T	TTCCTCC	+	1185/1260	395/419	disruptive_inframe_insertion c.1179_1184dupCTCCTC p.Ser394_Ser395dup	PA1450		conserved hypothetical protein
NC258	NC_002516.2	1580088	ins	G	GGTCCTCGTC	+	1251/1344	417/447	disruptive_inframe_insertion c.1250_1251insGTCCTCGTC p.Ser415_Gly417dup	PA1451		conserved hypothetical protein
NC258	NC_002516.2	1844903	del	TGTTGGC	T	-	350/1110	115/369	disruptive_inframe_deletion c.345_350delGCCAAC p.Pro116_Thr117del	PA1695	pscP	translocation protein in type III secretion
NC258	NC_002516.2	2061306	del	GGGC	G	-	361/390	120/129	disruptive_inframe_deletion c.359_361delGCC p.Arg120del	PA1891		hypothetical protein
NC258	NC_002516.2	2138143	del	TGGC	T	-	455/753	151/250	disruptive_inframe_deletion c.453_455delGCC p.Pro152del	PA1952	fapE	FapE
NC258	NC_002516.2	2206413	del	CTGTA	C	-	393/405	130/134	frameshift_variant c.390_393delTACA p.His130fs	PA2016	liuR	regulator of liu genes
NC258	NC_002516.2	2424496	del	GC	G	-	933/948	311/315	frameshift_variant c.933delG p.His312fs	PA2206		LysR-type transcriptional regulator
NC258	NC_002516.2	2442673	ins	G	GGC	+	904/921	302/306	frameshift_variant c.903_904insGC p.Thr302fs	PA2220		probable transcriptional regulator
NC258	NC_002516.2	2735109	del	CCGTGAT	C	-	73/1026	23/341	disruptive_inframe_deletion c.68_73delATCACG p.Asp23_His24del	PA2438		hypothetical protein
NC258	NC_002516.2	2756650	snp	A	G	+	342/342	114/113	stop_lost&splice_region_variant c.342A>G p.Ter114Trpext*?	PA2456		hypothetical protein
NC258	NC_002516.2	2907560	snp	G	A	-	19/1413	7/470	stop_gained c.19C>T p.Arg7*	PA2571		probable two-component sensor
NC258	NC_002516.2	3021735	del	CTGT	C	-	7/435	2/144	disruptive_inframe_deletion c.5_7delACA p.Asn2del	PA2675		probable type II secretion system protein
NC258	NC_002516.2	3249621	del	GCGGCAGGCA	G	-	10/423	1/140	start_lost&disruptive_inframe_deletion c.2_10delTGCCTGCCG p.Met1_Ala3del	PA2894		hypothetical protein
NC258	NC_002516.2	3403363	ins	C	CGTAG	-	153/1383	51/460	frameshift_variant c.150_153dupCTAC p.Ala52fs	PA3039		probable transporter
NC258	NC_002516.2	3449775	ins	G	GCGCCCACGC	+	93/1080	31/359	disruptive_inframe_insertion c.84_92dupCACGCCGCC p.Pro31_Thr32insThrProPro	PA3076		hypothetical protein
NC258	NC_002516.2	3611126	snp	C	T	+	877/900	293/299	stop_gained c.877C>T p.Arg293*	PA3222		hypothetical protein
NC258	NC_002516.2	3683824	ins	T	TC	-	324/2649	108/882	frameshift_variant c.324dupG p.Ile109fs	PA3290	tle1	Tle1
NC258	NC_002516.2	3695444	complex	CC	T	-	38/303	13/100	frameshift_variant&missense_variant c.37_38delGGinsA p.Gly13fs	PA3298		hypothetical protein
NC258	NC_002516.2	3873148	del	GCCC	G	+	2358/2760	786/919	disruptive_inframe_deletion c.2358_2360delCCC p.Pro787del	PA3462		probable sensor/response regulator hybrid
NC258	NC_002516.2	3954486	del	CTGCG	C	-	122/2109	40/702	frameshift_variant c.119_122delCGCA p.Pro40fs	PA3534		probable oxidoreductase
NC258	NC_002516.2	4131563	ins	T	TGTCACGGTCACGGTCACG	+	48/2223	16/740	disruptive_inframe_insertion c.30_47dupTCACGGTCACGGTCACGG p.Gly16_His17insHisGlyHisGlyHisGly	PA3690		probable metal-transporting P-type ATPase
NC258	NC_002516.2	4475698	del	CCG	C	-	151/891	50/296	frameshift_variant c.150_151delCG p.Gly51fs	PA3994		probable epoxide hydrolase
NC258	NC_002516.2	4541643	del	CCACGAACACGAA	C	+	395/591	132/196	disruptive_inframe_deletion c.395_406delAACACGAACACG p.Glu132_His135del	PA4063		hypothetical protein
NC258	NC_002516.2	4627621	del	CT	C	+	962/1257	321/418	frameshift_variant c.962delT p.Phe321fs	PA4137		probable porin
NC258	NC_002516.2	4850499	ins	C	CCGCCGACGCCGA	+	479/1272	160/423	disruptive_inframe_insertion c.467_478dupCCGACGCCGACG p.Ala156_Asp159dup	PA4321		hypothetical protein
NC258	NC_002516.2	4909036	del	AGGGCAAGCCTG	A	+			gene_fusion n.4909037_4909047delGGGCAAGCCTG	PA4376	pncB2	nicotinate phosphoribosyltransferase
NC258	NC_002516.2	5047538	complex	GC	CAGT	-	676/930	225/309	frameshift_variant&missense_variant c.675_676delGCinsACTG p.Arg227fs	PA4509		hypothetical protein
NC258	NC_002516.2	5407444	del	AT	A	+	71/495	24/164	frameshift_variant c.71delT p.Leu24fs	PA4817		hypothetical protein
NC258	NC_002516.2	5877236	del	CGCACCG	C	+	575/1194	192/397	disruptive_inframe_deletion c.575_580delCACCGG p.Ala192_Pro193del	PA5219		hypothetical protein
NC258	NC_002516.2	5915595	del	TTTCGCAGCAGGC	T	-	506/1059	165/352	disruptive_inframe_deletion c.495_506delGCCTGCTGCGAA p.Pro166_Lys169del	PA5253	algP	alginate regulatory protein AlgP
NC258	NC_002516.2	6146020	del	GCCGAGC	G	+	633/1629	211/542	disruptive_inframe_deletion c.633_638delGCCCGA p.Pro212_Glu213del	PA5455		putative glycosyltransferase
NC2312	NC_002516.2	689296	snp	C	T	+	61/231	21/76	stop_gained c.61C>T p.Arg21*	PA0632		hypothetical protein
NC2312	NC_002516.2	782134	complex	GATTTG	ACTTTA	-	72/93	23/30	stop_gained c.67_72delCAAATCinsTAAAGT p.GlnIle23*	PA0708.1		Uncharacterized protein
NC2312	NC_002516.2	1617508	ins	A	AG	-	757/777	253/258	frameshift_variant c.757dupC p.Leu253fs	PA1490		probable transcriptional regulator
NC2312	NC_002516.2	2700058	del	GGGC	G	+	1545/1638	515/545	disruptive_inframe_deletion c.1545_1547delCGG p.Gly516del	PA2416	treA	periplasmic trehalase precursor
NC2312	NC_002516.2	2701351	ins	T	TC	+	154/861	52/286	frameshift_variant c.153dupC p.Ala52fs	PA2418		hypothetical protein
NC2312	NC_002516.2	4471921	del	GT	G	-	277/528	93/175	frameshift_variant c.277delA p.Thr93fs	PA3991		hypothetical protein
NC2312	NC_002516.2	17439	del	AGCACGTGGTC	A	-	1300/1374	431/457	frameshift_variant c.1291_1300delGACCACGTGC p.Asp431fs	PA0016	trkA	potassium uptake protein TrkA
NC2312	NC_002516.2	124090	del	TC	T	+	225/729	75/242	frameshift_variant c.225delC p.Gly76fs	PA0102	psCA1	beta-carbonic anhydrase
NC2312	NC_002516.2	329296	snp	C	T	-	612/1107	204/368	stop_gained c.612G>A p.Trp204*	PA0292	aguA	agmatine deiminase
NC2312	NC_002516.2	399948	del	CT	C	-	84/540	28/179	frameshift_variant c.84delA p.Ala29fs	PA0355	pfpI	protease PfpI
NC2312	NC_002516.2	402803	del	GC	G	+	129/345	43/114	frameshift_variant c.129delC p.Ala44fs	PA0359		hypothetical protein
NC2312	NC_002516.2	458659	ins	G	GTGCCTGCCGCGACGCAGC	+	4535/7419	1512/2472	disruptive_inframe_insertion c.4534_4535insTGCCTGCCGCGACGCAGC p.Ala1512delinsValProAlaAlaThrGlnPro	PA0413	chpA	component of chemotactic signal transduction system
NC2312	NC_002516.2	662649	ins	G	GC	+	2341/2394	781/797	frameshift_variant c.2340dupC p.Gly781fs	PA0600	agtS	two-component sensor, AgtS
NC2312	NC_002516.2	691832	ins	C	CGAG	+	1113/1836	371/611	disruptive_inframe_insertion c.1112_1113insGAG p.Ala371dup	PA0636		hypothetical protein
NC2312	NC_002516.2	716607	ins	A	AGG	+	604/720	202/239	frameshift_variant c.602_603dupGG p.Arg202fs	PA0663		hypothetical protein
NC2312	NC_002516.2	732174	ins	T	TG	-	479/552	160/183	frameshift_variant c.479dupC p.Arg161fs	PA0671		hypothetical protein
NC2312	NC_002516.2	754530	ins	A	AGG	+	4582/12543	1528/4180	frameshift_variant c.4580_4581dupGG p.Gln1528fs	PA0690	pdtA	phosphate depletion regulated TPS partner A, PdtA
NC2312	NC_002516.2	789995	del	GC	G	+	344/378	115/125	frameshift_variant c.344delC p.Pro115fs	PA0719		hypothetical protein of bacteriophage Pf1
NC2312	NC_002516.2	969094	del	TC	T	+	895/1284	299/427	frameshift_variant c.895delC p.Gln299fs	PA0886		probable C4-dicarboxylate transporter
NC2312	NC_002516.2	1019499	del	AC	A	+	1275/2229	425/742	frameshift_variant c.1275delC p.Ala426fs	PA0931	pirA	ferric enterobactin receptor PirA
NC2312	NC_002516.2	1158728	ins	A	AG	-	697/768	233/255	frameshift_variant c.697dupC p.Leu233fs	PA1071	braF	branched-chain amino acid transport protein BraF
NC2312	NC_002516.2	1191533	del	CCCGGTG	C	+	1158/1422	386/473	disruptive_inframe_deletion c.1158_1163delGGTGCC p.Val387_Pro388del	PA1099	fleR	two-component response regulator
NC2312	NC_002516.2	1235490	complex	TGGC	CGGCGG	-	661/1335	220/444	frameshift_variant&missense_variant c.658_661delGCCAinsCCGCCG p.Ala220fs	PA1144		probable major facilitator superfamily (MFS) transporter
NC2312	NC_002516.2	1268286	complex	A	GG	+	607/2058	203/685	frameshift_variant&missense_variant c.607delAinsGG p.Arg203fs	PA1169		probable lipoxygenase
NC2312	NC_002516.2	1416793	del	TG	T	-	21/2052	7/683	frameshift_variant c.21delC p.Ile8fs	PA1304		probable oligopeptidase
NC2312	NC_002516.2	1522035	del	CG	C	+	931/3288	311/1095	frameshift_variant c.931delG p.Val311fs	PA1400		probable pyruvate carboxylase
NC2312	NC_002516.2	1553550	snp	G	T	+	439/564	147/187	stop_gained c.439G>T p.Glu147*	PA1427		hypothetical protein
NC2312	NC_002516.2	1558585	snp	G	T	+	415/720	139/239	stop_gained c.415G>T p.Glu139*	PA1430	lasR	transcriptional regulator LasR
NC2312	NC_002516.2	1580088	ins	G	GTTCCTCGTC	+	1260/1344	420/447	disruptive_inframe_insertion c.1251_1259dupTTCCTCGTC p.Ser420_Ser421insSerSerSer	PA1451		conserved hypothetical protein
NC2312	NC_002516.2	1697252	ins	C	CG	+	71/732	24/243	frameshift_variant c.70dupG p.Ala24fs	PA1559		hypothetical protein
NC2312	NC_002516.2	1761257	ins	A	AG	+	551/1668	184/555	frameshift_variant c.550dupG p.Val184fs	PA1617		probable AMP-binding enzyme
NC2312	NC_002516.2	1793371	ins	A	AG	-	1369/1722	457/573	frameshift_variant c.1369dupC p.Leu457fs	PA1647		probable sulfate transporter
NC2312	NC_002516.2	1844903	del	TGTTGGC	T	-	350/1110	115/369	disruptive_inframe_deletion c.345_350delGCCAAC p.Pro116_Thr117del	PA1695	pscP	translocation protein in type III secretion
NC2312	NC_002516.2	1865536	ins	G	GC	+	49/645	17/214	frameshift_variant c.48dupC p.Gly17fs	PA1725	pscL	type III export protein PscL
NC2312	NC_002516.2	1921252	snp	C	T	+	79/1053	27/350	stop_gained c.79C>T p.Gln27*	PA1777	oprF	Major porin and structural outer membrane porin OprF precursor
NC2312	NC_002516.2	2053419	del	CG	C	+	148/399	50/132	frameshift_variant c.148delG p.Val50fs	PA1883		probable NADH-ubiquinone/plastoquinone oxidoreductase
NC2312	NC_002516.2	2091993	ins	C	CGG	-	1257/1401	419/466	frameshift_variant c.1256_1257dupCC p.Glu420fs	PA1918		hypothetical protein
NC2312	NC_002516.2	2109186	del	GA	G	-	325/570	109/189	frameshift_variant c.325delT p.Ser109fs	PA1928	rimJ	ribosomal protein alanine acetyltransferase
NC2312	NC_002516.2	2217424	ins	A	AGG	+	740/1356	247/451	frameshift_variant c.738_739dupGG p.Asp247fs	PA2025	gor	glutathione reductase
NC2312	NC_002516.2	2263839	del	CCCATGGCGCCGTGGT	C	-	1138/1899	375/632	disruptive_inframe_deletion c.1124_1138delACCACGGCGCCATGG p.Asp375_Met379del	PA2065	pcoA	copper resistance protein A precursor
NC2312	NC_002516.2	2282727	ins	T	TCGGCGA	+	263/903	88/300	disruptive_inframe_insertion c.257_262dupGCGACG p.Gly86_Asp87dup	PA2076	otsR	transcriptional regulator, OtsR
NC2312	NC_002516.2	2352616	snp	C	T	+	85/537	29/178	stop_gained c.85C>T p.Gln29*	PA2137		hypothetical protein
NC2312	NC_002516.2	2553730	ins	G	GC	-	120/1176	40/391	frameshift_variant c.120dupG p.Gln41fs	PA2315		hypothetical protein
NC2312	NC_002516.2	2732453	del	ATGG	A	-	50/1986	16/661	disruptive_inframe_deletion c.48_50delCCA p.His17del	PA2435		probable cation-transporting P-type ATPase
NC2312	NC_002516.2	2784111	del	GC	G	-	1115/2463	372/820	frameshift_variant c.1115delG p.Gly372fs	PA2466	foxA	Ferrioxamine receptor FoxA
NC2312	NC_002516.2	2873493	del	CCGCTGTCGG	C	-	334/3666	109/1221	disruptive_inframe_deletion c.326_334delCCGACAGCG p.Ala109_Ser111del	PA2542		conserved hypothetical protein
NC2312	NC_002516.2	3116697	ins	G	GCACCGC	+	53/471	18/156	disruptive_inframe_insertion c.47_52dupCCGCCA p.Thr16_Ala17dup	PA2755	eco	ecotin precursor
NC2312	NC_002516.2	3125238	ins	T	TCATC	-	3/900	1/299	frameshift_variant c.3_4insGATG p.Ile2fs	PA2765		hypothetical protein
NC2312	NC_002516.2	3228309	del	TGCCAGCGCG	T	-	28/954	7/317	disruptive_inframe_deletion c.20_28delCGCGCTGGC p.Pro7_Trp9del	PA2874		hypothetical protein
NC2312	NC_002516.2	3343447	del	GC	G	+	275/534	92/177	frameshift_variant c.275delC p.Pro92fs	PA2985		hypothetical protein
NC2312	NC_002516.2	3384792	del	CCG	C	-	392/807	131/268	frameshift_variant c.391_392delCG p.Arg131fs	PA3022		hypothetical protein
NC2312	NC_002516.2	3394105	ins	G	GC	+	25/597	9/198	frameshift_variant c.24dupC p.Cys9fs	PA3030	mobA	molybdopterin-guanine dinucleotide biosynthesis protein MobA
NC2312	NC_002516.2	3478635	del	GC	G	-	703/714	235/237	frameshift_variant c.703delG p.Ala235fs	PA3098	xcpW	general secretion pathway protein J
NC2312	NC_002516.2	3496878	del	GCGGGCGCCGGAA	G	-	1327/2760	439/919	disruptive_inframe_deletion c.1316_1327delTTCCGGCGCCCG p.Val439_Pro442del	PA3115	fimV	Motility protein FimV
NC2312	NC_002516.2	3607953	snp	C	T	+	337/474	113/157	stop_gained c.337C>T p.Gln113*	PA3218		hypothetical protein
NC2312	NC_002516.2	3671019	ins	G	GC	-	39/300	13/99	frameshift_variant c.39dupG p.Leu14fs	PA3278		hypothetical protein
NC2312	NC_002516.2	3702811	del	GCCA	G	-	139/858	46/285	disruptive_inframe_deletion c.137_139delTGG p.Val46del	PA3304		conserved hypothetical protein
NC2312	NC_002516.2	3758044	del	CCG	C	-	1330/1716	443/571	frameshift_variant c.1329_1330delCG p.Gly444fs	PA3346	hsbR	HptB-dependent secretion and biofilm regulator HsbR
NC2312	NC_002516.2	3938112	del	CA	C	-	1383/1476	461/491	frameshift_variant c.1383delT p.Gly462fs	PA3521	opmE	OpmE
NC2312	NC_002516.2	4056201	ins	A	ACG	+	1685/2568	562/855	frameshift_variant c.1683_1684dupGC p.Leu562fs	PA3620	mutS	DNA mismatch repair protein MutS
NC2312	NC_002516.2	4129634	del	GC	G	-	758/2637	253/878	frameshift_variant c.758delG p.Gly253fs	PA3687	ppc	phosphoenolpyruvate carboxylase
NC2312	NC_002516.2	4346878	snp	A	G	+	1869/1869	623/622	stop_lost&splice_region_variant c.1869A>G p.Ter623Trpext*?	PA3879	narL	two-component response regulator NarL
NC2312	NC_002516.2	4499732	ins	T	TG	-	111/1356	37/451	frameshift_variant c.111dupC p.Met38fs	PA4020	mpl	UDP-N-acetylmuramate:L-alanyl-gamma-D-glutamyl-me so-diaminopimelate ligase
NC2312	NC_002516.2	4592430	del	AGAC	A	+	1245/1245	415/414	frameshift_variant&stop_lost&splice_region_variant c.1245_*2delGAC p.Ter415fs	PA4108		cyclic di-GMP phosphodiesterase
NC2312	NC_002516.2	4671516	del	GC	G	+	204/1389	68/462	frameshift_variant c.204delC p.Ala69fs	PA4175	piv	protease IV
NC2312	NC_002516.2	4850499	del	CCGCCGA	C	+	473/1272	158/423	disruptive_inframe_deletion c.473_478delCCGACG p.Ala158_Asp159del	PA4321		hypothetical protein
NC2312	NC_002516.2	4884024	del	CCG	C	+	426/1053	142/350	frameshift_variant c.426_427delGC p.Leu143fs	PA4356	xenB	xenobiotic reductase
NC2312	NC_002516.2	4943599	ins	T	TG	-	37/960	13/319	frameshift_variant c.37dupC p.Gln13fs	PA4410	ddlB	D-alanine--D-alanine ligase
NC2312	NC_002516.2	4990511	del	GGC	G	+	236/540	79/179	frameshift_variant c.236_237delGC p.Arg79fs	PA4458		conserved hypothetical protein
NC2312	NC_002516.2	4998080	ins	A	AG	-	432/450	144/149	frameshift_variant c.432dupC p.Ser145fs	PA4469		hypothetical protein
NC2312	NC_002516.2	5146358	del	GC	G	-	45/687	15/228	frameshift_variant c.45delG p.Gln16fs	PA4594		probable ATP-binding component of ABC transporter
NC2312	NC_002516.2	5319807	ins	A	AGGC	+	1238/3267	413/1088	disruptive_inframe_insertion c.1235_1237dupGCG p.Gly412dup	PA4735		hypothetical protein
NC2312	NC_002516.2	5421679	ins	G	GCC	-	47/1404	16/467	frameshift_variant c.46_47dupGG p.Tyr17fs	PA4829	lpd3	dihydrolipoamide dehydrogenase 3
NC2312	NC_002516.2	5464217	complex	CGTGC	TGTGT	+	300/519	100/172	stop_gained c.300_304delCGTGCinsTGTGT p.Gln102*	PA4866		putative phosphinothricin acetyltransferase
NC2312	NC_002516.2	5659755	snp	G	A	-	427/906	143/301	stop_gained c.427C>T p.Gln143*	PA5029		probable transcriptional regulator
NC2312	NC_002516.2	5701193	del	CGGCTTGGCCGCTGCGGTTTTCGCCGCG	C	-	494/930	156/309	disruptive_inframe_deletion c.468_494delCGCGGCGAAAACCGCAGCGGCCAAGCC p.Ala157_Pro165del	PA5060	phaF	polyhydroxyalkanoate synthesis protein PhaF
NC2312	NC_002516.2	5707144	del	ACGCCTGCGGTTC	A	+	336/426	112/141	disruptive_inframe_deletion c.336_347delTGCGGTTCCGCC p.Ala113_Pro116del	PA5069	tatB	translocation protein TatB
NC2312	NC_002516.2	5724832	ins	G	GC	-	410/642	137/213	frameshift_variant c.410dupG p.Lys138fs	PA5086	tli5b1	type VI secretion lipase immunity protein, Tli5b1
NC2312	NC_002516.2	5781235	del	GA	G	+	282/1287	94/428	frameshift_variant c.282delA p.Lys94fs	PA5133		conserved hypothetical protein
NC2312	NC_002516.2	5785561	del	GATC	G	+	1133/1482	378/493	disruptive_inframe_deletion c.1133_1135delATC p.Asp378_Arg379delinsGly	PA5136		hypothetical protein
NC2312	NC_002516.2	5803983	snp	G	A	+	117/936	39/311	stop_gained c.117G>A p.Trp39*	PA5156		hypothetical protein
NC2312	NC_002516.2	5812700	del	GGCAAGGCCATC	G	+	461/882	154/293	frameshift_variant c.461_471delGCAAGGCCATC p.Gly154fs	PA5163	rmlA	glucose-1-phosphate thymidylyltransferase
NC2312	NC_002516.2	5850677	del	GC	G	+	445/924	149/307	frameshift_variant c.445delC p.Arg149fs	PA5198		LD-carboxypeptidase
NC2312	NC_002516.2	5915595	del	TTTCGCAGCAGGC	T	-	506/1059	165/352	disruptive_inframe_deletion c.495_506delGCCTGCTGCGAA p.Pro166_Lys169del	PA5253	algP	alginate regulatory protein AlgP
NC2312	NC_002516.2	6015180	del	GC	G	+	46/1410	16/469	frameshift_variant c.46delC p.Gln16fs	PA5346	sadB	SadB
NC2312	NC_002516.2	6119354	del	CG	C	-	393/1416	131/471	frameshift_variant c.393delC p.Gly132fs	PA5436		probable biotin carboxylase subunit of a transcarboxylase
NC2312	NC_002516.2	6127684	del	GGCA	G	-	313/2202	104/733	disruptive_inframe_deletion c.311_313delTGC p.Leu104del	PA5441		hypothetical protein
NC2312	NC_002516.2	6141486	del	GGC	G	-	180/798	60/265	frameshift_variant c.179_180delGC p.Arg60fs	PA5451	wzm	membrane subunit of A-band LPS efflux transporter
NC2312	NC_002516.2	6146020	del	GCCGAGC	G	+	633/1629	211/542	disruptive_inframe_deletion c.633_638delGCCCGA p.Pro212_Glu213del	PA5455		putative glycosyltransferase
NC2312	NC_002516.2	6220278	del	AGCG	A	-	461/855	153/284	disruptive_inframe_deletion c.459_461delCGC p.Ala154del	PA5528		hypothetical protein
NC282	NC_002516.2	25271	del	AG	A	-	274/978	92/325	frameshift_variant c.274delC p.Leu92fs	PA0023	qor	quinone oxidoreductase
NC282	NC_002516.2	306023	ins	A	AGGG	+	305/438	102/145	disruptive_inframe_insertion c.302_304dupGGG p.Gly101dup	PA0269		conserved hypothetical protein
NC282	NC_002516.2	349577	del	CG	C	+	535/1020	179/339	frameshift_variant c.535delG p.Ala179fs	PA0308		hypothetical protein
NC282	NC_002516.2	425314	snp	G	A	+	645/672	215/223	stop_gained c.645G>A p.Trp215*	PA0382	micA	DNA mismatch repair protein MicA
NC282	NC_002516.2	462823	snp	C	T	+	259/507	87/168	stop_gained c.259C>T p.Gln87*	PA0415	chpC	probable chemotaxis protein
NC282	NC_002516.2	464327	ins	T	TG	+	386/612	129/203	frameshift_variant c.385dupG p.Ala129fs	PA0417	chpE	probable chemotaxis protein
NC282	NC_002516.2	465688	del	TG	T	-	295/1416	99/471	frameshift_variant c.295delC p.His99fs	PA0418		hypothetical protein
NC282	NC_002516.2	480739	del	AGC	A	-	387/1071	129/356	frameshift_variant c.386_387delGC p.Arg129fs	PA0429		hypothetical protein
NC282	NC_002516.2	517434	del	CG	C	-	28/1434	10/477	frameshift_variant c.28delC p.Arg10fs	PA0458		probable major facilitator superfamily (MFS) transporter
NC282	NC_002516.2	549012	del	GCGC	G	-	214/759	71/252	disruptive_inframe_deletion c.212_214delGCG p.Gly71del	PA0487		probable molybdenum transport regulator
NC282	NC_002516.2	586152	ins	T	TC	-	511/684	171/227	frameshift_variant c.511dupG p.Glu171fs	PA0527	dnr	transcriptional regulator Dnr
NC282	NC_002516.2	600523	del	GC	G	+	105/969	35/322	frameshift_variant c.105delC p.Ala36fs	PA0543		hypothetical protein
NC282	NC_002516.2	737238	del	TCG	T	-	292/450	97/149	frameshift_variant c.291_292delCG p.Asp98fs	PA0678	hxcU	HxcU
NC282	NC_002516.2	750055	ins	A	AG	+	105/12543	35/4180	frameshift_variant c.104dupG p.Ala36fs	PA0690	pdtA	phosphate depletion regulated TPS partner A, PdtA
NC282	NC_002516.2	763904	del	AG	A	+	253/1635	85/544	frameshift_variant c.253delG p.Ala85fs	PA0692	pdtB	phosphate depletion regulated TPS partner B, PdtB
NC282	NC_002516.2	784763	del	TG	T	+	73/477	25/158	frameshift_variant c.73delG p.Ala25fs	PA0714		hypothetical protein
NC282	NC_002516.2	832265	snp	C	T	+	352/585	118/194	stop_gained c.352C>T p.Gln118*	PA0763	mucA	anti-sigma factor MucA
NC282	NC_002516.2	848022	snp	C	T	-	171/2400	57/799	stop_gained c.171G>A p.Trp57*	PA0779	asrA	AsrA
NC282	NC_002516.2	892362	del	CG	C	-	27/1248	9/415	frameshift_variant c.27delC p.Asp10fs	PA0813		hypothetical protein
NC282	NC_002516.2	896864	del	TG	T	+	455/813	152/270	frameshift_variant c.455delG p.Gly152fs	PA0820		hypothetical protein
NC282	NC_002516.2	940907	del	AG	A	+	797/2457	266/818	frameshift_variant c.797delG p.Gly266fs	PA0861	rbdA	RbDA
NC282	NC_002516.2	994619	ins	C	CGGG	+	485/504	162/167	disruptive_inframe_insertion c.482_484dupGGG p.Gly161dup	PA0910	alpD	AlpD
NC282	NC_002516.2	1044045	snp	G	A	-	1270/1332	424/443	stop_gained c.1270C>T p.Gln424*	PA0958	oprD	Basic amino acid, basic peptide and imipenem outer membrane porin OprD precursor
NC282	NC_002516.2	1114264	del	AG	A	+	1143/1590	381/529	frameshift_variant c.1143delG p.Arg382fs	PA1027	amaB	delta1-Piperideine-6-carboxylate dehydrogenase
NC282	NC_002516.2	1127890	del	AGC	A	+	183/300	61/99	frameshift_variant c.183_184delGC p.His62fs	PA1042		conserved hypothetical protein
NC282	NC_002516.2	1177713	del	AGG	A	+	106/5085	36/1694	frameshift_variant c.106_107delGG p.Gly36fs	PA1091	fgtA	flagellar glycosyl transferase, FgtA
NC282	NC_002516.2	1237721	del	TGC	T	-	1011/1182	337/393	frameshift_variant c.1010_1011delGC p.Arg337fs	PA1146		probable iron-containing alcohol dehydrogenase
NC282	NC_002516.2	476795	del	CAG	C	+	464/1458	155/485	frameshift_variant c.464_465delAG p.Gln155fs	PA0427	oprM	Major intrinsic multiple antibiotic resistance efflux outer membrane protein OprM precursor
NC282	NC_002516.2	685574	ins	T	TG	+	1984/2238	662/745	frameshift_variant c.1983dupG p.Arg662fs	PA0625		hypothetical protein
NC282	NC_002516.2	1330861	del	CG	C	-	522/807	174/268	frameshift_variant c.522delC p.Gly175fs	PA1229		probable transcriptional regulator
NC282	NC_002516.2	1827763	ins	A	AG	-	58/597	20/198	frameshift_variant c.58dupC p.Leu20fs	PA1677		conserved hypothetical protein
NC282	NC_002516.2	1364561	ins	C	CG	-	660/723	220/240	frameshift_variant c.660dupC p.Asp221fs	PA1256	lhpO	ABC transporter ATP-binding protein, LhpO
NC282	NC_002516.2	1532288	snp	C	T	-	741/2424	247/807	stop_gained c.741G>A p.Trp247*	PA1408		hypothetical protein
NC282	NC_002516.2	1671363	del	GCCGAGCCCGAGC	G	+	1395/2046	465/681	disruptive_inframe_deletion c.1395_1406delCGAGCCCGAGCC p.Glu466_Pro469del	PA1532	dnaX	DNA polymerase subunits gamma and tau
NC282	NC_002516.2	1677035	snp	C	T	-	411/1584	137/527	stop_gained c.411G>A p.Trp137*	PA1538		probable flavin-containing monooxygenase
NC282	NC_002516.2	1758293	ins	G	GC	-	304/2109	102/702	frameshift_variant c.304dupG p.Ala102fs	PA1613		hypothetical protein
NC282	NC_002516.2	1844903	del	TGTTGGCGTTGGCGTTGGCGTTGGC	T	-	350/1110	109/369	disruptive_inframe_deletion c.327_350delGCCAACGCCAACGCCAACGCCAAC p.Pro110_Thr117del	PA1695	pscP	translocation protein in type III secretion
NC282	NC_002516.2	1877311	del	GC	G	-	98/822	33/273	frameshift_variant c.98delG p.Gly33fs	PA1734		hypothetical protein
NC282	NC_002516.2	1914092	ins	T	TG	+	63/2376	21/791	frameshift_variant c.62dupG p.Lys22fs	PA1770	ppsA	phosphoenolpyruvate synthase
NC282	NC_002516.2	2059101	ins	T	TC	-	238/1410	80/469	frameshift_variant c.238dupG p.Asp80fs	PA1888		hypothetical protein
NC282	NC_002516.2	2117332	snp	G	A	-	403/705	135/234	stop_gained c.403C>T p.Gln135*	PA1935		hypothetical protein
NC282	NC_002516.2	2156160	ins	C	CG	+	794/2328	265/775	frameshift_variant c.793dupG p.Ala265fs	PA1973	pqqF	pyrroloquinoline quinone biosynthesis protein F
NC282	NC_002516.2	2188551	snp	G	A	+	93/1425	31/474	stop_gained c.93G>A p.Trp31*	PA2002		conserved hypothetical protein
NC282	NC_002516.2	2192197	ins	A	AG	-	85/1392	29/463	frameshift_variant c.85dupC p.Leu29fs	PA2004		conserved hypothetical protein
NC282	NC_002516.2	2212730	del	TG	T	+	55/633	19/210	frameshift_variant c.55delG p.Ala19fs	PA2020	mexZ	MexZ
NC282	NC_002516.2	2323055	del	AGC	A	-	466/744	155/247	frameshift_variant c.465_466delGC p.Leu156fs	PA2112		conserved hypothetical protein
NC282	NC_002516.2	2454841	del	GC	G	+	1180/1437	394/478	frameshift_variant c.1180delC p.His394fs	PA2231	pslA	PslA
NC282	NC_002516.2	2473299	del	GT	G	+	88/1233	30/410	frameshift_variant c.88delT p.Ser30fs	PA2247	bkdA1	2-oxoisovalerate dehydrogenase (alpha subunit)
NC282	NC_002516.2	2772121	ins	G	GCC	-	6683/16884	2228/5627	frameshift_variant c.6682_6683dupGG p.Lys2229fs	PA2462		hypothetical protein
NC282	NC_002516.2	2890841	del	TGC	T	-	1209/1695	403/564	frameshift_variant c.1208_1209delGC p.Cys403fs	PA2557		probable AMP-binding enzyme
NC282	NC_002516.2	2945601	ins	C	CG	+	346/606	116/201	frameshift_variant c.345dupG p.Arg116fs	PA2602		3-mercaptopropionate dioxygenase
NC282	NC_002516.2	3135963	ins	C	CG	-	37/957	13/318	frameshift_variant c.37dupC p.Arg13fs	PA2777		conserved hypothetical protein
NC282	NC_002516.2	3140786	ins	G	GC	+	1046/1800	349/599	frameshift_variant c.1045dupC p.Leu349fs	PA2783	mep72	Mep72
NC282	NC_002516.2	3432467	del	GC	G	-	1424/2847	475/948	frameshift_variant c.1424delG p.Gly475fs	PA3064	pelA	PelA
NC282	NC_002516.2	3481240	del	AC	A	-	674/1218	225/405	frameshift_variant c.674delG p.Gly225fs	PA3102	xcpS	general secretion pathway protein F
NC282	NC_002516.2	3501522	del	GC	G	-	228/1083	76/360	frameshift_variant c.228delG p.Pro77fs	PA3118	leuB	3-isopropylmalate dehydrogenase
NC282	NC_002516.2	3507165	ins	G	GC	-	68/912	23/303	frameshift_variant c.68dupG p.Phe24fs	PA3124		probable transcriptional regulator
NC282	NC_002516.2	3528065	ins	G	GCCCC	-	147/543	49/180	frameshift_variant c.144_147dupGGGG p.Gln50fs	PA3143		transposase
NC282	NC_002516.2	3541554	ins	G	GCC	-	1117/1890	373/629	frameshift_variant c.1116_1117dupGG p.Ala373fs	PA3157		probable acetyltransferase
NC282	NC_002516.2	3546610	ins	G	GA	-	317/1047	106/348	frameshift_variant c.317dupT p.Asn107fs	PA3160	wzz	O-antigen chain length regulator
NC282	NC_002516.2	3572383	ins	G	GC	-	1410/1470	470/489	frameshift_variant c.1410dupG p.Pro471fs	PA3183	zwf	glucose-6-phosphate 1-dehydrogenase
NC282	NC_002516.2	3595467	del	GCC	G	+	88/441	30/146	frameshift_variant c.88_89delCC p.Pro30fs	PA3205		hypothetical protein
NC282	NC_002516.2	3670990	ins	G	GC	-	68/300	23/99	frameshift_variant c.68dupG p.Ala24fs	PA3278		hypothetical protein
NC282	NC_002516.2	3747377	ins	T	TG	-	79/291	27/96	frameshift_variant c.79dupC p.Gln27fs	PA3338		hypothetical protein
NC282	NC_002516.2	3757847	ins	G	GCC	-	1527/1716	509/571	frameshift_variant c.1526_1527dupGG p.Arg510fs	PA3346	hsbR	HptB-dependent secretion and biofilm regulator HsbR
NC282	NC_002516.2	3813080	del	AGC	A	-	660/1803	220/600	frameshift_variant c.659_660delGC p.Arg220fs	PA3406	hasD	transport protein HasD
NC282	NC_002516.2	3864557	del	CCG	C	+	194/753	65/250	frameshift_variant c.194_195delGC p.Arg65fs	PA3457		hypothetical protein
NC282	NC_002516.2	3873148	ins	G	GC	+	2361/2760	787/919	frameshift_variant c.2360dupC p.Asp788fs	PA3462		probable sensor/response regulator hybrid
NC282	NC_002516.2	3906126	del	AG	A	+	177/1131	59/376	frameshift_variant c.177delG p.His60fs	PA3488	tli5	Tli5
NC282	NC_002516.2	3917813	del	TCGGGCAGCACCAGCGGCGGGGCTTCCTCGACATTGCCCGCCGAGTTGTACAGCCACA	T	-	415/1020	120/339	disruptive_inframe_deletion c.359_415delTGTGGCTGTACAACTCGGCGGGCAATGTCGAGGAAGCCCCGCCGCTGGTGCTGCCCG p.Val120_Pro138del	PA3500		conserved hypothetical protein
NC282	NC_002516.2	3923119	ins	G	GC	-	647/1683	216/560	frameshift_variant c.647dupG p.Gly217fs	PA3506		probable decarboxylase
NC282	NC_002516.2	4031443	del	AG	A	-	795/1074	265/357	frameshift_variant c.795delC p.Leu266fs	PA3596		probable methylated-DNA--protein-cysteine methyltransferase
NC282	NC_002516.2	4192886	ins	G	GCC	+	1166/1836	389/611	frameshift_variant c.1164_1165dupCC p.Leu389fs	PA3739		probable sodium/hydrogen antiporter
NC282	NC_002516.2	4207462	del	AC	A	+	61/744	21/247	frameshift_variant c.61delC p.Leu21fs	PA3757	nagR	Transcriptional regulator of N-Acetylglucosamine catabolism operon
NC282	NC_002516.2	4248730	del	CCG	C	-	1144/2172	381/723	frameshift_variant c.1143_1144delCG p.Gly382fs	PA3790	oprC	Putative copper transport outer membrane porin OprC precursor
NC282	NC_002516.2	4316210	snp	G	A	-	616/717	206/238	stop_gained c.616C>T p.Gln206*	PA3857	pcs	phosphatidylcholine synthase
NC282	NC_002516.2	4332079	ins	T	TG	+	634/1011	212/336	frameshift_variant c.633dupG p.Leu212fs	PA3868		hypothetical protein
NC282	NC_002516.2	4439469	snp	G	A	+	93/408	31/135	stop_gained c.93G>A p.Trp31*	PA3960		hypothetical protein
NC282	NC_002516.2	4549151	ins	G	GC	-	359/579	120/192	frameshift_variant c.359dupG p.Asp121fs	PA4071		hypothetical protein
NC282	NC_002516.2	4480457	del	GT	G	-	776/1029	259/342	frameshift_variant c.776delA p.Asn259fs	PA4000	rlpA	RlpA
NC282	NC_002516.2	4499732	ins	T	TG	-	111/1356	37/451	frameshift_variant c.111dupC p.Met38fs	PA4020	mpl	UDP-N-acetylmuramate:L-alanyl-gamma-D-glutamyl-me so-diaminopimelate ligase
NC282	NC_002516.2	4539747	snp	G	A	+	209/279	70/92	stop_gained c.209G>A p.Trp70*	PA4060		hypothetical protein
NC282	NC_002516.2	4541643	del	CCACGAA	C	+	401/591	134/196	disruptive_inframe_deletion c.401_406delAACACG p.Glu134_His135del	PA4063		hypothetical protein
NC282	NC_002516.2	4565988	del	GC	G	-	1967/2535	656/844	frameshift_variant c.1967delG p.Gly656fs	PA4084	cupB3	usher CupB3
NC282	NC_002516.2	4749174	ins	T	TG	+	422/2838	141/945	frameshift_variant c.421dupG p.Ala141fs	PA4234	uvrA	excinuclease ABC subunit A
NC282	NC_002516.2	4839638	ins	C	CGG	+	50/1116	17/371	frameshift_variant c.48_49dupGG p.Val17fs	PA4311		conserved hypothetical protein
NC282	NC_002516.2	4857203	snp	A	T	+	244/1452	82/483	stop_gained c.244A>T p.Lys82*	PA4329	pykA	pyruvate kinase II
NC282	NC_002516.2	4921029	ins	G	GC	-	953/1002	318/333	frameshift_variant c.953dupG p.Thr319fs	PA4391		hypothetical protein
NC282	NC_002516.2	4999265	snp	G	A	-	652/1377	218/458	stop_gained c.652C>T p.Gln218*	PA4470	fumC1	fumarate hydratase
NC282	NC_002516.2	5124278	del	TG	T	-	1228/2454	410/817	frameshift_variant c.1228delC p.Gln410fs	PA4576		probable ATP-dependent protease
NC282	NC_002516.2	5146357	complex	TGC	CG	-	47/687	15/228	frameshift_variant&missense_variant c.45_47delGCAinsCG p.Gln16fs	PA4594		probable ATP-binding component of ABC transporter
NC282	NC_002516.2	5215419	del	ACAC	A	+	341/549	114/182	disruptive_inframe_deletion c.341_343delCCA p.Thr114del	PA4648	cupE1	Pilin subunit CupE1
NC282	NC_002516.2	5224088	del	GC	G	-	388/918	130/305	frameshift_variant c.388delG p.Ala130fs	PA4656		conserved hypothetical protein
NC282	NC_002516.2	5391523	ins	A	AG	-	31/1407	11/468	frameshift_variant c.31dupC p.Leu11fs	PA4805		probable class III aminotransferase
NC282	NC_002516.2	5400584	ins	C	CG	-	1124/3081	375/1026	frameshift_variant c.1124dupC p.Asp376fs	PA4812	fdnG	formate dehydrogenase-O, major subunit
NC282	NC_002516.2	5724832	ins	G	GCC	-	410/642	137/213	frameshift_variant c.409_410dupGG p.Lys138fs	PA5086	tli5b1	type VI secretion lipase immunity protein, Tli5b1
NC282	NC_002516.2	5894056	ins	A	ACC	+	1150/1347	384/448	frameshift_variant c.1148_1149dupCC p.Ala384fs	PA5235	glpT	glycerol-3-phosphate transporter
NC282	NC_002516.2	5917359	ins	A	AC	-	41/483	14/160	frameshift_variant c.41dupG p.Val15fs	PA5255	algQ	Alginate regulatory protein AlgQ
NC282	NC_002516.2	6118255	ins	T	TGG	-	61/1824	21/607	frameshift_variant c.60_61dupCC p.His21fs	PA5435		probable transcarboxylase subunit
NC282	NC_002516.2	6148736	del	CT	C	+	419/864	140/287	frameshift_variant c.419delT p.Leu140fs	PA5457		methyltransferase
NC282	NC_002516.2	6152661	del	TCTG	T	+	278/336	93/111	disruptive_inframe_deletion c.278_280delTGC p.Leu93del	PA5463		hypothetical protein
NC288	NC_002516.2	5156631	ins	G	GC	+	271/4248	91/1415	frameshift_variant c.270dupC p.Ser91fs	PA4601	morA	motility regulator
NC288	NC_002516.2	5917359	del	AC	A	-	41/483	14/160	frameshift_variant c.41delG p.Gly14fs	PA5255	algQ	Alginate regulatory protein AlgQ
NC288	NC_002516.2	203623	ins	C	CCTGGCGGGA	-	443/1920	148/639	disruptive_inframe_insertion c.443_444insTCCCGCCAG p.Ala147_Arg148insSerProAla	PA0178		probable two-component sensor
NC288	NC_002516.2	349577	ins	C	CG	+	536/1020	179/339	frameshift_variant c.535dupG p.Ala179fs	PA0308		hypothetical protein
NC288	NC_002516.2	417866	ins	G	GCCGAGC	+	392/1368	131/455	disruptive_inframe_insertion c.386_391dupAGCCCG p.Glu129_Pro130dup	PA0373	ftsY	signal recognition particle receptor FtsY
NC288	NC_002516.2	459313	ins	G	GC	+	5192/7419	1731/2472	frameshift_variant c.5191dupC p.His1731fs	PA0413	chpA	component of chemotactic signal transduction system
NC288	NC_002516.2	577747	del	AG	A	-	285/360	95/119	frameshift_variant c.285delC p.Trp96fs	PA0517	nirC	probable c-type cytochrome precursor
NC288	NC_002516.2	691832	ins	C	CGAG	+	1113/1836	371/611	disruptive_inframe_insertion c.1112_1113insGAG p.Ala371dup	PA0636		hypothetical protein
NC288	NC_002516.2	832338	del	AG	A	+	430/585	144/194	frameshift_variant c.430delG p.Ala144fs	PA0763	mucA	anti-sigma factor MucA
NC288	NC_002516.2	997877	ins	A	AG	-	51/393	17/130	frameshift_variant c.51dupC p.Cys18fs	PA0914		hypothetical protein
NC288	NC_002516.2	1016325	del	CG	C	+	395/720	132/239	frameshift_variant c.395delG p.Gly132fs	PA0929	pirR	two-component response regulator
NC288	NC_002516.2	1027077	ins	A	AG	-	135/939	45/312	frameshift_variant c.135dupC p.Tyr46fs	PA0936	lpxO2	lipopolysaccharide biosynthetic protein LpxO2
NC288	NC_002516.2	1044902	snp	C	T	-	413/1332	138/443	stop_gained c.413G>A p.Trp138*	PA0958	oprD	Basic amino acid, basic peptide and imipenem outer membrane porin OprD precursor
NC288	NC_002516.2	1199362	snp	C	T	-	585/1197	195/398	stop_gained c.585G>A p.Trp195*	PA1107	roeA	RoeA
NC288	NC_002516.2	1268285	del	GA	G	+	607/2058	203/685	frameshift_variant c.607delA p.Arg203fs	PA1169		probable lipoxygenase
NC288	NC_002516.2	782142	snp	G	A	-	64/93	22/30	stop_gained c.64C>T p.Gln22*	PA0708.1		Uncharacterized protein
NC288	NC_002516.2	1346884	del	TCGC	T	-	940/2577	313/858	disruptive_inframe_deletion c.938_940delGCG p.Gly313del	PA1243		probable sensor/response regulator hybrid
NC288	NC_002516.2	1941540	ins	A	AG	-	46/1332	16/443	frameshift_variant c.46dupC p.Leu16fs	PA1791		hypothetical protein
NC288	NC_002516.2	1348293	ins	C	CG	-	108/342	36/113	frameshift_variant c.108dupC p.Ala37fs	PA1244	qslA	QslA
NC288	NC_002516.2	1369851	snp	C	T	-	242/675	81/224	stop_gained c.242G>A p.Trp81*	PA1261	lhpR	Transcriptional regulator, LhpR
NC288	NC_002516.2	1416793	del	TG	T	-	21/2052	7/683	frameshift_variant c.21delC p.Ile8fs	PA1304		probable oligopeptidase
NC288	NC_002516.2	1446900	complex	TATAG	CATA	-	19/1113	5/370	frameshift_variant&missense_variant c.15_19delCTATAinsTATG p.Tyr6fs	PA1334		probable oxidoreductase
NC288	NC_002516.2	1462180	del	AG	A	-	450/693	150/230	frameshift_variant c.450delC p.Ser151fs	PA1347		probable transcriptional regulator
NC288	NC_002516.2	1472215	del	TG	T	+	550/894	184/297	frameshift_variant c.550delG p.Val184fs	PA1360		conserved hypothetical protein
NC288	NC_002516.2	1500842	del	TGG	T	+	2036/2280	679/759	frameshift_variant c.2036_2037delGG p.Gly679fs	PA1382		probable type II secretion system protein
NC288	NC_002516.2	1511044	snp	T	G	+	1483/1485	495/494	stop_lost&splice_region_variant c.1483T>G p.Ter495Glyext*?	PA1389		probable glycosyl transferase
NC288	NC_002516.2	1528067	ins	G	GCGA	+	882/1593	294/530	disruptive_inframe_insertion c.879_881dupGAC p.Thr294dup	PA1405		probable helicase
NC288	NC_002516.2	1553550	snp	G	T	+	439/564	147/187	stop_gained c.439G>T p.Glu147*	PA1427		hypothetical protein
NC288	NC_002516.2	1564519	snp	C	T	+	553/3111	185/1036	stop_gained c.553C>T p.Gln185*	PA1436		probable Resistance-Nodulation-Cell Division (RND) efflux transporter
NC288	NC_002516.2	1578970	del	GGAGGCCGTGGAGGCATCGGCGGTCGGCGCC	G	+	140/1344	47/447	disruptive_inframe_deletion c.140_169delTGGAGGCATCGGCGGTCGGCGCCGAGGCCG p.Val47_Ala56del	PA1451		conserved hypothetical protein
NC288	NC_002516.2	1669888	ins	A	AG	-	64/867	22/288	frameshift_variant c.64dupC p.Leu22fs	PA1531		hypothetical protein
NC288	NC_002516.2	1745954	del	AG	A	-	70/492	24/163	frameshift_variant c.70delC p.Leu24fs	PA1602		probable oxidoreductase
NC288	NC_002516.2	1843475	ins	A	AG	-	672/930	224/309	frameshift_variant c.672dupC p.Ser225fs	PA1694	pscQ	translocation protein in type III secretion
NC288	NC_002516.2	1885229	del	CG	C	+	578/999	193/332	frameshift_variant c.578delG p.Gly193fs	PA1740		hypothetical protein
NC288	NC_002516.2	2008341	snp	C	T	-	1137/1170	379/389	stop_gained c.1137G>A p.Trp379*	PA1848		probable major facilitator superfamily (MFS) transporter
NC288	NC_002516.2	2122869	complex	T	GC	-	850/1140	284/379	frameshift_variant&missense_variant c.850delAinsGC p.Thr284fs	PA1940		hypothetical protein
NC288	NC_002516.2	2373679	snp	G	C	-	927/996	309/331	stop_gained c.927C>G p.Tyr309*	PA2154		conserved hypothetical protein
NC288	NC_002516.2	2442673	ins	G	GGC	+	904/921	302/306	frameshift_variant c.903_904insGC p.Thr302fs	PA2220		probable transcriptional regulator
NC288	NC_002516.2	2586319	ins	G	GC	+	1028/1113	343/370	frameshift_variant c.1027dupC p.Leu343fs	PA2341		probable ATP-binding component of ABC maltose/mannitol transporter
NC288	NC_002516.2	2622706	del	CG	C	+	1995/2550	665/849	frameshift_variant c.1995delG p.Gly667fs	PA2371	clpV3	ClpV3
NC288	NC_002516.2	2635309	del	CAGG	C	-	662/921	220/306	disruptive_inframe_deletion c.660_662delCCT p.Leu221del	PA2383		probable transcriptional regulator
NC288	NC_002516.2	2695087	del	GC	G	-	1164/1410	388/469	frameshift_variant c.1164delG p.Leu389fs	PA2413	pvdH	L-2,4-diaminobutyrate:2-ketoglutarate 4-aminotransferase, PvdH
NC288	NC_002516.2	2700058	ins	G	GGGC	+	1548/1638	516/545	disruptive_inframe_insertion c.1545_1547dupCGG p.Gly516dup	PA2416	treA	periplasmic trehalase precursor
NC288	NC_002516.2	2738620	ins	G	GC	+	746/963	249/320	frameshift_variant c.745dupC p.Leu249fs	PA2440		hypothetical protein
NC288	NC_002516.2	3144344	complex	GCCT	CGCCC	+	1193/1239	398/412	frameshift_variant&missense_variant c.1193_1196delGCCTinsCGCCC p.Arg398fs	PA2787	cpg2	carboxypeptidase G2 precursor
NC288	NC_002516.2	3035458	complex	T	GG	-	245/3954	82/1317	frameshift_variant&missense_variant c.245delAinsCC p.Asn82fs	PA2684	tse5	Tse5
NC288	NC_002516.2	3037821	ins	T	TG	-	111/2181	37/726	frameshift_variant c.111dupC p.Met38fs	PA2685	vgrG4	VgrG4
NC288	NC_002516.2	3140786	ins	G	GC	+	1046/1800	349/599	frameshift_variant c.1045dupC p.Leu349fs	PA2783	mep72	Mep72
NC288	NC_002516.2	3291027	complex	CCCG	GCTGC	-	147/480	48/159	frameshift_variant&missense_variant c.144_147delCGGGinsGCAGC p.Gly49fs	PA2935		hypothetical protein
NC288	NC_002516.2	3470374	del	CT	C	-	53/1440	18/479	frameshift_variant c.53delA p.Lys18fs	PA3091		hypothetical protein
NC288	NC_002516.2	3501522	del	GC	G	-	228/1083	76/360	frameshift_variant c.228delG p.Pro77fs	PA3118	leuB	3-isopropylmalate dehydrogenase
NC288	NC_002516.2	3578634	ins	A	AC	-	724/846	242/281	frameshift_variant c.724dupG p.Val242fs	PA3188		probable permease of ABC sugar transporter
NC288	NC_002516.2	3663619	snp	G	A	-	4237/4347	1413/1448	stop_gained c.4237C>T p.Arg1413*	PA3272		probable ATP-dependent DNA helicase
NC288	NC_002516.2	3670990	ins	G	GC	-	68/300	23/99	frameshift_variant c.68dupG p.Ala24fs	PA3278		hypothetical protein
NC288	NC_002516.2	3685688	del	CG	C	-	74/858	25/285	frameshift_variant c.74delC p.Pro25fs	PA3292		hypothetical protein
NC288	NC_002516.2	3804124	ins	G	GC	+	515/927	172/308	frameshift_variant c.514dupC p.Gln172fs	PA3398		probable transcriptional regulator
NC288	NC_002516.2	3865682	snp	G	A	-	73/474	25/157	stop_gained c.73C>T p.Gln25*	PA3458		probable transcriptional regulator
NC288	NC_002516.2	3884942	del	TG	T	-	312/1695	104/564	frameshift_variant c.312delC p.Thr105fs	PA3471		probable malic enzyme
NC288	NC_002516.2	3906126	del	AG	A	+	177/1131	59/376	frameshift_variant c.177delG p.His60fs	PA3488	tli5	Tli5
NC288	NC_002516.2	4049038	snp	C	T	+	520/1404	174/467	stop_gained c.520C>T p.Gln174*	PA3614		hypothetical protein
NC288	NC_002516.2	4203022	del	CG	C	-	300/750	100/249	frameshift_variant c.300delC p.Asn100fs	PA3750		hypothetical protein
NC288	NC_002516.2	4255828	snp	C	T	-	425/795	142/264	stop_gained c.425G>A p.Trp142*	PA3797		conserved hypothetical protein
NC288	NC_002516.2	4280446	del	CG	C	-	61/1119	21/372	frameshift_variant c.61delC p.Arg21fs	PA3823	tgt	queuine tRNA-ribosyltransferase
NC288	NC_002516.2	4362540	del	GC	G	-	444/1491	148/496	frameshift_variant c.444delG p.Arg149fs	PA3894		probable outer membrane protein precursor
NC288	NC_002516.2	4498492	del	TCGGCCAGCGCCG	T	-	1351/1356	447/451	disruptive_inframe_deletion c.1340_1351delCGGCGCTGGCCG p.Ala447_Ala450del	PA4020	mpl	UDP-N-acetylmuramate:L-alanyl-gamma-D-glutamyl-me so-diaminopimelate ligase
NC288	NC_002516.2	4506976	del	AC	A	+	69/822	23/273	frameshift_variant c.69delC p.Ala24fs	PA4025	eutC	ethanolamine-ammonia lyase, small subunit, EutC
NC288	NC_002516.2	4524940	ins	G	GC	-	214/1170	72/389	frameshift_variant c.214dupG p.Ala72fs	PA4041		hypothetical protein
NC288	NC_002516.2	4541643	del	CCACGAA	C	+	401/591	134/196	disruptive_inframe_deletion c.401_406delAACACG p.Glu134_His135del	PA4063		hypothetical protein
NC288	NC_002516.2	4129634	del	GC	G	-	758/2637	253/878	frameshift_variant c.758delG p.Gly253fs	PA3687	ppc	phosphoenolpyruvate carboxylase
NC288	NC_002516.2	4565988	del	GC	G	-	1967/2535	656/844	frameshift_variant c.1967delG p.Gly656fs	PA4084	cupB3	usher CupB3
NC288	NC_002516.2	4551733	ins	G	GC	-	897/1488	299/495	frameshift_variant c.897dupG p.Gln300fs	PA4073		probable aldehyde dehydrogenase
NC288	NC_002516.2	4808495	del	ACCG	A	-	215/3516	71/1171	disruptive_inframe_deletion c.213_215delCGG p.Gly72del	PA4285	recC	exodeoxyribonuclease V gamma chain
NC288	NC_002516.2	4839638	ins	C	CGGG	+	50/1116	17/371	disruptive_inframe_insertion c.47_49dupGGG p.Gly16dup	PA4311		conserved hypothetical protein
NC288	NC_002516.2	4850499	del	CCGCCGA	C	+	473/1272	158/423	disruptive_inframe_deletion c.473_478delCCGACG p.Ala158_Asp159del	PA4321		hypothetical protein
NC288	NC_002516.2	4892361	del	CGCTGCGCACCCT	C	+	27/402	9/133	disruptive_inframe_deletion c.27_38delCCTGCTGCGCAC p.Leu10_Thr13del	PA4364		hypothetical protein
NC288	NC_002516.2	4914405	ins	C	CG	-	105/384	35/127	frameshift_variant c.105dupC p.Gly36fs	PA4383		conserved hypothetical protein
NC288	NC_002516.2	4921029	ins	G	GCC	-	953/1002	318/333	frameshift_variant c.952_953dupGG p.Thr319fs	PA4391		hypothetical protein
NC288	NC_002516.2	4998080	ins	A	AG	-	432/450	144/149	frameshift_variant c.432dupC p.Ser145fs	PA4469		hypothetical protein
NC288	NC_002516.2	4999124	snp	G	A	-	793/1377	265/458	stop_gained c.793C>T p.Gln265*	PA4470	fumC1	fumarate hydratase
NC288	NC_002516.2	5057719	ins	T	TC	+	10/1803	4/600	frameshift_variant c.9dupC p.Thr4fs	PA4517		conserved hypothetical protein
NC288	NC_002516.2	5204370	snp	T	C	+	703/705	235/234	stop_lost&splice_region_variant c.703T>C p.Ter235Argext*?	PA4635		conserved hypothetical protein
NC288	NC_002516.2	5319807	ins	A	AGGC	+	1238/3267	413/1088	disruptive_inframe_insertion c.1235_1237dupGCG p.Gly412dup	PA4735		hypothetical protein
NC288	NC_002516.2	5374508	ins	G	GC	+	394/1356	132/451	frameshift_variant c.393dupC p.Glu132fs	PA4786		probable short-chain dehydrogenase
NC288	NC_002516.2	5384763	snp	C	A	-	514/579	172/192	stop_gained c.514G>T p.Glu172*	PA4799		hypothetical protein
NC288	NC_002516.2	5421679	ins	G	GC	-	47/1404	16/467	frameshift_variant c.47dupG p.Tyr17fs	PA4829	lpd3	dihydrolipoamide dehydrogenase 3
NC288	NC_002516.2	5434952	del	AG	A	-	774/1071	258/356	frameshift_variant c.774delC p.Trp259fs	PA4842		hypothetical protein
NC288	NC_002516.2	5472699	ins	G	GC	+	268/297	90/98	frameshift_variant c.267dupC p.Pro91fs	PA4875		hypothetical protein
NC288	NC_002516.2	5648559	del	CA	C	+	747/1617	249/538	frameshift_variant c.747delA p.His251fs	PA5021		probable sodium/hydrogen antiporter
NC288	NC_002516.2	5804514	snp	G	A	+	648/936	216/311	stop_gained c.648G>A p.Trp216*	PA5156		hypothetical protein
NC288	NC_002516.2	5843154	del	CGCCAGGTCGGG	C	+	884/909	295/302	frameshift_variant c.884_894delAGGTCGGGGCC p.Gln295fs	PA5189		probable transcriptional regulator
NC288	NC_002516.2	6083545	del	TCCTG	T	+	26/234	9/77	frameshift_variant c.26_29delTGCC p.Leu9fs	PA5405		hypothetical protein
NC288	NC_002516.2	6090706	complex	TCGCGCAGCTCTGT	CGGCGAAGCTGA	-	1/2514	1/837	start_lost&initiator_codon_variant&intron_variant c.-13_1delACAGAGCTGCGCGAinsTCAGCTTCGCCG p.Met1delins???	PA5412		hypothetical protein
NC288	NC_002516.2	6159542	ins	C	CGGAGA	-	21/615	7/204	frameshift_variant c.17_21dupTCTCC p.Ala8fs	PA5470		probable peptide chain release factor
NC288	NC_002516.2	6236455	ins	G	GC	-	1795/2025	599/674	frameshift_variant c.1795dupG p.Ala599fs	PA5544		conserved hypothetical protein
NC293	NC_002516.2	30409	snp	C	T	+	514/603	172/200	stop_gained c.514C>T p.Gln172*	PA0028		hypothetical protein
NC293	NC_002516.2	98405	del	GC	G	-	1351/1494	451/497	frameshift_variant c.1351delG p.Ala451fs	PA0081	fha1	Fha1
NC293	NC_002516.2	100902	complex	TGGGT	GGGC	+	779/1035	260/344	frameshift_variant&missense_variant c.779_783delTGGGTinsGGGC p.Val260fs	PA0082	tssA1	TssA1
NC293	NC_002516.2	5917359	del	AC	A	-	41/483	14/160	frameshift_variant c.41delG p.Gly14fs	PA5255	algQ	Alginate regulatory protein AlgQ
NC293	NC_002516.2	122455	ins	G	GACGCGC	+	219/1248	73/415	disruptive_inframe_insertion c.213_218dupGCACGC p.Ala73_Gln74insHisAla	PA0101		hypothetical protein
NC293	NC_002516.2	139783	del	CAT	C	+	967/1350	323/449	frameshift_variant c.967_968delAT p.Ile323fs	PA0119		probable dicarboxylate transporter
NC293	NC_002516.2	180506	snp	C	T	+	985/3048	329/1015	stop_gained c.985C>T p.Gln329*	PA0158	triC	Resistance-Nodulation-Cell Division (RND) triclosan efflux transporter, TriC
NC293	NC_002516.2	211984	del	GCGC	G	-	89/1617	29/538	disruptive_inframe_deletion c.87_89delGCG p.Arg30del	PA0185		probable permease of ABC transporter
NC293	NC_002516.2	222615	ins	A	AC	+	68/900	23/299	frameshift_variant c.67dupC p.Leu23fs	PA0194		hypothetical protein
NC293	NC_002516.2	305755	del	TC	T	+	36/438	12/145	frameshift_variant c.36delC p.Asp13fs	PA0269		conserved hypothetical protein
NC293	NC_002516.2	353961	del	CG	C	-	500/771	167/256	frameshift_variant c.500delC p.Pro167fs	PA0314		L-cysteine transporter of ABC system FliY
NC293	NC_002516.2	417866	del	GCCGAGCCCGAGCCCGAGC	G	+	374/1368	125/455	disruptive_inframe_deletion c.374_391delAGCCCGAGCCCGAGCCCG p.Glu125_Pro130del	PA0373	ftsY	signal recognition particle receptor FtsY
NC293	NC_002516.2	448324	del	TG	T	-	26/960	9/319	frameshift_variant c.26delC p.Pro9fs	PA0406	tonB3	TonB3
NC293	NC_002516.2	529036	ins	C	CGGG	+	45/858	15/285	disruptive_inframe_insertion c.42_44dupGGG p.Gly15dup	PA0469		hypothetical protein
NC293	NC_002516.2	541837	snp	G	A	+	159/444	53/147	stop_gained c.159G>A p.Trp53*	PA0481		hypothetical protein
NC293	NC_002516.2	600523	del	GC	G	+	105/969	35/322	frameshift_variant c.105delC p.Ala36fs	PA0543		hypothetical protein
NC293	NC_002516.2	628336	complex	CATGCCA	GACACCG	-	335/336	110/111	stop_lost&splice_region_variant c.329_335delTGGCATGinsCGGTGTC p.LeuAlaTer110SerValSerext*?	PA0573		hypothetical protein
NC293	NC_002516.2	686212	del	GT	G	+	368/873	123/290	frameshift_variant c.368delT p.Val123fs	PA0626		hypothetical protein
NC293	NC_002516.2	719062	del	GC	G	-	1010/1344	337/447	frameshift_variant c.1010delG p.Gly337fs	PA0667	mepM	MepM
NC293	NC_002516.2	740245	snp	C	T	+	43/1146	15/381	stop_gained c.43C>T p.Arg15*	PA0683	hxcY	HxcY
NC293	NC_002516.2	822917	snp	A	G	-	1282/1284	428/427	stop_lost&splice_region_variant c.1282T>C p.Ter428Glnext*?	PA0755	opdH	cis-aconitate porin OpdH
NC293	NC_002516.2	826241	del	GA	G	+	1170/1383	390/460	frameshift_variant c.1170delA p.Gly391fs	PA0757		probable two-component sensor
NC293	NC_002516.2	832266	del	AG	A	+	357/585	119/194	frameshift_variant c.357delG p.Thr120fs	PA0763	mucA	anti-sigma factor MucA
NC293	NC_002516.2	844433	del	GA	G	-	746/753	249/250	frameshift_variant c.746delT p.Phe249fs	PA0777		hypothetical protein
NC293	NC_002516.2	938299	del	CG	C	+	274/1791	92/596	frameshift_variant c.274delG p.Ala92fs	PA0860		probable ATP-binding/permease fusion ABC transporter
NC293	NC_002516.2	1016325	del	CG	C	+	395/720	132/239	frameshift_variant c.395delG p.Gly132fs	PA0929	pirR	two-component response regulator
NC293	NC_002516.2	1044861	del	CG	C	-	453/1332	151/443	frameshift_variant c.453delC p.Gly152fs	PA0958	oprD	Basic amino acid, basic peptide and imipenem outer membrane porin OprD precursor
NC293	NC_002516.2	1064613	del	CCTTCAAG	C	-	490/549	162/182	frameshift_variant c.484_490delCTTGAAG p.Leu162fs	PA0982		hypothetical protein
NC293	NC_002516.2	1067356	del	CTTCT	C	-	461/1497	153/498	frameshift_variant c.458_461delAGAA p.Lys153fs	PA0985	pyoS5	pyocin S5
NC293	NC_002516.2	1109865	ins	G	GA	+	908/918	303/305	frameshift_variant c.907_908insA p.Asp303fs	PA1023		probable short-chain dehydrogenase
NC293	NC_002516.2	1114264	ins	A	AG	+	1144/1590	382/529	frameshift_variant c.1143dupG p.Arg382fs	PA1027	amaB	delta1-Piperideine-6-carboxylate dehydrogenase
NC293	NC_002516.2	1116213	complex	G	AC	+	1/288	1/95	frameshift_variant&start_lost&initiator_codon_variant c.1delGinsAC p.Met1fs	PA1029		hypothetical protein
NC293	NC_002516.2	1123298	ins	A	ATCGTGGTCGTGGTCGTGGTCGTGG	-	50/201	17/66	disruptive_inframe_insertion c.50_51insCCACGACCACGACCACGACCACGA p.Asp17_His18insHisAspHisAspHisAspHisAsp	PA1034		hypothetical protein
NC293	NC_002516.2	1158728	ins	A	AG	-	697/768	233/255	frameshift_variant c.697dupC p.Leu233fs	PA1071	braF	branched-chain amino acid transport protein BraF
NC293	NC_002516.2	1241051	del	TGC	T	-	1449/1917	483/638	frameshift_variant c.1448_1449delGC p.Arg483fs	PA1148	toxA	exotoxin A precursor
NC293	NC_002516.2	1273866	ins	A	AG	-	1932/2490	644/829	frameshift_variant c.1932dupC p.Phe645fs	PA1174	napA	periplasmic nitrate reductase protein NapA
NC293	NC_002516.2	1300329	ins	G	GC	+	79/534	27/177	frameshift_variant c.78dupC p.Ala27fs	PA1199		probable lipoprotein
NC293	NC_002516.2	1324102	snp	G	T	-	8/1857	3/618	stop_gained c.8C>A p.Ser3*	PA1221		nonribosomal peptide synthetase
NC293	NC_002516.2	1617508	ins	A	AG	-	757/777	253/258	frameshift_variant c.757dupC p.Leu253fs	PA1490		probable transcriptional regulator
NC293	NC_002516.2	2091505	snp	G	C	-	333/348	111/115	stop_gained c.333C>G p.Tyr111*	PA1917		hypothetical protein
NC293	NC_002516.2	1397483	del	TG	T	+	236/1200	79/399	frameshift_variant c.236delG p.Gly79fs	PA1286		probable major facilitator superfamily (MFS) transporter
NC293	NC_002516.2	1402950	del	GGCGTAAGCCGCGTCCGA	G	+			gene_fusion n.1402951_1402967delGCGTAAGCCGCGTCCGA	PA1291		hypothetical protein
NC293	NC_002516.2	1470936	snp	G	A	-	43/399	15/132	stop_gained c.43C>T p.Gln15*	PA1358		hypothetical protein
NC293	NC_002516.2	1480776	ins	G	GC	-	275/837	92/278	frameshift_variant c.275dupG p.Gly93fs	PA1367		hypothetical protein
NC293	NC_002516.2	1508211	ins	C	CG	+	1055/1557	352/518	frameshift_variant c.1054dupG p.Ala352fs	PA1387		hypothetical protein
NC293	NC_002516.2	1528067	ins	G	GCGA	+	882/1593	294/530	disruptive_inframe_insertion c.879_881dupGAC p.Thr294dup	PA1405		probable helicase
NC293	NC_002516.2	1538002	del	AG	A	+	254/873	85/290	frameshift_variant c.254delG p.Gly85fs	PA1413		probable transcriptional regulator
NC293	NC_002516.2	1575242	complex	GCGGT	AC	+	768/768	256/255	stop_lost&splice_region_variant&stop_retained_variant&intron_variant c.768_*4delGCGGTinsAC p.Ter256delins???	PA1446	fliP	flagellar biosynthetic protein FliP
NC293	NC_002516.2	1619795	del	GGCAGGA	G	+	1194/1236	398/411	disruptive_inframe_deletion c.1194_1199delGGAGCA p.Gln398_Glu399del	PA1491		probable transporter
NC293	NC_002516.2	1640304	del	GC	G	-	1196/1710	399/569	frameshift_variant c.1196delG p.Gly399fs	PA1510	tplE	type 6 PGAP1-like effector, TplE
NC293	NC_002516.2	1869310	complex	CCGGGGGT	TCGGGGGGGG	-	1454/2058	483/685	frameshift_variant&missense_variant c.1447_1454delACCCCCGGinsCCCCCCCCGA p.Thr483fs	PA1727	mucR	MucR
NC293	NC_002516.2	1877311	ins	G	GC	-	98/822	33/273	frameshift_variant c.98dupG p.Thr34fs	PA1734		hypothetical protein
NC293	NC_002516.2	1923066	del	CG	C	-	2704/2727	902/908	frameshift_variant c.2704delC p.Arg902fs	PA1779		assimilatory nitrate reductase
NC293	NC_002516.2	2036888	del	AGCGGCG	A	+	453/7407	151/2468	disruptive_inframe_deletion c.453_458delCGGCGG p.Gly152_Gly153del	PA1874		hypothetical protein
NC293	NC_002516.2	2061306	del	GGGC	G	-	361/390	120/129	disruptive_inframe_deletion c.359_361delGCC p.Arg120del	PA1891		hypothetical protein
NC293	NC_002516.2	2090316	snp	C	T	-	1130/1233	377/410	stop_gained c.1130G>A p.Trp377*	PA1916		probable amino acid permease
NC293	NC_002516.2	2091993	ins	C	CG	-	1257/1401	419/466	frameshift_variant c.1257dupC p.Glu420fs	PA1918		hypothetical protein
NC293	NC_002516.2	2138952	del	CCG	C	-	340/681	113/226	frameshift_variant c.339_340delCG p.Gly114fs	PA1953	fapD	FapD
NC293	NC_002516.2	2162866	complex	CGC	GCGT	+	2504/2646	835/881	frameshift_variant&missense_variant c.2504_2506delCGCinsGCGT p.Ala835fs	PA1976	ercS'	ErcS'
NC293	NC_002516.2	2192197	ins	A	AG	-	85/1392	29/463	frameshift_variant c.85dupC p.Leu29fs	PA2004		conserved hypothetical protein
NC293	NC_002516.2	2216729	ins	A	AG	+	48/1356	16/451	frameshift_variant c.47dupG p.Val17fs	PA2025	gor	glutathione reductase
NC293	NC_002516.2	2218750	del	AT	A	-	349/1002	117/333	frameshift_variant c.349delA p.Ile117fs	PA2026		conserved hypothetical protein
NC293	NC_002516.2	2232832	del	CG	C	+	616/1371	206/456	frameshift_variant c.616delG p.Ala206fs	PA2041		Amino acid permease
NC293	NC_002516.2	2262141	del	CTCGTCG	C	-	941/978	312/325	disruptive_inframe_deletion c.936_941delCGACGA p.Asp312_Asp313del	PA2064	pcoB	copper resistance protein B precursor
NC293	NC_002516.2	2304177	ins	C	CCGG	+	1163/1194	388/397	disruptive_inframe_insertion c.1160_1162dupCGG p.Ala387dup	PA2092		probable major facilitator superfamily (MFS) transporter
NC293	NC_002516.2	2310958	del	ACGCCGAGGATAT	A	+	611/756	204/251	disruptive_inframe_deletion c.611_622delATATCGCCGAGG p.Asp204_Glu207del	PA2099		probable short-chain dehydrogenase
NC293	NC_002516.2	2311358	del	TG	T	-	1408/1434	470/477	frameshift_variant c.1408delC p.Gln470fs	PA2100		probable transcriptional regulator
NC293	NC_002516.2	2317515	ins	A	AG	+	123/735	41/244	frameshift_variant c.122dupG p.Gly42fs	PA2106		hypothetical protein
NC293	NC_002516.2	2378292	del	TC	T	-	435/1248	145/415	frameshift_variant c.435delG p.Ile146fs	PA2158		probable alcohol dehydrogenase (Zn-dependent)
NC293	NC_002516.2	2410629	del	CT	C	-	851/1137	284/378	frameshift_variant c.851delA p.Glu284fs	PA2191	exoY	adenylate cyclase ExoY
NC293	NC_002516.2	2512487	del	CGAT	C	+	1433/1458	478/485	disruptive_inframe_deletion c.1433_1435delATG p.Asp478del	PA2283		hypothetical protein
NC293	NC_002516.2	2640592	snp	G	A	-	280/480	94/159	stop_gained c.280C>T p.Gln94*	PA2387	fpvI	FpvI
NC293	NC_002516.2	2772121	del	GC	G	-	6683/16884	2228/5627	frameshift_variant c.6683delG p.Gly2228fs	PA2462		hypothetical protein
NC293	NC_002516.2	2787339	ins	A	AG	-	547/915	183/304	frameshift_variant c.547dupC p.Leu183fs	PA2469		probable transcriptional regulator
NC293	NC_002516.2	2897077	del	GCCATGGTTGTCGTGGCCA	G	-	176/513	53/170	disruptive_inframe_deletion c.159_176delTGGCCACGACAACCATGG p.Gly54_Gly59del	PA2562		hypothetical protein
NC293	NC_002516.2	2932781	del	GC	G	-	681/2655	227/884	frameshift_variant c.681delG p.Leu228fs	PA2590		hypothetical protein
NC293	NC_002516.2	2945366	del	CA	C	+	104/606	35/201	frameshift_variant c.104delA p.His35fs	PA2602		3-mercaptopropionate dioxygenase
NC293	NC_002516.2	3137426	del	CTTG	C	-	16/399	5/132	disruptive_inframe_deletion c.14_16delCAA p.Thr5del	PA2779		hypothetical protein
NC293	NC_002516.2	3144337	ins	G	GC	+	1193/1239	398/412	frameshift_variant c.1192dupC p.Arg398fs	PA2787	cpg2	carboxypeptidase G2 precursor
NC293	NC_002516.2	3148509	complex	TCAGCCCA	ACAGCCCCG	-	121/291	38/96	frameshift_variant&missense_variant c.114_121delTGGGCTGAinsCGGGGCTGT p.Leu40fs	PA2791		hypothetical protein
NC293	NC_002516.2	3162160	ins	C	CG	-	56/618	19/205	frameshift_variant c.56dupC p.Met20fs	PA2807		hypothetical protein
NC293	NC_002516.2	3334839	del	GGAGCGCCAGCCGCGCGAAGGCCGTGAAGAGCGCGCCGAGCGGACACCCCGCGAA	G	+	1983/3174	661/1057	disruptive_inframe_deletion c.1983_2036delTGAAGAGCGCGCCGAGCGGACACCCCGCGAAGAGCGCCAGCCGCGCGAAGGCCG p.Glu662_Arg679del	PA2976	rne	ribonuclease E
NC293	NC_002516.2	3387692	snp	C	T	-	138/1560	46/519	stop_gained c.138G>A p.Trp46*	PA3024		probable carbohydrate kinase
NC293	NC_002516.2	3392234	ins	C	CAATG	+	1020/1032	340/343	frameshift_variant&stop_gained c.1019_1020insATGA p.Ala341fs	PA3027		probable transcriptional regulator
NC293	NC_002516.2	3432467	del	GC	G	-	1424/2847	475/948	frameshift_variant c.1424delG p.Gly475fs	PA3064	pelA	PelA
NC293	NC_002516.2	3449775	ins	G	GCGCCCACGC	+	93/1080	31/359	disruptive_inframe_insertion c.84_92dupCACGCCGCC p.Pro31_Thr32insThrProPro	PA3076		hypothetical protein
NC293	NC_002516.2	3478635	del	GC	G	-	703/714	235/237	frameshift_variant c.703delG p.Ala235fs	PA3098	xcpW	general secretion pathway protein J
NC293	NC_002516.2	3501558	del	GGC	G	-	192/1083	64/360	frameshift_variant c.191_192delGC p.Arg64fs	PA3118	leuB	3-isopropylmalate dehydrogenase
NC293	NC_002516.2	3513864	snp	C	A	-	148/858	50/285	stop_gained c.148G>T p.Glu50*	PA3132		probable hydrolase
NC293	NC_002516.2	3580491	snp	G	A	-	1156/1263	386/420	stop_gained c.1156C>T p.Gln386*	PA3190		probable binding protein component of ABC sugar transporter
NC293	NC_002516.2	3597714	snp	G	A	+	396/480	132/159	stop_gained c.396G>A p.Trp132*	PA3207		hypothetical protein
NC293	NC_002516.2	3633934	ins	G	GC	+	349/1290	117/429	frameshift_variant c.348dupC p.Trp117fs	PA3247		hypothetical protein
NC293	NC_002516.2	3645543	del	AC	A	+	450/1806	150/601	frameshift_variant c.450delC p.Ile151fs	PA3258		hypothetical protein
NC293	NC_002516.2	3685049	del	TC	T	-	713/858	238/285	frameshift_variant c.713delG p.Gly238fs	PA3292		hypothetical protein
NC293	NC_002516.2	3740071	del	GC	G	+	1303/1329	435/442	frameshift_variant c.1303delC p.Gln435fs	PA3329		hypothetical protein
NC293	NC_002516.2	3782700	del	GC	G	-	143/1164	48/387	frameshift_variant c.143delG p.Gly48fs	PA3374		conserved hypothetical protein
NC293	NC_002516.2	3804124	ins	G	GC	+	515/927	172/308	frameshift_variant c.514dupC p.Gln172fs	PA3398		probable transcriptional regulator
NC293	NC_002516.2	3958461	snp	T	A	-	295/468	99/155	stop_gained c.295A>T p.Lys99*	PA3536		hypothetical protein
NC293	NC_002516.2	4009004	complex	CTCCTTCTGCAAGCGT	TTCGC	-	48/114	11/37	frameshift_variant&missense_variant c.33_48delACGCTTGCAGAAGGAGinsGCGAA p.Leu13fs	PA3577		hypothetical protein
NC293	NC_002516.2	4045795	del	TC	T	+	213/222	71/73	frameshift_variant c.213delC p.Ala72fs	PA3612		conserved hypothetical protein
NC293	NC_002516.2	4056098	ins	C	CA	+	1575/2568	525/855	frameshift_variant c.1574_1575insA p.Leu526fs	PA3620	mutS	DNA mismatch repair protein MutS
NC293	NC_002516.2	4185687	ins	T	TC	+	172/1206	58/401	frameshift_variant c.171dupC p.Cys58fs	PA3734		hypothetical protein
NC293	NC_002516.2	4202306	ins	T	TG	+	1061/1314	354/437	frameshift_variant c.1060dupG p.Val354fs	PA3749		probable major facilitator superfamily (MFS) transporter
NC293	NC_002516.2	4350735	del	GC	G	+	384/387	128/128	frameshift_variant c.384delC p.Ter129fs	PA3884		hypothetical protein
NC293	NC_002516.2	4425167	del	GCA	G	-	1683/3639	561/1212	frameshift_variant c.1682_1683delTG p.Val561fs	PA3946	rocS1	two-component sensor RocS1
NC293	NC_002516.2	4433991	snp	G	T	+	581/582	194/193	stop_lost&splice_region_variant c.581G>T p.Ter194Leuext*?	PA3953		conserved hypothetical protein
NC293	NC_002516.2	4480457	del	GTT	G	-	776/1029	259/342	frameshift_variant c.775_776delAA p.Asn259fs	PA4000	rlpA	RlpA
NC293	NC_002516.2	4541326	del	GACGACC	G	+	63/591	21/196	disruptive_inframe_deletion c.63_68delCGACCA p.Asp22_His23del	PA4063		hypothetical protein
NC293	NC_002516.2	4549151	ins	G	GC	-	359/579	120/192	frameshift_variant c.359dupG p.Asp121fs	PA4071		hypothetical protein
NC293	NC_002516.2	4604811	del	TG	T	+	195/2187	65/728	frameshift_variant c.195delG p.Pro66fs	PA4117	bphP	bacterial phytochrome, BphP
NC293	NC_002516.2	4616088	ins	C	CG	+	749/804	250/267	frameshift_variant c.748dupG p.Asp250fs	PA4127	hpcG	2-oxo-hept-3-ene-1,7-dioate hydratase
NC293	NC_002516.2	4626675	del	GC	G	+	19/1257	7/418	frameshift_variant c.19delC p.Arg7fs	PA4137		probable porin
NC293	NC_002516.2	4659585	snp	G	A	+	1136/1710	379/569	stop_gained c.1136G>A p.Trp379*	PA4163		hypothetical protein
NC293	NC_002516.2	4671516	del	GC	G	+	204/1389	68/462	frameshift_variant c.204delC p.Ala69fs	PA4175	piv	protease IV
NC293	NC_002516.2	4686638	ins	C	CG	+	650/1491	217/496	frameshift_variant c.649dupG p.Val217fs	PA4189		probable aldehyde dehydrogenase
NC293	NC_002516.2	4722256	del	CG	C	-	602/1245	201/414	frameshift_variant c.602delC p.Pro201fs	PA4218	ampP	AmpP
NC293	NC_002516.2	4746399	del	CG	C	+	1283/1431	428/476	frameshift_variant c.1283delG p.Gly428fs	PA4231	pchA	salicylate biosynthesis isochorismate synthase
NC293	NC_002516.2	4826423	snp	G	A	-	766/1266	256/421	stop_gained c.766C>T p.Gln256*	PA4302	tadA	TadA ATPase
NC293	NC_002516.2	4839638	del	CG	C	+	49/1116	17/371	frameshift_variant c.49delG p.Val17fs	PA4311		conserved hypothetical protein
NC293	NC_002516.2	4850052	del	GGC	G	+	20/1272	7/423	frameshift_variant c.20_21delGC p.Arg7fs	PA4321		hypothetical protein
NC293	NC_002516.2	4873316	complex	GC	CCG	-	1175/1221	392/406	frameshift_variant&missense_variant c.1174_1175delGCinsCGG p.Ala392fs	PA4344		probable hydrolase
NC293	NC_002516.2	4909537	del	AGGC	A	-	568/705	189/234	disruptive_inframe_deletion c.566_568delGCC p.Arg189del	PA4378	warB	WarB
NC293	NC_002516.2	5009827	snp	G	A	-	274/1458	92/485	stop_gained c.274C>T p.Gln92*	PA4477	cafA	cytoplasmic axial filament protein
NC293	NC_002516.2	5018359	del	CCCG	C	-	392/792	130/263	disruptive_inframe_deletion c.390_392delCGG p.Gly131del	PA4487	magF	MagF
NC293	NC_002516.2	5044226	del	CG	C	+	174/975	58/324	frameshift_variant c.174delG p.Gly60fs	PA4505	dppD	dipeptide ABC transporter ATP-binding protein DppD
NC293	NC_002516.2	5090835	del	CG	C	-	21/729	7/242	frameshift_variant c.21delC p.Asp8fs	PA4543		conserved hypothetical protein
NC293	NC_002516.2	5136148	del	GCGCGAC	G	+	344/378	115/125	disruptive_inframe_deletion c.344_349delACCGCG p.Asp115_Arg116del	PA4586		hypothetical protein
NC293	NC_002516.2	5146358	del	GC	G	-	45/687	15/228	frameshift_variant c.45delG p.Gln16fs	PA4594		probable ATP-binding component of ABC transporter
NC293	NC_002516.2	5191511	ins	G	GC	-	1364/6465	455/2154	frameshift_variant c.1364dupG p.Ala456fs	PA4625	cdrA	cyclic diguanylate-regulated TPS partner A, CdrA
NC293	NC_002516.2	5210905	del	GGC	G	-	91/291	30/96	frameshift_variant c.90_91delGC p.Pro32fs	PA4642		hypothetical protein
[truncated: 1,640 more rows]
