# Supplementary material for: Genomic diversity and adaptive resistance mechanisms in Pseudomonas aeruginosa from bronchiectasis
Source: mSystems. 2025 Dec 5;11(1):e01514-25. doi: 10.1128/msystems.01514-25 (PMC12817961; doi:10.1128/msystems.01514-25)
Supplement: Table S4 — Annotations and mutation frequencies for all genes with LoF mutations in 66 P. aeruginosa isolates from NCFB patients. [file msystems.01514-25-s0005.xlsx]

## Sheet: Sheet1
Supplementary Table S4. Annotations and mutation frequencies for all genes with LoF mutations in 66 P. aeruginosa isolates from NCFB patients.
Locus Tag	Gene Name	Number of isolates with LoF mutation	Start	End	Strand	Product Name	COG Category	Pathway Name	RefSeq Accession
PA4063		58	4541272	4541862	+	hypothetical protein	Unknow	Unknow	NP_252752.1 ; WP_003113048.1
PA3292		53	3684905	3685762	-	hypothetical protein	Unknow	Unknow	NP_251982.1 ; WP_003114072.1
PA0763	mucA	49	831914	832498	+	anti-sigma factor MucA	Signal transduction mechanisms	Alginate biosynthesis	NP_249454.1 ; WP_003101958.1
PA0373	ftsY	44	417527	418894	+	signal recognition particle receptor FtsY	Intracellular trafficking, secretion, and vesicular transport	Bacterial secretion system	NP_249064.1 ; WP_003128930.1
PA1695	pscP	43	1844144	1845253	-	translocation protein in type III secretion	Unknow	Bacterial secretion system	NP_250386.1 ; WP_010895580.1
PA4321		36	4850042	4851313	+	hypothetical protein	Unknow	Unknow	NP_253011.1 ; WP_003112781.1
PA0636		29	690721	692556	+	hypothetical protein	Function unknown	Unknow	NP_249327.1 ; WP_003113187.1
PA4020	mpl	29	4498488	4499843	-	UDP-N-acetylmuramate:L-alanyl-gamma-D-glutamyl-meso-diaminopimelate ligase	Cell wall/membrane/envelope biogenesis	KDO2-lipid A and peptidoglycan biosynthesis	NP_252709.1 ; WP_003093229.1
PA5455		29	6145399	6147027	+	putative glycosyltransferase	Cell wall/membrane/envelope biogenesis	common polysaccharide antigen (CBA) biosynthesis	NP_254142.1 ; WP_003114108.1
PA1532	dnaX	26	1669989	1672034	+	DNA polymerase subunits gamma and tau	Replication, recombination and repair	DNA replication	NP_250223.1 ; WP_003114673.1
PA2092		26	2303022	2304215	+	probable major facilitator superfamily (MFS) transporter	Carbohydrate transport and metabolism	Unknow	NP_250782.1 ; WP_003114845.1
PA3462		26	3870795	3873554	+	probable sensor/response regulator hybrid	Signal transduction mechanisms	Two-component System	NP_252152.1 ; WP_003115063.1
PA5253	algP	25	5915043	5916101	-	alginate regulatory protein AlgP	Unknow	Unknow	NP_253940.1 ; WP_003115263.1
PA3991		24	4471671	4472198	-	hypothetical protein	Unknow	Unknow	NP_252680 ; WP_010895667.1
PA0308		23	349050	350069	+	hypothetical protein	Lipid transport and metabolism	Unknow	NP_248999.1 ; WP_003118763.1
PA1797		22	1948502	1950334	-	hypothetical protein	Defense mechanisms	Unknow	NP_250488.1 ; WP_010895584.1
PA0240		20	270573	271838	-	probable porin	Unknow	Unknow	NP_248931.1 ; WP_003101864.1
PA1427		20	1553112	1553675	+	hypothetical protein	Unknow	Unknow	NP_250118 ;
PA2020	mexZ	19	2212677	2213309	+	MexZ	Transcription	beta-Lactam resistance	NP_250710.1 ; WP_003088626.1
PA0958	oprD	18	1043983	1045314	-	Basic amino acid, basic peptide and imipenem outer membrane porin OprD precursor	Unknow	beta-Lactam resistance	NP_249649.1 ; WP_003112576.1
PA2919		18	3274328	3274585	+	hypothetical protein	Unknow	Unknow	NP_251609.1 ; WP_003101434.1
PA3076		18	3449697	3450776	+	hypothetical protein	Secondary metabolites biosynthesis, transport and catabolism	Unknow	NP_251766.1 ; WP_003113944.1
PA3110		18	3490752	3491411	-	hypothetical protein	Function unknown	Unknow	NP_251800.1 ; WP_003147893.1
PA0032		17	34624	35538	+	probable transcriptional regulator	Transcription	Unknow	NP_248722.1 ; WP_003122286.1
PA0426	mexB	17	473191	476331	+	Resistance-Nodulation-Cell Division (RND) multidrug efflux transporter MexB	Defense mechanisms	beta-Lactam resistance	NP_249117.1 ; WP_003107312.1
PA1406		17	1528803	1529561	-	hypothetical protein	General function prediction only	Unknow	NP_250097.1 ; WP_003112421.1
PA3298		17	3695179	3695481	-	hypothetical protein	Unknow	Unknow	NP_251988.1 ; WP_010895655.1
PA3952		17	4432595	4433170	-	hypothetical protein	Function unknown	Unknow	NP_252641 ; WP_003122028.1
PA0573		15	628335	628670	-	hypothetical protein	Unknow	Unknow	NP_249264.1 ; WP_003115346.1
PA2438		15	2734157	2735182	-	hypothetical protein	Posttranslational modification, protein turnover, chaperones	Unknow	NP_251128.1 ; WP_003113077.1
PA4743	rbfA	15	5326935	5327324	-	ribosome-binding factor A	Translation, ribosomal structure and biogenesis	Unknow	NP_253431.1 ; WP_003095188.1
PA0257		14	288384	289175	-	hypothetical protein	Replication, recombination and repair	Unknow	NP_248948.1 ; WP_004346778.1
PA0428		14	477886	479805	-	probable ATP-dependent RNA helicase	Transcription	RNA degradation	NP_249119.1 ; WP_003099895.1
PA2435		14	2730518	2732503	-	probable cation-transporting P-type ATPase	Inorganic ion transport and metabolism	Unknow	NP_251125.1 ; WP_003113075.1
PA2456		14	2756309	2756650	+	hypothetical protein	Unknow	Unknow	NP_251146 ; WP_010895619.1
PA2685	vgrG4	14	3035752	3037932	-	VgrG4	Function unknown	Bacterial secretion system	NP_251375.1 ; WP_003143801.1
PA3115	fimV	14	3495446	3498205	-	Motility protein FimV	Cell motility	Unknow	NP_251805.1 ; WP_003163304.1
PA4000	rlpA	14	4480205	4481233	-	RlpA	Cell cycle control, cell division, chromosome partitioning	Unknow	NP_252689.1 ; WP_003100310.1
PA4642		14	5210706	5210996	-	hypothetical protein	Unknow	Unknow	NP_253331.1 ; WP_003094960.1
PA0929	pirR	13	1015938	1016657	+	two-component response regulator	Signal transduction mechanisms	Two-component System	NP_249620.1 ; WP_003102425.1
PA1451		13	1578839	1580182	+	conserved hypothetical protein	General function prediction only	Unknow	NP_250142.1 ; WP_003114280.1
PA4469		13	4998063	4998512	-	hypothetical protein	Unknow	Unknow	NP_253159.1 ; WP_003094369.1
PA4735		13	5318575	5321841	+	hypothetical protein	Cell wall/membrane/envelope biogenesis	Unknow	NP_253423.1 ; WP_003113909.1
PA4851		13	5446179	5447444	+	hypothetical protein	Unknow	Unknow	NP_253538.1 ; WP_003112325.1
PA5086	tli5b1	13	5724601	5725242	-	type VI secretion lipase immunity protein, Tli5b1	Unknow	Unknow	NP_253773 ;
PA2220		12	2441771	2442691	+	probable transcriptional regulator	Transcription	Unknow	NP_250910.1 ; WP_003113707.1
PA3620	mutS	12	4054525	4057092	+	DNA mismatch repair protein MutS	Replication, recombination and repair	Mismatch repair	NP_252310.1 ; WP_003113873.1
PA4226	pchE	12	4736795	4741111	-	dihydroaeruginoic acid synthetase	Secondary metabolites biosynthesis, transport and catabolism	Biosynthesis of siderophore group nonribosomal peptides	NP_252916.1 ; WP_003148110.1
PA4458		12	4990285	4990824	+	conserved hypothetical protein	General function prediction only	Lipopolysaccharide biosynthesis	NP_253148.1 ; WP_003112742.1
PA1027	amaB	11	1113129	1114718	+	delta1-Piperideine-6-carboxylate dehydrogenase	Energy production and conversion	Arginine and proline metabolism	NP_249718.1 ; WP_010895535.1
PA1169		11	1267680	1269737	+	probable lipoxygenase	Unknow	Arachidonic acid metabolism	NP_249860.1 ; WP_010895542.1
PA1777	oprF	11	1921174	1922226	+	Major porin and structural outer membrane porin OprF precursor	Cell wall/membrane/envelope biogenesis	Unknow	NP_250468.1 ; WP_003087843.1
PA4661	pagL	11	5229459	5229980	-	Lipid A 3-O-deacylase	Unknow	Unknow	NP_253350.1 ; WP_003099307.1
PA4982		11	5595279	5598275	-	probable two-component sensor	Signal transduction mechanisms	Two-component System	NP_253669 ;
PA0413	chpA	10	454126	461544	+	component of chemotactic signal transduction system	Signal transduction mechanisms	Biofilm formation - Pseudomonas aeruginosa	NP_249104.1 ; WP_003114893.1
PA0425	mexA	10	472024	473175	+	Resistance-Nodulation-Cell Division (RND) multidrug efflux membrane fusion protein MexA precursor	Cell wall/membrane/envelope biogenesis	beta-Lactam resistance	NP_249116.1 ; WP_003118819.1
PA1430	lasR	10	1558171	1558890	+	transcriptional regulator LasR	Transcription	Biofilm formation - Pseudomonas aeruginosa	NP_250121.1 ; WP_003082999.1
PA2935		10	3290694	3291173	-	hypothetical protein	Unknow	Unknow	NP_251625.1 ; WP_010895643.1
PA3346	hsbR	10	3757659	3759374	-	HptB-dependent secretion and biofilm regulator HsbR	Signal transduction mechanisms	Biofilm formation - Pseudomonas aeruginosa	NP_252036.1 ; WP_003098751.1
PA4175	piv	10	4671319	4672707	+	protease IV	Unknow	Pyoverdine synthesis	NP_252864.1 ; WP_003112986.1
PA4311		10	4839597	4840712	+	conserved hypothetical protein	Cell wall/membrane/envelope biogenesis	Unknow	NP_253001.1 ; WP_003101181.1
PA4594		10	5145717	5146403	-	probable ATP-binding component of ABC transporter	Defense mechanisms	Unknow	NP_253284.1 ; WP_003112804.1
PA4638		10	5206720	5207007	-	hypothetical protein	Unknow	Unknow	YP_008719781.1 ; WP_010895681.1
PA4817		10	5407376	5407870	+	hypothetical protein	General function prediction only	Unknow	NP_253504.1 ; WP_003123521.1
PA5412		10	6088193	6090706	-	hypothetical protein	Unknow	Unknow	NP_254099.1 ; WP_010895704.1
PA0632		9	689236	689466	+	hypothetical protein	Unknow	Unknow	NP_249323 ; WP_003118920.1
PA0671		9	732102	732653	-	hypothetical protein	Function unknown	Unknow	NP_249362.1 ; WP_003112732.1
PA0910	alpD	9	994143	994646	+	AlpD	Unknow	Unknow	NP_249601.1 ; WP_003112601.1
PA0912		9	995172	995711	-	hypothetical protein	Unknow	Unknow	NP_249603.1 ; WP_003112600.1
PA0987		9	1068489	1069331	+	conserved hypothetical protein	Replication, recombination and repair	Unknow	NP_249678.1 ; WP_003112560.1
PA1144		9	1234816	1236150	-	probable major facilitator superfamily (MFS) transporter	Carbohydrate transport and metabolism	Unknow	NP_249835.1 ; WP_003112480.1
PA1304		9	1414763	1416814	-	probable oligopeptidase	Amino acid transport and metabolism	Unknow	NP_249995.1 ; WP_003112365.1
PA1450		9	1577547	1578806	+	conserved hypothetical protein	General function prediction only	Unknow	NP_250141.1 ; WP_003114279.1
PA2602		9	2945264	2945869	+	3-mercaptopropionate dioxygenase	General function prediction only	taurine biosynthesis I	NP_251292.1 ; WP_003113364.1
PA2729		9	3086142	3087491	+	hypothetical protein	Unknow	Unknow	NP_251419.1 ; WP_003114398.1
PA3064	pelA	9	3431045	3433891	-	PelA	Function unknown	Biofilm formation - Pseudomonas aeruginosa	NP_251754.1 ; WP_003113950.1
PA3690		9	4131536	4133758	+	probable metal-transporting P-type ATPase	Inorganic ion transport and metabolism	Unknow	NP_252380.1 ; WP_010895660.1
PA3843		9	4305064	4305426	+	hypothetical protein	Unknow	Unknow	NP_252532 ;
PA4360		9	4887722	4888195	-	hypothetical protein	Unknow	Unknow	NP_253050 ; WP_003120874.1
PA4786		9	5374123	5375478	+	probable short-chain dehydrogenase	General function prediction only	Biosynthesis of unsaturated fatty acids	NP_253474.1 ; WP_003112919.1
PA5566		9	6259671	6260054	-	hypothetical protein	Unknow	Unknow	NP_254253.1 ; WP_003146853.1
PA1918		8	2091850	2093250	-	hypothetical protein	Amino acid transport and metabolism	Unknow	NP_250608.1 ; WP_003114931.1
PA2807		8	3161599	3162216	-	hypothetical protein	Inorganic ion transport and metabolism	Unknow	NP_251497.1 ; WP_010895638.1
PA3036		8	3398717	3399649	+	hypothetical protein	General function prediction only	4-amino-2-methyl-5-diphosphomethylpyrimidine biosynthesis (yeast)	NP_251726.1 ; WP_003113965.1
PA3090		8	3468108	3468965	+	hypothetical protein	Unknow	Unknow	NP_251780 ;
PA4477	cafA	8	5008643	5010100	-	cytoplasmic axial filament protein	Translation, ribosomal structure and biogenesis	Unknow	NP_253167.1 ; WP_003094386.1
PA4625	cdrA	8	5186411	5192875	-	cyclic diguanylate-regulated TPS partner A, CdrA	Intracellular trafficking, secretion, and vesicular transport	Two-partner secretion system	NP_253315.1 ; WP_003148161.1
PA5060	phaF	8	5700758	5701687	-	polyhydroxyalkanoate synthesis protein PhaF	Function unknown	Unknow	NP_253747.1 ; WP_003146415.1
PA0667	mepM	7	718729	720072	-	MepM	Cell wall/membrane/envelope biogenesis	Unknow	NP_249358.1 ; WP_003129241.1
PA0690	pdtA	7	749957	762499	+	phosphate depletion regulated TPS partner A, PdtA	Intracellular trafficking, secretion, and vesicular transport	Unknow	NP_249381.1 ; WP_003147216.1
PA0977		7	1060510	1060833	-	hypothetical protein	Unknow	Unknow	NP_249668 ; WP_010793891.1
PA1034		7	1123148	1123348	-	hypothetical protein	Function unknown	Unknow	NP_249725.1 ; WP_003081984.1
PA1167		7	1266111	1266782	+	hypothetical protein	Unknow	Unknow	NP_249858.1 ; WP_003106699.1
PA1980	eraR	7	2165876	2166553	+	response regulator EraR	Signal transduction mechanisms	ethanol oxidation pathway	NP_250670.1 ; WP_003113463.1
PA2025	gor	7	2216688	2218043	+	glutathione reductase	Energy production and conversion	Glutamate metabolism	NP_250715.1 ; WP_003100366.1
PA2341		7	2585299	2586411	+	probable ATP-binding component of ABC maltose/mannitol transporter	Amino acid transport and metabolism	ABC transporters	NP_251031.1 ; WP_003115000.1
PA2462		7	2761921	2778804	-	hypothetical protein	Intracellular trafficking, secretion, and vesicular transport	Unknow	NP_251152.1 ;
PA2821		7	3174966	3175628	+	probable glutathione S-transferase	Posttranslational modification, protein turnover, chaperones	Unknow	NP_251511.1 ; WP_003114770.1
PA3550	algF	7	3977184	3977834	+	alginate o-acetyltransferase AlgF	Unknow	Alginate biosynthesis	NP_252240.1 ; WP_003092112.1
PA4942	hflK	7	5545786	5546988	-	protease subunit HflK	Posttranslational modification, protein turnover, chaperones	Unknow	NP_253629.1 ; WP_003106427.1
PA5133		7	5780963	5782249	+	conserved hypothetical protein	Cell cycle control, cell division, chromosome partitioning	Unknow	NP_253820.1 ; WP_003123645.1
PA5284		7	5948696	5949610	-	hypothetical protein	Intracellular trafficking, secretion, and vesicular transport	Unknow	NP_253971.1 ; WP_003114348.1
PA5480		7	6171733	6171927	+	hypothetical protein	Unknow	Unknow	NP_254167 ; WP_004351859.1
PA0102	psCA1	6	123871	124599	+	beta-carbonic anhydrase	Inorganic ion transport and metabolism	Nitrogen metabolism	NP_248792.1 ; WP_003115027.1
PA0197	tonB2	6	227382	228194	+	TonB2	Cell wall/membrane/envelope biogenesis	Unknow	NP_248888.1 ; WP_003117234.1
PA0543		6	600426	601394	+	hypothetical protein	Secondary metabolites biosynthesis, transport and catabolism	Unknow	NP_249234.1 ; WP_003101591.1
PA1071	braF	6	1158658	1159425	-	branched-chain amino acid transport protein BraF	Amino acid transport and metabolism	ABC transporters	NP_249762.1 ; WP_003082125.1
PA1153		6	1247932	1248486	-	hypothetical protein	Transcription	Unknow	NP_249844.1 ; WP_003112473.1
PA1221		6	1322253	1324109	-	nonribosomal peptide synthetase	Secondary metabolites biosynthesis, transport and catabolism	Unknow	NP_249912.1 ; WP_010895545.1
PA1347		6	1461938	1462630	-	probable transcriptional regulator	Signal transduction mechanisms	Unknow	NP_250038.1 ; WP_003082787.1
PA1779		6	1923044	1925770	-	assimilatory nitrate reductase	Energy production and conversion	Microbial metabolism in diverse environments	NP_250470.1 ; WP_003113578.1
PA1858	str	6	2017967	2018794	-	streptomycin 3''-phosphotransferase	Defense mechanisms	Unknow	NP_250549.1 ; WP_003113610.1
PA1923		6	2099452	2103297	+	hypothetical protein	Coenzyme transport and metabolism	Metabolic pathways	NP_250613.1 ; WP_003114926.1
PA2622	cspD	6	2965201	2965473	+	cold-shock protein CspD	Transcription	Unknow	NP_251312.1 ; WP_003090435.1
PA2840		6	3193886	3195589	-	probable ATP-dependent RNA helicase	Translation, ribosomal structure and biogenesis	RNA degradation	NP_251530.1 ; WP_003119873.1
PA2894		6	3249209	3249631	-	hypothetical protein	Unknow	Unknow	NP_251584.1 ; WP_003091000.1
PA2989		6	3346977	3347741	+	hypothetical protein	Unknow	Unknow	NP_251679 ; WP_003119804.1
PA3288		6	3680465	3680968	-	hypothetical protein	Secondary metabolites biosynthesis, transport and catabolism	Unknow	NP_251978.1 ; WP_003119669.1
PA3290	tle1	6	3681500	3684148	-	Tle1	Unknow	Unknow	NP_251980.1 ; WP_010895654.1
PA3488	tli5	6	3905959	3907089	+	Tli5	Unknow	Unknow	NP_252178 ;
PA3687	ppc	6	4127756	4130392	-	phosphoenolpyruvate carboxylase	Energy production and conversion	Methanobacterium thermoautotrophicum biosynthetic metabolism	NP_252377.1 ; WP_003113850.1
PA3959		6	4438619	4439353	+	hypothetical protein	Amino acid transport and metabolism	Unknow	NP_252648.1 ; WP_003093112.1
PA3994		6	4474959	4475849	-	probable epoxide hydrolase	Lipid transport and metabolism	Unknow	NP_252683.1 ; WP_003114092.1
PA4071		6	4548932	4549510	-	hypothetical protein	Unknow	Unknow	NP_252760.1 ; WP_003105260.1
PA4084	cupB3	6	4565421	4567955	-	usher CupB3	Intracellular trafficking, secretion, and vesicular transport	Unknow	NP_252773.1 ; WP_010895669.1
PA4107	efhP	6	4590396	4590863	-	EfhP	Unknow	Unknow	NP_252796.1 ; WP_003113016.1
PA4420		6	4954630	4955571	-	conserved hypothetical protein	Cell wall/membrane/envelope biogenesis	Unknow	NP_253110.1 ; WP_003110151.1
PA4473		6	5001822	5002424	+	hypothetical protein	Function unknown	Unknow	NP_253163.1 ; WP_003120921.1
PA4601	morA	6	5156368	5160615	+	motility regulator	Function unknown	Unknow	NP_253291.1 ; WP_003112799.1
PA5088	tli5b3	6	5726357	5727238	-	type VI secretion lipase immunity protein, Tli5b3	General function prediction only	Unknow	NP_253775.1 ; WP_003115526.1
PA5255	algQ	6	5916918	5917400	-	Alginate regulatory protein AlgQ	Transcription	Alginate biosynthesis	NP_253942.1 ; WP_003120370.1
PA5551		6	6245803	6246312	-	hypothetical protein	Cell wall/membrane/envelope biogenesis	Unknow	NP_254238.1 ; WP_003114652.1
PA0081	fha1	5	98263	99756	-	Fha1	Signal transduction mechanisms	Bacterial secretion system	NP_248771.1 ; WP_003147054.1
PA0082	tssA1	5	100124	101158	+	TssA1	Function unknown	Biofilm formation - Pseudomonas aeruginosa	NP_248772.1 ; WP_003115054.1
PA0289	gpuR	5	324625	325587	+	transcriptional activator GpuR	Transcription	Unknow	NP_248980.1 ; WP_010895502.1
PA0313		5	352927	353619	-	L-cysteine transporter of ABC system YecS	Amino acid transport and metabolism	ABC transporters	NP_249004.1 ; WP_003084339.1
PA0411	pilJ	5	451130	453178	+	twitching motility protein PilJ	Signal transduction mechanisms	Biofilm formation - Pseudomonas aeruginosa	NP_249102.1 ; WP_003100940.1
PA0427	oprM	5	476333	477790	+	Major intrinsic multiple antibiotic resistance efflux outer membrane protein OprM precursor	Intracellular trafficking, secretion, and vesicular transport	beta-Lactam resistance	NP_249118.1 ; WP_003084633.1
PA0625		5	683599	685836	+	hypothetical protein	Function unknown	Unknow	NP_249316.1 ; WP_003113195.1
PA0708.1		5	782113	782205	-	Uncharacterized protein	Unknow	Unknow
PA0911	alpE	5	994699	995151	+	AlpE	Unknow	Unknow	NP_249602.1 ; WP_003159666.1
PA1014	wapB	5	1097296	1098288	+	1,2-glucosyltransferase WapB	Cell wall/membrane/envelope biogenesis	Unknow	NP_249705.1 ; WP_003140646.1
PA1152		5	1246444	1246788	+	hypothetical protein	Unknow	Unknow	NP_249843 ; WP_010895541.1
PA1227		5	1329192	1330040	+	hypothetical protein	General function prediction only	Unknow	NP_249918.1 ; WP_010895546.1
PA1229		5	1330577	1331383	-	probable transcriptional regulator	Function unknown	Unknow	NP_249920.1 ; WP_003082516.1
PA1243		5	1345248	1347824	-	probable sensor/response regulator hybrid	Signal transduction mechanisms	Two-component System	NP_249934.1 ; WP_003114970.1
PA1348		5	1462696	1463403	+	hypothetical protein	Unknow	Unknow	NP_250039.1 ; WP_003082789.1
PA1363		5	1474727	1475467	+	ECF sigma factor	Transcription	Unknow	NP_250054.1 ; WP_003082855.1
PA1490		5	1617489	1618265	-	probable transcriptional regulator	Transcription	Unknow	NP_250181.1 ; WP_003083169.1
PA1677		5	1827225	1827821	-	conserved hypothetical protein	Secondary metabolites biosynthesis, transport and catabolism	Unknow	NP_250368.1 ; WP_003103179.1
PA1791		5	1940255	1941586	-	hypothetical protein	Posttranslational modification, protein turnover, chaperones	Unknow	NP_250482.1 ; WP_003087885.1
PA1917		5	2091490	2091837	-	hypothetical protein	General function prediction only	Unknow	NP_250607.1 ; WP_003088200.1
PA2027		5	2219253	2219645	-	hypothetical protein	Unknow	Unknow	NP_250717.1 ; WP_003088646.1
PA2191	exoY	5	2410344	2411480	-	adenylate cyclase ExoY	Unknow	Type III Secretion	NP_250881.1 ; WP_003115517.1
PA2418		5	2701206	2702066	+	hypothetical protein	General function prediction only	Unknow	NP_251108.1 ; WP_003089646.1
PA2423		5	2706387	2707181	+	hypothetical protein	Transcription	Unknow	NP_251113.1 ; WP_010895615.1
PA2424	pvdL	5	2707666	2720694	-	PvdL	Secondary metabolites biosynthesis, transport and catabolism	Pyoverdine synthesis	NP_251114.1 ; WP_003115540.1
PA2440		5	2737882	2738844	+	hypothetical protein	Unknow	Unknow	NP_251130.1 ; WP_003113080.1
PA2727		5	3079850	3083482	+	hypothetical protein	Unknow	Unknow	NP_251417 ;
PA2787	cpg2	5	3143152	3144390	+	carboxypeptidase G2 precursor	Amino acid transport and metabolism	Unknow	NP_251477.1 ; WP_003114784.1
PA2838		5	3191687	3192658	+	probable transcriptional regulator	Transcription	Unknow	NP_251528.1 ; WP_003106096.1
PA2976	rne	5	3332881	3336054	+	ribonuclease E	Translation, ribosomal structure and biogenesis	RNA degradation	NP_251666.1 ; WP_010895645.1
PA3157		5	3540782	3542671	-	probable acetyltransferase	Lipid transport and metabolism	Lipopolysaccharide biosynthesis	NP_251847.1 ; WP_010895649.1
PA3205		5	3595387	3595827	+	hypothetical protein	Intracellular trafficking, secretion, and vesicular transport	Unknow	NP_251895.1 ; WP_003114831.1
PA3222		5	3610250	3611149	+	hypothetical protein	General function prediction only	Unknow	NP_251912.1 ; WP_003114815.1
PA3278		5	3670759	3671058	-	hypothetical protein	Unknow	Unknow	NP_251968.1 ; WP_003091621.1
PA3470		5	3882980	3883438	+	NUDIX hydrolase	Replication, recombination and repair	Unknow	NP_252160.1 ; WP_003113894.1
PA3904		5	4373938	4374333	+	PAAR4	Function unknown	Unknow	NP_252593.1 ; WP_003104235.1
PA4083	cupB4	5	4564684	4565424	-	chaperone CupB4	Cell motility	Unknow	NP_252772.1 ; WP_003113035.1
PA4344		5	4873270	4874490	-	probable hydrolase	General function prediction only	Phenylalanine metabolism	NP_253034.1 ; WP_003101134.1
PA4391		5	4920981	4921982	-	hypothetical protein	Unknow	Unknow	NP_253081.1 ; WP_003120893.1
PA5160		5	5808368	5809897	+	drug efflux transporter	Carbohydrate transport and metabolism	Unknow	NP_253847.1 ; WP_003112615.1
PA5238		5	5896806	5898794	-	probable O-antigen acetylase	Lipid transport and metabolism	Unknow	NP_253925.1 ; WP_010895699.1
PA5254		5	5916227	5916856	+	probable peptidyl-prolyl cis-trans isomerase, FkbP-type	Posttranslational modification, protein turnover, chaperones	Unknow	NP_253941.1 ; WP_003099229.1
PA0061		4	74279	74716	-	hypothetical protein	Unknow	Unknow	NP_248751.1 ; WP_003083612.1
PA0360		4	403295	404281	+	hypothetical protein	General function prediction only	Unknow	NP_249051.1 ; WP_003112969.1
PA0458		4	516029	517462	-	probable major facilitator superfamily (MFS) transporter	Carbohydrate transport and metabolism	Unknow	NP_249149.1 ; WP_003084717.1
PA0724		4	791370	792632	+	probable coat protein A of bacteriophage Pf1	Unknow	Unknow	NP_249415.1 ;
PA0787		4	859007	860170	+	hypothetical protein	General function prediction only	Unknow	NP_249478.1 ; WP_003109755.1
PA0819		4	895824	896117	+	hypothetical protein	Unknow	Unknow	NP_249510.1 ; WP_003114207.1
PA0824		4	899138	899656	-	hypothetical protein	Function unknown	Unknow	NP_249515.1 ; WP_010895523.1
PA0936	lpxO2	4	1026274	1027212	-	lipopolysaccharide biosynthetic protein LpxO2	Posttranslational modification, protein turnover, chaperones	Unknow	NP_249627.1 ; WP_003086047.1
PA1154		4	1249019	1249552	-	conserved hypothetical protein	Replication, recombination and repair	Unknow	NP_249845.1 ; WP_003112472.1
PA1327		4	1438706	1440676	+	probable protease	Posttranslational modification, protein turnover, chaperones	Unknow	NP_250018.1 ;
PA1367		4	1480215	1481051	-	hypothetical protein	General function prediction only	Unknow	NP_250058.1 ; WP_003109588.1
PA1387		4	1507164	1508720	+	hypothetical protein	Unknow	Unknow	NP_250078.1 ; WP_010895562.1
PA1405		4	1527191	1528783	+	probable helicase	Replication, recombination and repair	Unknow	NP_250096.1 ; WP_010895565.1
PA1413		4	1537755	1538627	+	probable transcriptional regulator	Transcription	Unknow	NP_250104.1 ; WP_003082949.1
PA1463		4	1593151	1594041	+	hypothetical protein	Cell motility	Bacterial chemotaxis	NP_250154.1 ; WP_003083094.1
PA1537		4	1674978	1675865	-	probable short-chain dehydrogenase	Secondary metabolites biosynthesis, transport and catabolism	Unknow	NP_250228.1 ; WP_003103932.1
PA1647		4	1793019	1794740	-	probable sulfate transporter	Inorganic ion transport and metabolism	Unknow	NP_250338.1 ; WP_003114602.1
PA1669	icmF2	4	1819074	1822601	+	IcmF2	Function unknown	Bacterial secretion system	NP_250360.1 ; WP_003114614.1
PA1822	fimL	4	1981017	1982705	+	hypothetical protein	Unknow	Unknow	NP_250513.1 ; WP_003098159.1
PA1928	rimJ	4	2108942	2109511	-	ribosomal protein alanine acetyltransferase	Translation, ribosomal structure and biogenesis	Unknow	NP_250618.1 ; WP_003119171.1
PA1953	fapD	4	2138612	2139292	-	FapD	General function prediction only	Unknow	NP_250643.1 ; WP_003113481.1
PA2004		4	2190891	2192282	-	conserved hypothetical protein	Unknow	Unknow	NP_250694.1 ; WP_003113502.1
PA2065	pcoA	4	2263079	2264977	-	copper resistance protein A precursor	Secondary metabolites biosynthesis, transport and catabolism	Unknow	NP_250755.1 ; WP_003114867.1
PA2100		4	2311333	2312766	-	probable transcriptional regulator	Amino acid transport and metabolism	Unknow	NP_250790.1 ; WP_003106149.1
PA2203		4	2422022	2422738	-	probable amino acid permease	Amino acid transport and metabolism	Unknow	NP_250893.1 ; WP_003089046.1
PA2231	pslA	4	2453667	2455103	+	PslA	Cell wall/membrane/envelope biogenesis	Biofilm formation - Pseudomonas aeruginosa	NP_250921.1 ; WP_003111160.1
PA2373	vgrG3	4	2624204	2626210	+	VgrG3	Function unknown	Bacterial secretion system	NP_251063.1 ; WP_003114515.1
PA2416	treA	4	2698526	2700163	+	periplasmic trehalase precursor	Carbohydrate transport and metabolism	Metabolic pathways	NP_251106.1 ; WP_010895614.1
PA2491	mexS	4	2806350	2807369	-	MexS	Energy production and conversion	Unknow	NP_251181.1 ; WP_003113302.1
PA2516	xylZ	4	2833155	2834168	-	toluate 1,2-dioxygenase electron transfer component	Coenzyme transport and metabolism	Aromatic compound catabolism	NP_251206.1 ; WP_003109537.1
PA2547		4	2877999	2878916	+	probable transcriptional regulator	Transcription	Unknow	NP_251237.1 ; WP_003143867.1
PA2680		4	3027078	3028052	+	probable quinone oxidoreductase	Energy production and conversion	Unknow	NP_251370.1 ; WP_003113397.1
PA2686	pfeR	4	3037886	3038803	+	two-component response regulator PfeR	Signal transduction mechanisms	Two-component System	NP_251376.1 ; WP_010895629.1
PA2725		4	3077312	3079195	+	probable chaperone	Posttranslational modification, protein turnover, chaperones	Unknow	NP_251415.1 ; WP_010895630.1
PA2777		4	3135044	3136000	-	conserved hypothetical protein	Inorganic ion transport and metabolism	Unknow	NP_251467.1 ; WP_003115216.1
PA3107	metZ	4	3487181	3488392	-	o-succinylhomoserine sulfhydrylase	Amino acid transport and metabolism	Cysteine and methionine metabolism	NP_251797.1 ; WP_003113933.1
PA3143		4	3527670	3528212	-	transposase	Unknow	Unknow	YP_008719764.1 ;
PA3207		4	3597319	3597798	+	hypothetical protein	Unknow	Unknow	NP_251897.1 ; WP_003114829.1
PA3293		4	3685759	3686574	-	hypothetical protein	Unknow	Unknow	NP_251983.1 ; WP_003114071.1
PA3340		4	3749719	3751767	-	hypothetical protein	Cell motility	Unknow	NP_252030.1 ; WP_003147952.1
PA3406	hasD	4	3811938	3813740	-	transport protein HasD	General function prediction only	ABC transporters	NP_252096.1 ; WP_003147968.1
PA3549	algJ	4	3975936	3977111	+	alginate o-acetyltransferase AlgJ	Unknow	Alginate biosynthesis	NP_252239.1 ; WP_003092111.1
PA3751	purT	4	4203324	4204505	-	phosphoribosylglycinamide formyltransferase 2	Nucleotide transport and metabolism	5-aminoimidazole ribonucleotide biosynthesis II	NP_252440.1 ; WP_003092658.1
PA3790	oprC	4	4247703	4249874	-	Putative copper transport outer membrane porin OprC precursor	Inorganic ion transport and metabolism	Unknow	NP_252479.1 ; WP_003119294.1
PA3933	betT3	4	4408924	4410885	+	BetT3	Cell wall/membrane/envelope biogenesis	Unknow	NP_252622.1 ; WP_003119234.1
PA3946	rocS1	4	4423212	4426850	-	two-component sensor RocS1	Signal transduction mechanisms	Two-component System	NP_252635.1 ; WP_003114318.1
PA4184	souR	4	4680092	4681114	-	sarcosine oxidation and utilization regulator SouR	Transcription	Unknow	NP_252873.1 ; WP_003121890.1
PA4206	mexH	4	4706410	4707522	+	probable Resistance-Nodulation-Cell Division (RND) efflux membrane fusion protein precursor	Cell wall/membrane/envelope biogenesis	Quorum sensing	NP_252895.1 ; WP_003104731.1
PA4393	ampG	4	4922407	4924191	+	AmpG	Unknow	beta-Lactam resistance	NP_253083.1 ; WP_003112756.1
PA4410	ddlB	4	4942677	4943636	-	D-alanine--D-alanine ligase	Cell wall/membrane/envelope biogenesis	D-Alanine metabolism	NP_253100.1 ; WP_003103113.1
PA4541	lepA	4	5082443	5086696	+	Pseudomonas aeruginosa-derived large extracellular protease, LepA	Intracellular trafficking, secretion, and vesicular transport	Unknow	NP_253231.1 ; WP_003115288.1
PA4697		4	5276283	5276735	+	hypothetical protein	Unknow	Unknow	NP_253385.1 ; WP_003095076.1
PA4717		4	5296092	5296985	+	conserved hypothetical protein	General function prediction only	Unknow	NP_253405.1 ; WP_003095112.1
PA4814	fadH2	4	5403305	5405350	+	2,4-dienoyl-CoA reductase FadH2	General function prediction only	Unknow	NP_253501.1 ; WP_003112345.1
PA4875		4	5472439	5472735	+	hypothetical protein	Unknow	Unknow	NP_253562 ; WP_003121128.1
PA5346	sadB	4	6015141	6016550	+	SadB	Function unknown	Unknow	NP_254033.1 ; WP_003114368.1
PA0016	trkA	3	17366	18739	-	potassium uptake protein TrkA	Inorganic ion transport and metabolism	Unknow	NP_248706.1 ; WP_003107053.1
PA0074	ppkA	3	87000	90098	-	serine/threonine protein kinase PpkA	Signal transduction mechanisms	Bacterial secretion system	NP_248764.1 ; WP_003147051.1
PA0178		3	202147	204066	-	probable two-component sensor	Cell motility	Bacterial chemotaxis	NP_248868.1 ; WP_010895499.1
PA0185		3	210457	212073	-	probable permease of ABC transporter	Inorganic ion transport and metabolism	ABC transporters	NP_248875.1 ; WP_003106694.1
PA0187		3	213819	214634	+	hypothetical protein	Secondary metabolites biosynthesis, transport and catabolism	Unknow	NP_248877.1 ; WP_003112656.1
PA0359		3	402681	403025	+	hypothetical protein	Unknow	Unknow	NP_249050.1 ; WP_003084452.1
PA0406	tonB3	3	447391	448350	-	TonB3	Cell wall/membrane/envelope biogenesis	Unknow	NP_249097.1 ; WP_010895505.1
PA0410	pilI	3	450509	451045	+	twitching motility protein PilI	Signal transduction mechanisms	Biofilm formation - Pseudomonas aeruginosa	NP_249101.1 ; WP_003084590.1
PA0498		3	557354	558361	-	hypothetical protein	Intracellular trafficking, secretion, and vesicular transport	Unknow	NP_249189.1 ; WP_003117931.1
PA0517	nirC	3	577673	578032	-	probable c-type cytochrome precursor	Energy production and conversion	Biosynthesis of heme d1	NP_249208.1 ; WP_003084870.1
PA0549		3	608157	609221	+	hypothetical protein	Unknow	Unknow	NP_249240.1 ; WP_003101600.1
PA0558		3	615607	616374	+	conserved hypothetical protein	Coenzyme transport and metabolism	Unknow	NP_249249.1 ; WP_003084969.1
PA0570		3	623852	624199	-	hypothetical protein	Unknow	Unknow	NP_249261.1 ; WP_003113222.1
PA0600	agtS	3	660315	662708	+	two-component sensor, AgtS	Signal transduction mechanisms	Two-component System	NP_249291.1 ; WP_003113207.1
PA0663		3	716011	716730	+	hypothetical protein	Unknow	Unknow	NP_249354.1 ; WP_003085249.1
PA0714		3	784698	785174	+	hypothetical protein	Unknow	Unknow	NP_249405.1 ; WP_010895516.1
PA0719		3	789654	790031	+	hypothetical protein of bacteriophage Pf1	Unknow	Unknow	NP_249410.1 ; WP_010895518.1
PA0931	pirA	3	1018230	1020458	+	ferric enterobactin receptor PirA	Inorganic ion transport and metabolism	Two-component system	NP_249622.1 ; WP_003112590.1
PA1023		3	1108949	1109866	+	probable short-chain dehydrogenase	Secondary metabolites biosynthesis, transport and catabolism	Unknow	NP_249714.1 ; WP_003086302.1
PA1101	fliF	3	1192405	1194201	+	Flagella M-ring outer membrane protein precursor	Cell motility	Flagella assembly	NP_249792.1 ; WP_003109118.1
PA1148	toxA	3	1240584	1242500	-	exotoxin A precursor	Unknow	Unknow	NP_249839.1 ; WP_003112478.1
PA1259	lhpH	3	1366538	1368280	-	LhpH	Function unknown	Unknow	NP_249950.1 ; WP_003114962.1
PA1261	lhpR	3	1369418	1370092	-	Transcriptional regulator, LhpR	Transcription	Unknow	NP_249952.1 ; WP_003082563.1
PA1297		3	1407951	1408931	-	probable metal transporter	Inorganic ion transport and metabolism	Unknow	NP_249988.1 ; WP_003112362.1
PA1355		3	1468510	1468890	+	hypothetical protein	Coenzyme transport and metabolism	Unknow	NP_250046.1 ; WP_010895554.1
PA1382		3	1498813	1501092	+	probable type II secretion system protein	Cell motility	Bacterial secretion system	NP_250073.1 ; WP_010895558.1
PA1426		3	1552641	1552997	+	hypothetical protein	Unknow	Unknow	NP_250117 ; WP_003082978.1
PA1457	cheZ	3	1586034	1586822	+	chemotaxis protein CheZ	Cell motility	Bacterial chemotaxis	NP_250148.1 ; WP_003083075.1
PA1467		3	1595827	1596798	+	hypothetical protein	Transcription	Unknow	NP_250158.1 ; WP_003083105.1
PA1501		3	1630024	1630806	-	conserved hypothetical protein	Carbohydrate transport and metabolism	Glyoxylate and dicarboxylate metabolism	NP_250192.1 ; WP_003087181.1
PA1510	tplE	3	1639791	1641500	-	type 6 PGAP1-like effector, TplE	Unknow	Unknow	NP_250201.1 ; WP_003114302.1
PA1520	ugmR	3	1652273	1653052	+	Uric acid and glyoxylate metabolism regulator, UgmR	Transcription	Unknow	NP_250211.1 ; WP_003083340.1
PA1727	mucR	3	1868706	1870763	-	MucR	Signal transduction mechanisms	Biofilm formation - Pseudomonas aeruginosa	NP_250418.1 ; WP_003113558.1
PA1775	cmpX	3	1919579	1920403	+	conserved cytoplasmic membrane protein, CmpX protein	Cell wall/membrane/envelope biogenesis	Unknow	NP_250466.1 ; WP_003087830.1
PA1891		3	2061278	2061667	-	hypothetical protein	Unknow	Unknow	NP_250582.1 ; WP_003088144.1
PA1931		3	2111691	2112203	+	probable ferredoxin	Energy production and conversion	Aromatic compound catabolism	NP_250621.1 ; WP_003088271.1
PA1990	pqqH	3	2175062	2176888	+	PqqH	Amino acid transport and metabolism	pyrroloquinoline quinone (PQQ) biosynthesis	NP_250680.1 ; WP_003113496.1
PA2029		3	2220275	2220574	+	hypothetical protein	Function unknown	Unknow	NP_250719.1 ; WP_003113511.1
PA2037		3	2227541	2229001	+	hypothetical protein	Unknow	Unknow	NP_250727.1 ; WP_003160156.1
PA2104		3	2315709	2316626	+	probable cysteine synthase	Amino acid transport and metabolism	Biosynthesis of amino acids	NP_250794.1 ; WP_003113282.1
PA2117		3	2328176	2329156	-	hypothetical protein	Unknow	Unknow	NP_250807.1 ; WP_003113626.1
PA2197		3	2416376	2417413	+	conserved hypothetical protein	General function prediction only	Unknow	NP_250887.1 ; WP_003113689.1
PA2286		3	2513842	2515386	+	hypothetical protein	Posttranslational modification, protein turnover, chaperones	Unknow	NP_250976.1 ; WP_003113757.1
PA2665	fhpR聽	3	3013928	3015481	+	Transcriptional activator of P. aeruginosa flavohemoglobin, FhpR	Signal transduction mechanisms	Unknow	NP_251355.1 ; WP_003113388.1
PA2695		3	3048051	3049154	-	conserved hypothetical protein	Unknow	Unknow	NP_251385.1 ; WP_003122578.1
PA2717	cpo	3	3072081	3072911	-	chloroperoxidase precursor	Lipid transport and metabolism	Unknow	NP_251407.1 ; WP_003101542.1
PA2782	bamI	3	3139011	3139670	+	biofilm-associated metzincin Inhibitor, BamI	Unknow	Unknow	NP_251472.1 ; WP_003124476.1
PA2785		3	3142285	3142503	+	conserved hypothetical protein	Transcription	Unknow	NP_251475.1 ; WP_003108924.1
PA2790		3	3147765	3148250	+	hypothetical protein	Unknow	Unknow	NP_251480.1 ; WP_003122543.1
PA2791		3	3148339	3148629	-	hypothetical protein	Unknow	Unknow	NP_251481.1 ; WP_003104043.1
PA2794		3	3150886	3152202	-	pseudaminidase	Unknow	Unknow	NP_251484 ; WP_003119892.1
PA2814		3	3167282	3167953	-	hypothetical protein	Amino acid transport and metabolism	Unknow	NP_251504.1 ; WP_003098789.1
PA2823		3	3176117	3177007	-	conserved hypothetical protein	General function prediction only	Unknow	NP_251513.1 ; WP_003098802.1
PA2861	ligT	3	3213538	3214086	+	2'-5' RNA ligase	Translation, ribosomal structure and biogenesis	Unknow	NP_251551.1 ; WP_003115273.1
PA2866	mttC	3	3218666	3219469	+	secretion protein MttC	Replication, recombination and repair	Unknow	NP_251556.1 ; WP_003114747.1
PA3098	xcpW	3	3478625	3479338	-	general secretion pathway protein J	Intracellular trafficking, secretion, and vesicular transport	Bacterial secretion system	NP_251788.1 ; WP_003110067.1
PA3118	leuB	3	3500668	3501750	-	3-isopropylmalate dehydrogenase	Amino acid transport and metabolism	2-Oxocarboxylic acid metabolism	NP_251808.1 ; WP_003091395.1
PA3141	wbpM	3	3524681	3526678	-	nucleotide sugar epimerase/dehydratase WbpM	Cell wall/membrane/envelope biogenesis	Lipopolysaccharide biosynthesis	NP_251831.1 ; WP_010895647.1
PA3214		3	3603327	3603971	+	hypothetical protein	General function prediction only	Unknow	NP_251904.1 ; WP_003109195.1
PA3228		3	3614930	3616762	+	probable ATP-binding/permease fusion ABC transporter	Defense mechanisms	ABC transporters	NP_251918.1 ; WP_003109184.1
PA3258		3	3645099	3646904	+	hypothetical protein	Signal transduction mechanisms	Unknow	NP_251948.1 ; WP_010895651.1
PA3389		3	3794178	3794591	+	probable ring-cleaving dioxygenase	Amino acid transport and metabolism	Unknow	NP_252080.1 ; WP_003098688.1
PA3398		3	3803617	3804543	+	probable transcriptional regulator	Transcription	Unknow	NP_252088.1 ; WP_003091833.1
PA3409	hasS	3	3817546	3818532	-	HasS	Inorganic ion transport and metabolism	Unknow	NP_252099.1 ; WP_003147971.1
PA3458		3	3865281	3865754	-	probable transcriptional regulator	Transcription	Unknow	NP_252148.1 ; WP_003091943.1
PA3504		3	3919774	3921258	-	probable aldehyde dehydrogenase	Energy production and conversion	Glycine, serine and threonine metabolism	NP_252194.1 ; WP_003112906.1
PA3521	opmE	3	3938020	3939495	-	OpmE	Intracellular trafficking, secretion, and vesicular transport	Unknow	NP_252211.1 ; WP_003112893.1
PA3574	nalD	3	4006510	4007148	+	NalD	Transcription	beta-Lactam resistance	NP_252264.1 ; WP_003092152.1
PA3612		3	4045589	4045810	+	conserved hypothetical protein	Function unknown	Unknow	NP_252302.1 ; WP_003092249.1
PA3622	rpoS	3	4057909	4058913	-	sigma factor RpoS	Transcription	Unknow	NP_252312.1 ; WP_003113871.1
PA3734		3	4185522	4186727	+	hypothetical protein	Amino acid transport and metabolism	Unknow	NP_252423.1 ; WP_003143191.1
PA3857	pcs	3	4316109	4316825	-	phosphatidylcholine synthase	Lipid transport and metabolism	Biosynthesis of secondary metabolites	NP_252546.1 ; WP_003105024.1
PA3884		3	4350353	4350739	+	hypothetical protein	Unknow	Unknow	NP_252573.1 ; WP_003113771.1
PA3963		3	4442958	4443854	+	probable transporter	Inorganic ion transport and metabolism	Unknow	NP_252652.1 ; WP_003093118.1
PA4075		3	4553524	4554360	-	hypothetical protein	Secondary metabolites biosynthesis, transport and catabolism	Unknow	NP_252764.1 ; WP_003113041.1
PA4164		3	4660221	4660547	+	hypothetical protein	Function unknown	Unknow	NP_252853.1 ; WP_003112991.1
PA4168	fpvB	3	4663854	4666262	+	second ferric pyoverdine receptor FpvB	Inorganic ion transport and metabolism	Unknow	NP_252857.1 ; WP_003112989.1
PA4172		3	4668490	4669290	+	probable nuclease	Replication, recombination and repair	Base excision repair	NP_252861.1 ; WP_003101332.1
PA4228	pchD	3	4742424	4744067	+	pyochelin biosynthesis protein PchD	Secondary metabolites biosynthesis, transport and catabolism	Biosynthesis of siderophore group nonribosomal peptides	NP_252918.1 ; WP_003114688.1
PA4258	rplV	3	4764243	4764575	-	50S ribosomal protein L22	Translation, ribosomal structure and biogenesis	Ribosome	NP_252948.1 ; WP_003103908.1
PA4288		3	4810538	4811341	+	probable transcriptional regulator	Function unknown	Unknow	NP_252978.1 ; WP_003103975.1
PA4364		3	4892345	4892746	+	hypothetical protein	Function unknown	Unknow	NP_253054.1 ; WP_003112767.1
PA4378	warB	3	4909401	4910105	-	WarB	Signal transduction mechanisms	Unknow	NP_253068.1 ; WP_003094029.1
PA4383		3	4914127	4914510	-	conserved hypothetical protein	Cell cycle control, cell division, chromosome partitioning	Unknow	NP_253073.1 ; WP_003094051.1
PA4468	sodM	3	4997439	4998050	-	superoxide dismutase	Inorganic ion transport and metabolism	superoxide radicals degradation	NP_253158.1 ; WP_003098862.1
PA4517		3	5057716	5059518	+	conserved hypothetical protein	General function prediction only	Lipopolysaccharide biosynthesis	NP_253207.1 ; WP_003112847.1
PA4576		3	5123053	5125506	-	probable ATP-dependent protease	Posttranslational modification, protein turnover, chaperones	Unknow	NP_253266.1 ; WP_003112820.1
PA4600	nfxB	3	5155561	5156124	+	transcriptional regulator NfxB	Transcription	Unknow	NP_253290.1 ; WP_003094842.1
PA4603		3	5162069	5162449	-	hypothetical protein	Unknow	Unknow	NP_253293.1 ; WP_003121337.1
PA4648	cupE1	3	5215091	5215639	+	Pilin subunit CupE1	Function unknown	Unknow	NP_253337.1 ; WP_003099340.1
PA4736		3	5321846	5322139	+	hypothetical protein	Unknow	Unknow	NP_253424.1 ; WP_003100541.1
PA4798		3	5383947	5384675	+	hypothetical protein	Function unknown	Unknow	NP_253486.1 ; WP_003114631.1
PA4799		3	5384698	5385276	-	hypothetical protein	Nucleotide transport and metabolism	Unknow	NP_253487.1 ; WP_003114630.1
PA4805		3	5390148	5391554	-	probable class III aminotransferase	Coenzyme transport and metabolism	Unknow	NP_253493.1 ; WP_003114627.1
PA4829	lpd3	3	5420323	5421726	-	dihydrolipoamide dehydrogenase 3	Energy production and conversion	2-oxoglutarate decarboxylation to succinyl-CoA	NP_253516.1 ; WP_003095344.1
PA4915		3	5514727	5516352	+	probable chemotaxis transducer	Signal transduction mechanisms	Bacterial chemotaxis	NP_253602.1 ; WP_003112293.1
PA4929		3	5530973	5533015	+	hypothetical protein	Signal transduction mechanisms	Unknow	NP_253616.1 ; WP_010895689.1
PA4946	mutL	3	5549780	5551681	-	DNA mismatch repair protein MutL	Replication, recombination and repair	Mismatch repair	NP_253633.1 ; WP_003106411.1
PA4986		3	5601149	5603095	+	probable oxidoreductase	General function prediction only	Unknow	NP_253673.1 ; WP_003114537.1
PA5021		3	5647814	5649430	+	probable sodium/hydrogen antiporter	Inorganic ion transport and metabolism	Unknow	NP_253708.3 ; WP_003121191.1
PA5025	metY	3	5655648	5656925	+	homocysteine synthase	Amino acid transport and metabolism	Cysteine and methionine metabolism	NP_253712.1 ; WP_003114564.1
PA5040	pilQ	3	5675714	5677858	-	Type 4 fimbrial biogenesis outer membrane protein PilQ precursor	Intracellular trafficking, secretion, and vesicular transport	Pilin biosynthesis	NP_253727.1 ; WP_003114575.1
PA5198		3	5850239	5851162	+	LD-carboxypeptidase	Defense mechanisms	Unknow	NP_253885.1 ; WP_003100070.1
PA5226		3	5883664	5883975	+	hypothetical protein	Unknow	Unknow	NP_253913.1 ; WP_003123689.1
PA5275		3	5940747	5941082	-	conserved hypothetical protein	Inorganic ion transport and metabolism	Unknow	NP_253962.1 ; WP_003121284.1
PA5404		3	6083105	6083509	+	hypothetical protein	Unknow	Unknow	NP_254091.1 ; WP_003114450.1
PA5436		3	6118332	6119747	-	probable biotin carboxylase subunit of a transcarboxylase	Lipid transport and metabolism	Biosynthesis of amino acids	NP_254123.1 ; WP_003096848.1
PA5441		3	6125796	6127997	-	hypothetical protein	Unknow	Unknow	NP_254128.1 ; WP_003114102.1
PA5499	zur	3	6192179	6192682	+	zinc uptake regulator, Zur	Inorganic ion transport and metabolism	Quorum sensing	NP_254186.1 ; WP_003096992.1
PA5546		3	6239448	6240632	-	conserved hypothetical protein	Cell wall/membrane/envelope biogenesis	Unknow	NP_254233.1 ; WP_003114148.1
PA0004	gyrB	2	4275	6695	+	DNA gyrase subunit B	Replication, recombination and repair	Unknow	NP_064724.1 ; WP_003097268.1
PA0014		2	16335	16607	-	hypothetical protein	Unknow	Unknow	NP_248704.1 ; WP_003114644.1
PA0023	qor	2	24568	25545	-	quinone oxidoreductase	Energy production and conversion	Unknow	NP_248713.1 ; WP_003111202.1
PA0041		2	42914	53521	+	probable hemagglutinin	Intracellular trafficking, secretion, and vesicular transport	Unknow	NP_248731.1 ; WP_003147038.1
PA0101		2	122248	123495	+	hypothetical protein	Energy production and conversion	Unknow	NP_248791.1 ; WP_010895495.1
PA0135		2	153696	153836	+	hypothetical protein	Unknow	Unknow	NP_248825.1 ; WP_003119519.1
PA0184		2	209621	210460	-	probable ATP-binding component of ABC transporter	Inorganic ion transport and metabolism	ABC transporters	NP_248874.1 ; WP_003112653.1
PA0235	pcaK	2	264964	266310	-	4-hydroxybenzoate transporter PcaK	Carbohydrate transport and metabolism	Aromatic compound catabolism	NP_248926.1 ; WP_003101875.1
PA0260	tle3	2	291154	293304	-	Type 6 lipase effector, Tle3	Unknow	Unknow	NP_248951.1 ; WP_003112695.1
PA0269		2	305725	306162	+	conserved hypothetical protein	Function unknown	Unknow	NP_248960.1 ; WP_003106260.1
PA0319		2	358931	359920	+	hypothetical protein	Function unknown	Unknow	NP_249010.1 ; WP_003121726.1
PA0334		2	375951	377189	-	probable major facilitator superfamily (MFS) transporter	Carbohydrate transport and metabolism	Unknow	NP_249025.1 ; WP_003112960.1
PA0366	laoC	2	409504	410934	-	LaoC	Energy production and conversion	Unknow	NP_249057.1 ; WP_003102868.1
PA0394		2	435663	436355	-	conserved hypothetical protein	General function prediction only	Unknow	NP_249085.1 ; WP_003084549.1
PA0418		2	464568	465983	-	hypothetical protein	Unknow	Unknow	NP_249109.1 ; WP_010895506.1
PA0419		2	466018	466740	-	conserved hypothetical protein	Function unknown	Unknow	NP_249110.1 ; WP_003106127.1
PA0429		2	480056	481126	-	hypothetical protein	Unknow	Unknow	NP_249120.1 ; WP_003114898.1
PA0449		2	505047	505586	+	hypothetical protein	Lipid transport and metabolism	Unknow	NP_249140.1 ; WP_003121770.1
PA0450		2	505629	507251	-	probable phosphate transporter	Inorganic ion transport and metabolism	Unknow	NP_249141.1 ; WP_003115437.1
PA0469		2	528999	529856	+	hypothetical protein	Unknow	Unknow	NP_249160.1 ; WP_003099950.1
PA0481		2	541679	542122	+	hypothetical protein	Unknow	Unknow	NP_249172.1 ; WP_003105223.1
PA0497		2	556275	557276	-	hypothetical protein	Cell motility	Unknow	NP_249188.1 ; WP_003113251.1
PA0572		2	624994	627765	-	hypothetical protein	Unknow	Unknow	NP_249263.1 ; WP_003142775.1
PA0612	ptrB	2	674419	674619	+	repressor, PtrB	Signal transduction mechanisms	Unknow	NP_249303.1 ; WP_003085132.1
PA0650	trpD	2	704084	705133	+	anthranilate phosphoribosyltransferase	Amino acid transport and metabolism	Biosynthesis of amino acids	NP_249341.1 ; WP_003085203.1
PA0689	lapB	2	748662	749774	+	low-molecular-weight alkaline phosphatase B, LapB	Inorganic ion transport and metabolism	Unknow	NP_249380.1 ; WP_003112720.1
PA0691	phdA	2	762891	763493	+	prevent-host-death protein A	Unknow	Unknow	NP_249382.1 ; WP_003098455.1
PA0705	migA	2	778309	779208	-	alpha-1,6-rhamnosyltransferase MigA	Cell wall/membrane/envelope biogenesis	Unknow	NP_249396.1 ; WP_003112710.1
PA0779	asrA	2	845793	848192	-	AsrA	Posttranslational modification, protein turnover, chaperones	Unknow	NP_249470.1 ; WP_003101982.1
PA0800		2	879027	879560	+	hypothetical protein	Unknow	Unknow	NP_249491.1 ; WP_003118646.1
PA0814		2	892386	892820	-	Rid1 subfamily protein	Translation, ribosomal structure and biogenesis	Unknow	NP_249505.1 ; WP_003114204.1
PA0832		2	906847	907488	+	conserved hypothetical protein	General function prediction only	Unknow	NP_249523.1 ; WP_003085806.1
PA0990		2	1071239	1071877	-	conserved hypothetical protein	Nucleotide transport and metabolism	Unknow	NP_249681.1 ; WP_003145564.1
PA1026		2	1112574	1113050	-	hypothetical protein	Transcription	Unknow	NP_249717.1 ; WP_003112531.1
PA1047		2	1134024	1135202	+	probable esterase	Defense mechanisms	Unknow	NP_249738.1 ; WP_003120625.1
PA1062		2	1149952	1150473	+	hypothetical protein	Transcription	Unknow	NP_249753.1 ; WP_003082093.1
PA1099	fleR	2	1190385	1191806	+	two-component response regulator	Signal transduction mechanisms	Two-component System	NP_249790.1 ; WP_003082202.1
PA1100	fliE	2	1192053	1192382	+	flagellar hook-basal body complex protein FliE	Cell motility	Flagella assembly	NP_249791.1 ; WP_003086454.1
PA1108		2	1200063	1201220	-	probable major facilitator superfamily (MFS) transporter	General function prediction only	Unknow	NP_249799.1 ; WP_003082230.1
PA1112		2	1203633	1204781	+	conserved hypothetical protein	Carbohydrate transport and metabolism	Unknow	NP_249803.1 ; WP_003112500.1
PA1118		2	1211888	1212571	-	hypothetical protein	Unknow	Unknow	NP_249809.1 ; WP_003082253.1
PA1147		2	1238834	1240324	-	probable amino acid permease	Amino acid transport and metabolism	Unknow	NP_249838.1 ; WP_003082330.1
PA1209		2	1309583	1310518	-	hypothetical protein	Function unknown	Unknow	NP_249900.1 ; WP_003112452.1
PA1223		2	1326046	1326939	-	probable transcriptional regulator	Transcription	Unknow	NP_249914.1 ; WP_003082510.1
PA1233		2	1334671	1334928	+	hypothetical protein	Unknow	Unknow	NP_249924.1 ; WP_003107483.1
PA1242	sprP	2	1343453	1345225	+	SprP	Posttranslational modification, protein turnover, chaperones	Unknow	NP_249933.1 ; WP_003086721.1
PA1252	dpkA	2	1359590	1360594	+	DpkA	Energy production and conversion	acetyl-CoA assimilation	NP_249943.1 ; WP_003082545.1
PA1265		2	1373945	1374847	+	hypothetical protein	Amino acid transport and metabolism	Unknow	NP_249956.1 ; WP_003114958.1
PA1286		2	1397254	1398453	+	probable major facilitator superfamily (MFS) transporter	Carbohydrate transport and metabolism	Unknow	NP_249977.1 ; WP_003086798.1
PA1294	rnd	2	1405338	1406462	+	ribonuclease D	Translation, ribosomal structure and biogenesis	Unknow	NP_249985.1 ; WP_010895548.1
PA1313		2	1423374	1424732	+	probable major facilitator superfamily (MFS) transporter	Carbohydrate transport and metabolism	Unknow	NP_250004.1 ; WP_003082692.1
PA1359		2	1471016	1471672	-	transcriptional regulator	Function unknown	Unknow	NP_250050.1 ; WP_010895555.1
PA1365		2	1476384	1478825	+	probable siderophore receptor	Inorganic ion transport and metabolism	Unknow	NP_250056.1 ; WP_003086926.1
PA1383		2	1501611	1503416	+	hypothetical protein	Unknow	Unknow	NP_250074.1 ; WP_010895559.1
PA1389		2	1509562	1511046	+	probable glycosyl transferase	Cell wall/membrane/envelope biogenesis	Unknow	NP_250080.1 ; WP_003122969.1
PA1394		2	1516433	1516687	+	hypothetical protein	Unknow	Unknow	NP_250085.1 ; WP_003115603.1
PA1416		2	1539749	1541131	-	conserved hypothetical protein	Energy production and conversion	Unknow	NP_250107.1 ; WP_003087009.1
PA1418		2	1542822	1544213	-	probable sodium:solute symport protein	Amino acid transport and metabolism	Unknow	NP_250109.1 ; WP_003100479.1
PA1425		2	1550984	1552600	+	probable ATP-binding component of ABC transporter	General function prediction only	Unknow	NP_250116.1 ; WP_010895566.1
PA1433		2	1559966	1561918	-	conserved hypothetical protein	Signal transduction mechanisms	Unknow	NP_250124.1 ; WP_003112436.1
PA1491		2	1618612	1619847	+	probable transporter	Amino acid transport and metabolism	Unknow	NP_250182.1 ; WP_003083171.1
PA1613		2	1756489	1758597	-	hypothetical protein	Coenzyme transport and metabolism	Unknow	NP_250304.1 ; WP_003114252.1
PA1625		2	1767928	1768995	+	conserved hypothetical protein	General function prediction only	Unknow	NP_250316.1 ; WP_003114591.1
PA1634	kdpB	2	1777751	1779823	+	potassium-transporting ATPase, B chain	Inorganic ion transport and metabolism	Two-component system	NP_250325.1 ; WP_003097844.1
PA1698	popN	2	1847227	1848093	+	Type III secretion outer membrane protein PopN precursor	Unknow	Bacterial secretion system	NP_250389.1 ; WP_003087692.1
PA1713	exsA	2	1857273	1858109	+	transcriptional regulator ExsA	Transcription	Biofilm formation - Pseudomonas aeruginosa	NP_250404.1 ; WP_003120334.1
PA1734		2	1876588	1877409	-	hypothetical protein	Energy production and conversion	Unknow	NP_250425.1 ; WP_003100707.1
PA1798	parS	2	1950439	1951725	-	two-component sensor, ParS	Signal transduction mechanisms	beta-Lactam resistance	NP_250489.1 ; WP_003113589.1
PA1800	tig	2	1952665	1953975	+	trigger factor	Posttranslational modification, protein turnover, chaperones	Unknow	NP_250491.1 ; WP_003087920.1
PA1812	mltD	2	1969635	1971239	-	membrane-bound lytic murein transglycosylase D precursor	Cell wall/membrane/envelope biogenesis	Aminosugars metabolism	NP_250503.1 ; WP_003120244.1
PA1827		2	1986067	1986828	+	probable short-chain dehydrogenase	General function prediction only	Biosynthesis of unsaturated fatty acids	NP_250518.1 ; WP_003113599.1
PA1834		2	1992584	1993474	+	hypothetical protein	Unknow	Unknow	NP_250525 ; WP_003144708.1
PA1839		2	1997509	1998549	-	hypothetical protein	General function prediction only	Unknow	NP_250530.1 ; WP_003088017.1
PA1874		2	2036441	2043847	+	hypothetical protein	Cell wall/membrane/envelope biogenesis	Quorum sensing	NP_250565.1 ; WP_003147473.1
PA1889		2	2059569	2060552	+	hypothetical protein	Unknow	Unknow	NP_250580.1 ; WP_003118964.1
PA1922		2	2097491	2099452	+	probable TonB-dependent receptor	Inorganic ion transport and metabolism	Unknow	NP_250612.1 ; WP_003114927.1
PA1937		2	2118585	2118893	+	conserved hypothetical protein	Replication, recombination and repair	Unknow	NP_250627.1 ; WP_003114918.1
PA1938		2	2118926	2119747	+	conserved hypothetical protein	Replication, recombination and repair	Unknow	NP_250628.1 ; WP_010895589.1
PA1946	rbsB	2	2130854	2131813	+	binding protein component precursor of ABC ribose transporter	Carbohydrate transport and metabolism	ABC transporters	NP_250636.1 ; WP_003113485.1
PA1952	fapE	2	2137846	2138598	-	FapE	Unknow	Unknow	NP_250642.1 ; WP_010895591.1
PA1973	pqqF	2	2155374	2157701	+	pyrroloquinoline quinone biosynthesis protein F	Posttranslational modification, protein turnover, chaperones	Pyrroloquinoline quinone biosynthesis	NP_250663.1 ; WP_010895593.1
PA1976	ercS'	2	2160363	2163008	+	ErcS'	Signal transduction mechanisms	Biofilm formation - Pseudomonas aeruginosa	NP_250666.1 ; WP_010895594.1
PA2049		2	2242170	2243603	-	hypothetical protein	Unknow	Unknow	NP_250739 ;
PA2058	sppA	2	2253819	2255627	+	ABC transporter substrate-binding protein, SppA	Amino acid transport and metabolism	ABC transporters	NP_250748.1 ; WP_003103635.1
PA2070		2	2269542	2272184	-	hypothetical protein	Inorganic ion transport and metabolism	Unknow	NP_250760.1 ; WP_003114864.1
PA2091		2	2301752	2303035	+	hypothetical protein	Carbohydrate transport and metabolism	Unknow	NP_250781.1 ; WP_003114846.1
PA2099		2	2310357	2311112	+	probable short-chain dehydrogenase	General function prediction only	Aromatic compound catabolism	NP_250789.1 ; WP_003113283.1
PA2103		2	2314512	2315690	+	probable molybdopterin biosynthesis protein MoeB	Coenzyme transport and metabolism	Molybdopterin biosynthesis	NP_250793.1 ; WP_003120269.1
PA2106		2	2317400	2318134	+	hypothetical protein	General function prediction only	Unknow	NP_250796.1 ; WP_003106155.1
PA2116		2	2327394	2328191	+	conserved hypothetical protein	Function unknown	Unknow	NP_250806.1 ; WP_003113625.1
PA2119		2	2330959	2332059	-	alcohol dehydrogenase (Zn-dependent)	Amino acid transport and metabolism	heterolactic fermentation	NP_250809.1 ; WP_003113628.1
PA2138	ligD	2	2353086	2355608	+	Multifunctional non-homologous end joining protein LigD	Replication, recombination and repair	Non-homologous end-joining	NP_250828.1 ; WP_003113639.1
PA2139		2	2355684	2355806	+	hypothetical protein	Unknow	Unknow	NP_250829 ; WP_003147555.1
PA2145		2	2360809	2361207	-	hypothetical protein	Unknow	Unknow	NP_250835.1 ; WP_003100818.1
PA2152		2	2368111	2371413	+	probable trehalose synthase	Carbohydrate transport and metabolism	Metabolic pathways	NP_250842.1 ; WP_003088929.1
PA2174		2	2395944	2396252	-	hypothetical protein	Unknow	Unknow	NP_250864.1 ; WP_003144276.1
PA2192		2	2411709	2412122	+	conserved hypothetical protein	General function prediction only	Unknow	NP_250882.1 ; WP_003113682.1
PA2204		2	2422819	2423625	-	putative binding protein component of ABC transporter	Amino acid transport and metabolism	Unknow	NP_250894.1 ; WP_003089047.1
PA2221		2	2443161	2444366	+	conserved hypothetical protein	Replication, recombination and repair	Unknow	NP_250911.1 ; WP_003160256.1
PA2232	pslB	2	2455103	2456569	+	PslB	Cell wall/membrane/envelope biogenesis	Amino sugar and nucleotide sugar metabolism	NP_250922.1 ; WP_003113717.1
PA2243	pslM	2	2469286	2471019	+	hypothetical protein	Energy production and conversion	Unknow	NP_250933.1 ; WP_003113725.1
PA2267		2	2497116	2498012	-	probable transcriptional regulator	Transcription	Unknow	NP_250957.1 ; WP_003113743.1
PA2313		2	2550626	2551240	+	hypothetical protein	Unknow	Unknow	NP_251003 ; WP_003122723.1
PA2344	mtlZ	2	2589455	2590387	+	fructokinase	Carbohydrate transport and metabolism	Amino sugar and nucleotide sugar metabolism	NP_251034.1 ; WP_003115002.1
PA2358		2	2605435	2605824	-	hypothetical protein	Unknow	Unknow	NP_251048.1 ; WP_010895608.1
PA2361	icmF3	2	2608229	2612044	-	IcmF3	Function unknown	Bacterial secretion system	NP_251051.1 ; WP_003114521.1
PA2382	lldA	2	2633803	2634954	-	L-lactate dehydrogenase	Energy production and conversion	heterolactic fermentation	NP_251072.1 ; WP_003104946.1
PA2391	opmQ	2	2645303	2646727	+	probable outer membrane protein precursor	Cell wall/membrane/envelope biogenesis	Unknow	NP_251081.1 ; WP_010895610.1
PA2397	pvdE	2	2653435	2655084	+	pyoverdine biosynthesis protein PvdE	Inorganic ion transport and metabolism	ABC transporters	NP_251087.1 ; WP_003103601.1
PA2402	pvdI	2	2671729	2687178	-	pyoverdine peptide synthetase	Secondary metabolites biosynthesis, transport and catabolism	Unknow	NP_251092.1 ; WP_010895613.1
PA2410	fpvF	2	2692764	2693681	+	FpvF	Inorganic ion transport and metabolism	Unknow	NP_251100.1 ; WP_003113057.1
PA2413	pvdH	2	2694842	2696251	-	L-2,4-diaminobutyrate:2-ketoglutarate 4-aminotransferase, PvdH	Amino acid transport and metabolism	2-Oxocarboxylic acid metabolism	NP_251103.1 ; WP_003089638.1
PA2425	pvdG	2	2720767	2721531	-	PvdG	Secondary metabolites biosynthesis, transport and catabolism	Pyoverdine synthesis	NP_251115.1 ; WP_003113067.1
PA2452		2	2753519	2754445	-	hypothetical protein	Unknow	Unknow	NP_251142 ;
PA2454		2	2754877	2755728	+	hypothetical protein	General function prediction only	Unknow	NP_251144.1 ; WP_003113539.1
PA2459		2	2759482	2760087	-	hypothetical protein	Unknow	Unknow	NP_251149.1 ; WP_003115280.1
PA2472		2	2789861	2791207	+	probable major facilitator superfamily (MFS) transporter	Carbohydrate transport and metabolism	Aromatic compound catabolism	NP_251162.1 ; WP_003113292.1
PA2489		2	2805021	2805836	+	probable transcriptional regulator	Transcription	Unknow	NP_251179.1 ; WP_003113300.1
PA2492	mexT	2	2807469	2808512	+	transcriptional regulator MexT	Transcription	Unknow
PA2502		2	2818990	2820489	-	hypothetical protein	Function unknown	Unknow	NP_251192.1 ; WP_010895623.1
PA2548		2	2878976	2880370	+	hypothetical protein	Cell wall/membrane/envelope biogenesis	ABC transporters	NP_251238.1 ; WP_010895625.1
PA2557		2	2890356	2892050	-	probable AMP-binding enzyme	Lipid transport and metabolism	Unknow	NP_251247.1 ; WP_003113337.1
PA2562		2	2896741	2897253	-	hypothetical protein	Unknow	Unknow	NP_251252.1 ; WP_003090028.1
PA2564		2	2899107	2899934	-	hypothetical protein	General function prediction only	Unknow	NP_251254.1 ; WP_003113340.1
PA2566		2	2900372	2901559	-	conserved hypothetical protein	General function prediction only	Sulfur metabolism	NP_251256.1 ; WP_003113342.1
PA2571		2	2906166	2907578	-	probable two-component sensor	Signal transduction mechanisms	Two-component System	NP_251261.1 ; WP_003120048.1
PA2589		2	2929583	2930797	-	hypothetical protein	Carbohydrate transport and metabolism	Unknow	NP_251279.1 ; WP_003113355.1
PA2679		2	3026100	3026852	-	hypothetical protein	Coenzyme transport and metabolism	Unknow	NP_251369.1 ; WP_003113396.1
PA2711		2	3064785	3065876	+	probable periplasmic spermidine/putrescine-binding protein	Amino acid transport and metabolism	ABC transporters	NP_251401.1 ; WP_003114385.1
PA2728		2	3083485	3086145	+	hypothetical protein	Unknow	Unknow	NP_251418 ;
PA2778		2	3136082	3136963	-	hypothetical protein	General function prediction only	Unknow	NP_251468.1 ; WP_010895637.1
PA2779		2	3137044	3137442	-	hypothetical protein	Unknow	Unknow	NP_251469.1 ; WP_003090843.1
PA2783	mep72	2	3139748	3141547	+	Mep72	Unknow	Unknow	NP_251473.1 ; WP_003114786.1
PA2792		2	3148723	3149319	-	hypothetical protein	Unknow	Unknow	NP_251482.1 ; WP_003114780.1
PA2858		2	3209981	3212473	+	conserved hypothetical protein	Secondary metabolites biosynthesis, transport and catabolism	Unknow	NP_251548.1 ; WP_003122524.1
PA2874		2	3227384	3228337	-	hypothetical protein	General function prediction only	Unknow	NP_251564.1 ; WP_003114742.1
PA2907	cobL	2	3261522	3262769	+	precorrin-6y-dependent methyltransferase CobL	Coenzyme transport and metabolism	adenosylcobalamin biosynthesis II (late cobalt incorporation)	NP_251597.1 ; WP_003114023.1
PA2911		2	3265848	3268004	+	probable TonB-dependent receptor	Inorganic ion transport and metabolism	Unknow	NP_251601.1 ; WP_003114020.1
PA2946		2	3305919	3307013	+	hypothetical protein	Function unknown	Unknow	NP_251636 ; WP_003122491.1
PA2977	murB	2	3336212	3337231	-	UDP-N-acetylpyruvoylglucosamine reductase	Cell wall/membrane/envelope biogenesis	Amino sugar and nucleotide sugar metabolism	NP_251667.1 ; WP_003106928.1
PA2984		2	3340822	3343047	-	hypothetical protein	General function prediction only	Unknow	NP_251674.1 ; WP_003113988.1
PA3039		2	3402134	3403516	-	probable transporter	Inorganic ion transport and metabolism	Unknow	NP_251729.1 ; WP_003119782.1
PA3052		2	3416061	3417041	+	hypothetical protein	Unknow	Unknow	NP_251742.1 ; WP_003122457.1
PA3056		2	3420823	3421299	-	hypothetical protein	Transcription	Unknow	NP_251746.1 ; WP_003143634.1
PA3065		2	3434373	3435359	-	hypothetical protein	Unknow	Unknow	NP_251755.1 ; WP_003113949.1
PA3070		2	3442823	3443803	+	conserved hypothetical protein	General function prediction only	Unknow	NP_251760.1 ; WP_003091294.1
PA3124		2	3506322	3507233	-	probable transcriptional regulator	Transcription	Unknow	NP_251814.1 ; WP_003115019.1
PA3142		2	3527429	3527734	-	integrase	Replication, recombination and repair	Unknow	NP_251832.1 ; WP_003113410.1
PA3145	wbpL	2	3528428	3529447	-	glycosyltransferase WbpL	Cell wall/membrane/envelope biogenesis	Lipopolysaccharide biosynthesis	NP_251835.1 ; WP_003113413.1
PA3170		2	3560621	3561955	+	conserved hypothetical protein	General function prediction only	Cysteine and methionine metabolism	NP_251860.1 ; WP_003113433.1
PA3248		2	3634924	3635589	-	Uncharacterized protein	Translation, ribosomal structure and biogenesis	Unknow	NP_251938.1 ;
PA3329		2	3738775	3740103	+	hypothetical protein	Secondary metabolites biosynthesis, transport and catabolism	Unknow	NP_252019.1 ; WP_003119646.1
PA3364	amiC	2	3774578	3775735	-	aliphatic amidase expression-regulating protein	Amino acid transport and metabolism	ABC transporters	NP_252054.1 ; WP_003091751.1
PA3368		2	3778704	3779369	+	probable acetyltransferase	General function prediction only	Unknow	NP_252058.1 ; WP_004345177.1
PA3374		2	3781680	3782843	-	conserved hypothetical protein	Inorganic ion transport and metabolism	Phosphonate and phosphinate metabolism	NP_252064.1 ; WP_003113124.1
PA3390		2	3793815	3794117	-	hypothetical protein	Function unknown	Unknow	NP_252079.1 ; WP_003113114.1
PA3392	nosZ	2	3797009	3798919	+	nitrous-oxide reductase precursor	Energy production and conversion	Microbial metabolism in diverse environments	NP_252082.1 ; WP_003098686.1
PA3506		2	3922084	3923766	-	probable decarboxylase	Coenzyme transport and metabolism	2-Oxocarboxylic acid metabolism	NP_252196.1 ; WP_003112904.1
PA3525	argG	2	3944662	3945879	-	argininosuccinate synthase	Amino acid transport and metabolism	Alanine and Aspartate metabolism	NP_252215.1 ; WP_003092065.1
PA3526	motY	2	3945997	3946962	-	MotY	Cell wall/membrane/envelope biogenesis	Unknow	NP_252216.1 ; WP_003104269.1
PA3548	algI	2	3974359	3975921	+	alginate o-acetyltransferase AlgI	Cell wall/membrane/envelope biogenesis	Alginate biosynthesis	NP_252238.1 ; WP_003112884.1
PA3577		2	4008938	4009051	-	hypothetical protein	Unknow	Unknow	NP_252267.1 ; WP_010895658.1
PA3588		2	4020669	4021919	-	probable porin	Unknow	Unknow	NP_252278.1 ; WP_003098463.1
PA3592		2	4025586	4026773	-	conserved hypothetical protein	Energy production and conversion	Unknow	NP_252282.1 ; WP_003113883.1
PA3702	wspR	2	4143788	4144831	-	WspR	Signal transduction mechanisms	Biofilm formation - Pseudomonas aeruginosa	NP_252391.1 ; WP_003103734.1
PA3704	wspE	2	4145943	4148252	-	probable chemotaxis sensor/effector fusion protein	Signal transduction mechanisms	Biofilm formation - Pseudomonas aeruginosa	NP_252393.1 ; WP_003103736.1
PA3718		2	4164330	4165571	-	probable major facilitator superfamily (MFS) transporter	Carbohydrate transport and metabolism	Unknow	NP_252407.1 ; WP_010895662.1
PA3760		2	4210295	4212823	+	N-Acetyl-D-Glucosamine phosphotransferase system transporter	Carbohydrate transport and metabolism	Unknow	NP_252449.1 ;
PA3866		2	4327697	4329991	-	Pyocin S4	Unknow	Unknow	NP_252555.1 ; WP_003148085.1
PA3889	opuCC	2	4355266	4356201	+	OpuC ABC transporter, periplasmic substrate-binding protein, OpuCC	Cell wall/membrane/envelope biogenesis	ABC transporters	NP_252578.1 ; WP_003113769.1
PA3950		2	4430599	4431948	-	probable ATP-dependent RNA helicase	Transcription	Unknow	NP_252639.1 ; WP_003114319.1
PA3953		2	4433411	4433992	+	conserved hypothetical protein	Secondary metabolites biosynthesis, transport and catabolism	Unknow	NP_252642.1 ; WP_003106834.1
PA3971		2	4450447	4450878	-	hypothetical protein	Secondary metabolites biosynthesis, transport and catabolism	Unknow	NP_252660.1 ; WP_003093139.1
PA4082	cupB5	2	4561540	4564596	-	adhesive protein CupB5	Intracellular trafficking, secretion, and vesicular transport	Unknow	NP_252771.1 ; WP_003113036.1
PA4104		2	4587981	4588490	+	conserved hypothetical protein	Function unknown	Unknow	NP_252793.1 ; WP_003113020.1
PA4137		2	4626662	4627918	+	probable porin	Unknow	Unknow	NP_252826.1 ; WP_003105682.1
PA4160	fepD	2	4655368	4656390	+	ferric enterobactin transport protein FepD	Inorganic ion transport and metabolism	ABC transporters	NP_252849.1 ; WP_003112993.1
PA4181		2	4678210	4678929	+	hypothetical protein	Function unknown	Unknow	NP_252870.1 ; WP_003112978.1
PA4187		2	4683697	4685025	+	probable major facilitator superfamily (MFS) transporter	General function prediction only	Unknow	NP_252876.1 ; WP_003101374.1
PA4218	ampP	2	4721614	4722858	-	AmpP	Unknow	Unknow	NP_252908.1 ; WP_003115085.1
PA4219	ampO	2	4722851	4724035	-	AmpO	Function unknown	Unknow	NP_252909 ; WP_003121871.1
PA4223		2	4728614	4730326	-	probable ATP-binding component of ABC transporter	Defense mechanisms	Unknow	NP_252913.1 ; WP_003115081.1
PA4230	pchB	2	4744819	4745124	+	salicylate biosynthesis protein PchB	Amino acid transport and metabolism	Biosynthesis of antibiotics	NP_252920.1 ; WP_003106950.1
PA4231	pchA	2	4745121	4746551	+	salicylate biosynthesis isochorismate synthase	Coenzyme transport and metabolism	1,4-dihydroxy-2-naphthoate biosynthesis I	NP_252921.1 ; WP_003114686.1
PA4234	uvrA	2	4748756	4751593	+	excinuclease ABC subunit A	Replication, recombination and repair	Nucleotide excision repair	NP_252924.1 ; WP_003093663.1
PA4285	recC	2	4805195	4808710	-	exodeoxyribonuclease V gamma chain	Replication, recombination and repair	Homologous recombination	NP_252975.1 ; WP_010793829.1
PA4291		2	4814213	4814899	+	hypothetical protein	Unknow	Unknow	NP_252981.1 ; WP_003120837.1
PA4296	pprB	2	4820532	4821359	+	two-component response regulator, PprB	Signal transduction mechanisms	Two-component System	NP_252986.1 ; WP_003114985.1
PA4313		2	4841463	4842464	+	hypothetical protein	Function unknown	Unknow	NP_253003.1 ; WP_003093885.1
PA4318		2	4846713	4847510	+	hypothetical protein	Function unknown	Unknow	NP_253008.1 ; WP_003123273.1
PA4329	pykA	2	4856960	4858411	+	pyruvate kinase II	Carbohydrate transport and metabolism	aerobic glycerol degradation I	NP_253019.1 ; WP_003093930.1
PA4332	sadC	2	4860248	4861711	-	SadC	Signal transduction mechanisms	Biofilm formation - Pseudomonas aeruginosa	NP_253022 ; WP_003120859.1
PA4342		2	4870428	4871912	-	probable amidase	Translation, ribosomal structure and biogenesis	aldoxime degradation	NP_253032.1 ; WP_003115242.1
PA4368		2	4896523	4897425	-	hypothetical protein	Unknow	Unknow	NP_253058.1 ; WP_003112766.1
PA4470	fumC1	2	4998540	4999916	-	fumarate hydratase	Energy production and conversion	acetyl-CoA assimilation	NP_253160.1 ; WP_003112741.1
PA4471		2	4999909	5000304	-	hypothetical protein	Unknow	Unknow	NP_253161.1 ; WP_003094374.1
PA4514		2	5053616	5055877	-	probable outer membrane receptor for iron transport	Inorganic ion transport and metabolism	Unknow	NP_253204.1 ; WP_003112850.1
PA4595		2	5146907	5148571	-	probable ATP-binding component of ABC transporter	General function prediction only	Unknow	NP_253285.1 ; WP_003110721.1
PA4637		2	5206209	5206487	-	hypothetical protein	Unknow	Unknow	NP_253327.1 ; WP_003114705.1
PA4656		2	5223559	5224476	-	conserved hypothetical protein	General function prediction only	Unknow	NP_253345.1 ; WP_003114699.1
PA4715		2	5293765	5295000	-	probable aminotransferase	Amino acid transport and metabolism	Unknow	NP_253403.1 ; WP_003100170.1
PA4751	ftsH	2	5335782	5337701	-	cell division protein FtsH	Posttranslational modification, protein turnover, chaperones	Unknow	NP_253439.1 ; WP_003095200.1
PA4804		2	5388702	5390099	-	POTRA-like domain-containing usher, CupB3	Amino acid transport and metabolism	Quorum sensing	NP_253492.1 ; WP_003102289.1
PA4808	selA	2	5394445	5395851	-	L-seryl-tRNA(ser) selenium transferase	Amino acid transport and metabolism	Aminoacyl-tRNA biosynthesis	NP_253496.1 ; WP_003148232.1
PA4816		2	5406165	5407400	+	hypothetical protein	Unknow	Unknow	NP_253503.1 ; WP_003112344.1
PA4908		2	5506966	5507898	-	hypothetical protein	Amino acid transport and metabolism	Arginine and proline metabolism	NP_253595.1 ; WP_003112294.1
PA4924		2	5522986	5523681	-	conserved hypothetical protein	Cell cycle control, cell division, chromosome partitioning	Unknow	NP_253611.1 ; WP_003112288.1
PA4969	cpdA	2	5578681	5579499	-	Cyclic AMP (cAMP) Phosphodiesterase, CpdA	General function prediction only	Biofilm formation - Pseudomonas aeruginosa	NP_253656.1 ; WP_003102066.1
PA4977	aruI	2	5587574	5589253	-	2-ketoarginine decarboxylase, AruI	Coenzyme transport and metabolism	Arginine and proline metabolism	NP_253664.1 ; WP_010895690.1
PA4981	lysP	2	5593683	5595095	-	lysine-specific permease	Amino acid transport and metabolism	Unknow	NP_253668.1 ; WP_003109880.1
PA5002	dnpA	2	5619608	5621026	-	de-N-acetylase involved in persistence, DnpA	Function unknown	Unknow	NP_253689.1 ; WP_003114549.1
PA5036	gltB	2	5667696	5672141	-	glutamate synthase large chain precursor	Amino acid transport and metabolism	Alanine, aspartate and glutamate metabolism	NP_253723.1 ; WP_003103700.1
PA5089	tle5b	2	5727239	5729476	-	type VI secretion phospholipase D effector Tle5b	Lipid transport and metabolism	Unknow	NP_253776.1 ; WP_003114454.1
PA5090	vgrG5	2	5729473	5731845	-	VgrG5	Function unknown	Unknow	NP_253777.1 ; WP_003114455.1
PA5114		2	5757738	5761343	-	hypothetical protein	Function unknown	Unknow	NP_253801.1 ; WP_003114470.1
PA5136		2	5784430	5785911	+	hypothetical protein	Unknow	Unknow	NP_253823.1 ; WP_010895696.1
PA5156		2	5803867	5804802	+	hypothetical protein	Unknow	Unknow	NP_253843 ;
PA5199	amgS	2	5851239	5852558	-	AmgS	Signal transduction mechanisms	Two-component System	NP_253886.1 ; WP_003096258.1
PA5235	glpT	2	5892910	5894256	+	glycerol-3-phosphate transporter	Carbohydrate transport and metabolism	Unknow	NP_253922.1 ; WP_003096330.1
PA5290		2	5953562	5955055	+	conserved hypothetical protein	Posttranslational modification, protein turnover, chaperones	Unknow	NP_253977.1 ; WP_003098248.1
PA5294		2	5959474	5960940	+	putative multidrug efflux pump	Defense mechanisms	Unknow	NP_253981.1 ; WP_003114349.1
PA5317	dppA5	2	5986475	5988055	+	probable binding protein component of ABC dipeptide transporter	Amino acid transport and metabolism	Quorum sensing	NP_254004.1 ; WP_003098288.1
PA5318		2	5988081	5988629	+	hypothetical protein	Unknow	Unknow	NP_254005.1 ; WP_003098290.1
PA5335		2	6004277	6005140	+	conserved hypothetical protein	Function unknown	Unknow	NP_254022.1 ; WP_003098315.1
PA5366	pstB	2	6033211	6034044	-	ATP-binding component of ABC phosphate transporter	Inorganic ion transport and metabolism	ABC transporters	NP_254053.1 ; WP_003096663.1
PA5430		2	6111048	6112262	-	hypothetical protein	General function prediction only	Unknow	NP_254117.1 ; WP_003114098.1
PA5435		2	6116493	6118316	-	probable transcarboxylase subunit	Lipid transport and metabolism	Biosynthesis of amino acids	NP_254122.1 ; WP_003105555.1
PA5528		2	6219885	6220739	-	hypothetical protein	Function unknown	Unknow	NP_254215.1 ; WP_003099685.1
PA0013		1	15620	16273	+	conserved hypothetical protein	Function unknown	Unknow	NP_248703.1 ; WP_003097286.1
PA0028		1	29896	30498	+	hypothetical protein	Unknow	Unknow	NP_248718.1 ; WP_003114639.1
PA0029		1	30502	32055	-	probable sulfate transporter	Inorganic ion transport and metabolism	Unknow	NP_248719.1 ; WP_003114638.1
PA0033	hptC	1	35905	36270	-	Histidine phosphotransfer protein HptC	Signal transduction mechanisms	Unknow	NP_248723.1 ; WP_003097330.1
PA0048		1	62403	62786	-	probable transcriptional regulator	Transcription	Unknow	NP_248738.1 ; WP_003083575.1
PA0051	phzH	1	66303	68135	+	potential phenazine-modifying enzyme	Amino acid transport and metabolism	Alanine, aspartate and glutamate metabolism	NP_248741.1 ; WP_003114665.1
PA0053		1	69272	69526	+	hypothetical protein	Unknow	Unknow	NP_248743 ; WP_003114664.1
PA0055		1	70130	70636	-	hypothetical protein	Function unknown	Unknow	NP_248745.1 ; WP_003083593.1
PA0065		1	77432	78097	-	haloacid dehalogenase (HAD) family hydrolase	General function prediction only	Biosynthesis of antibiotics	NP_248755.1 ; WP_003114659.1
PA0103		1	124810	126381	+	probable sulfate transporter	Inorganic ion transport and metabolism	Unknow	NP_248793.1 ; WP_003115028.1
PA0110		1	131808	132602	+	hypothetical protein	Function unknown	Unknow	NP_248800.1 ; WP_003119510.1
PA0119		1	138818	140167	+	probable dicarboxylate transporter	Energy production and conversion	Two-component system	NP_248809.1 ; WP_003142411.1
PA0129	bauD	1	145965	147392	-	Amino acid permease	Amino acid transport and metabolism	Beta-alanine catabolism	NP_248819.1 ; WP_003083784.1
PA0131	bauB	1	149138	149425	-	BauB	Function unknown	Beta-alanine catabolism	NP_248821.1 ; WP_003083790.1
PA0132	bauA	1	149425	150771	-	Beta-alanine:pyruvate transaminase	Coenzyme transport and metabolism	Beta-alanine catabolism	NP_248822.1 ; WP_003083801.1
PA0133	bauR	1	150906	151823	+	BauR	Transcription	Beta-alanine catabolism	NP_248823.1 ; WP_003083805.1
PA0134		1	151936	153306	-	probable guanine deaminase	Nucleotide transport and metabolism	Metabolic pathways	NP_248824.1 ; WP_003142418.1
PA0150		1	169903	170898	+	anti-sigma factor	Inorganic ion transport and metabolism	Unknow	NP_248840.1 ; WP_003112643.1
PA0158	triC	1	179522	182569	+	Resistance-Nodulation-Cell Division (RND) triclosan efflux transporter, TriC	Defense mechanisms	Unknow	NP_248848.1 ; WP_003102199.1
PA0162	opdC	1	184594	185928	+	histidine porin OpdC	Unknow	Unknow	NP_248852.1 ; WP_003112647.1
PA0170	siaC	1	193799	194179	-	SiaC	Unknow	Unknow	NP_248860.1 ; WP_003083913.1
PA0192		1	219172	221544	+	probable TonB-dependent receptor	Inorganic ion transport and metabolism	Unknow	NP_248882.1 ; WP_003112659.1
PA0194		1	222555	223454	+	hypothetical protein	Secondary metabolites biosynthesis, transport and catabolism	Unknow	NP_248884.1 ; WP_003112661.1
PA0195	pntAA	1	224101	225217	+	putative NAD(P) transhydrogenase, subunit alpha part 1	Energy production and conversion	Metabolic pathways	NP_248885 ; WP_003112662.1
PA0200		1	229526	229738	-	hypothetical protein	Unknow	Unknow	NP_248891.1 ; WP_003111981.1
PA0209		1	238896	239777	+	conserved hypothetical protein	Coenzyme transport and metabolism	malonate decarboxylase activation	NP_248900.1 ; WP_003112667.1
PA0217		1	244690	245619	-	probable transcriptional regulator	Transcription	Unknow	NP_248908.1 ; WP_003084019.1
PA0219		1	247219	248709	+	probable aldehyde dehydrogenase	Energy production and conversion	Arginine and proline metabolism	NP_248910.1 ; WP_003112672.1
PA0220		1	248767	250200	+	amino acid APC family transporter	Amino acid transport and metabolism	Unknow	NP_248911.1 ; WP_003084045.1
PA0222		1	251777	252835	+	hypothetical protein	Amino acid transport and metabolism	Quorum sensing	NP_248913.1 ; WP_003101898.1
PA0231	pcaD	1	261179	261970	+	beta-ketoadipate enol-lactone hydrolase	General function prediction only	Aromatic compound catabolism	NP_248922.1 ; WP_003084070.1
PA0237		1	267638	268681	+	probable oxidoreductase	General function prediction only	Unknow	NP_248928.1 ; WP_003112678.1
PA0238		1	268704	269519	+	hypothetical protein	Carbohydrate transport and metabolism	Unknow	NP_248929.1 ; WP_003084082.1
PA0251		1	282912	283553	-	hypothetical protein	Unknow	Unknow	NP_248942.1 ; WP_003112687.1
PA0274		1	309255	310025	-	hypothetical protein	Unknow	Unknow	NP_248965.1 ; WP_003112930.1
PA0291	oprE	1	327284	328666	+	Anaerobically-induced outer membrane porin OprE precursor	Unknow	Unknow	NP_248982.1 ; WP_003084265.1
PA0292	aguA	1	328801	329907	-	agmatine deiminase	Amino acid transport and metabolism	Arginine and proline metabolism	NP_248983.1 ; WP_003104504.1
PA0305	hacB	1	344303	346690	-	acylhomoserine lactone acylase B	General function prediction only	Biosynthesis of antibiotics	NP_248996.1 ; WP_003112940.1
PA0314		1	353691	354461	-	L-cysteine transporter of ABC system FliY	Signal transduction mechanisms	ABC transporters	NP_249005.1 ; WP_003112946.1
PA0332		1	373725	374192	+	hypothetical protein	Function unknown	Unknow	NP_249023.1 ; WP_003112958.1
PA0346		1	389334	389696	+	hypothetical protein	Unknow	Unknow	NP_249037.1 ; WP_003102907.1
PA0349		1	392185	393225	+	hypothetical protein	Unknow	Unknow	NP_249040.1 ; WP_003112968.1
PA0355	pfpI	1	399493	400032	-	protease PfpI	General function prediction only	Unknow	NP_249046.1 ; WP_003102879.1
PA0371		1	414529	416016	-	putative Zn-dependent peptidase	General function prediction only	Unknow	NP_249062.1 ; WP_003112971.1
PA0382	micA	1	424670	425341	+	DNA mismatch repair protein MicA	General function prediction only	Unknow	NP_249073.1 ; WP_003118800.1
PA0388		1	429451	429870	-	hypothetical protein	Unknow	Unknow	NP_249079.1 ; WP_003100965.1
PA0392		1	434226	434819	-	conserved hypothetical protein	Function unknown	Unknow	NP_249083.1 ; WP_003084544.1
PA0397		1	438938	439837	-	probable cation efflux system protein	Inorganic ion transport and metabolism	Unknow	NP_249088.1 ; WP_003100957.1
PA0405	algH	1	446773	447342	-	AlgH	Transcription	Unknow	NP_249096.1 ; WP_003100947.1
PA0415	chpC	1	462565	463071	+	probable chemotaxis protein	Cell motility	Biofilm formation - Pseudomonas aeruginosa	NP_249106.1 ; WP_003114895.1
PA0417	chpE	1	463949	464560	+	probable chemotaxis protein	Amino acid transport and metabolism	Chemotaxis	NP_249108.1 ; WP_003084610.1
PA0424	mexR	1	471306	471749	-	multidrug resistance operon repressor MexR	Transcription	beta-Lactam resistance	NP_249115.1 ; WP_003114897.1
PA0441	dht	1	494816	496255	-	dihydropyrimidinase	Nucleotide transport and metabolism	beta-Alanine metabolism	NP_249132.1 ; WP_003099919.1
PA0457.1		1	515653	516027	-	hypothetical membrane protein	Function unknown	Unknow	YP_003933608.1 ; WP_003099935.1
PA0462		1	522465	523169	+	hypothetical protein	Posttranslational modification, protein turnover, chaperones	Unknow	NP_249153 ; WP_004346544.1
PA0474		1	535085	535489	+	hypothetical protein	Secondary metabolites biosynthesis, transport and catabolism	Unknow	NP_249165.1 ; WP_003118845.1
PA0475		1	535539	536108	+	probable transcriptional regulator	Transcription	Unknow	NP_249166.1 ; WP_003084771.1
PA0477		1	538217	539143	-	probable transcriptional regulator	Transcription	Unknow	NP_249168.1 ; WP_003105226.1
PA0479		1	539785	540735	-	probable transcriptional regulator	Transcription	Unknow	NP_249170.1 ; WP_003113260.1
PA0480		1	540839	541636	+	probable hydrolase	General function prediction only	4-methylcatechol degradation	NP_249171.1 ; WP_003113259.1
PA0487		1	548468	549226	-	probable molybdenum transport regulator	General function prediction only	Unknow	NP_249178.1 ; WP_003084796.1
PA0491		1	550867	551793	-	probable transcriptional regulator	Transcription	Unknow	NP_249182.1 ; WP_003118849.1
PA0527	dnr	1	585980	586663	-	transcriptional regulator Dnr	Signal transduction mechanisms	Denitrification	NP_249218.1 ; WP_003113234.1
PA0545		1	602346	603650	+	hypothetical protein	Inorganic ion transport and metabolism	Unknow	NP_249236.1 ; WP_003101595.1
PA0557		1	614952	615608	-	hypothetical protein	Function unknown	Unknow	NP_249248.1 ; WP_003121808.1
PA0564		1	620666	621577	-	probable transcriptional regulator	Function unknown	Unknow	NP_249255.1 ; WP_003113225.1
PA0566		1	622023	622538	-	hypothetical protein	Unknow	Unknow	NP_249257.1 ; WP_003113224.1
PA0568		1	622894	623352	-	hypothetical protein	Unknow	Unknow	NP_249259.1 ; WP_003113223.1
PA0571		1	624189	624803	-	hypothetical protein	Unknow	Unknow	NP_249262.1 ; WP_003118887.1
PA0588		1	646730	648652	-	conserved hypothetical protein	Signal transduction mechanisms	Unknow	NP_249279.1 ; WP_003085078.1
PA0599		1	659102	660163	-	hypothetical protein	Unknow	Unknow	NP_249290.1 ; WP_003099546.1
PA0626		1	685846	686718	+	hypothetical protein	General function prediction only	Unknow	NP_249317.1 ; WP_003113194.1
PA0644		1	700835	701170	+	hypothetical protein	Unknow	Unknow	NP_249335.1 ; WP_003113180.1
PA0652	vfr	1	706028	706672	-	transcriptional regulator Vfr	Signal transduction mechanisms	Biofilm formation - Pseudomonas aeruginosa	NP_249343.1 ; WP_003085214.1
PA0662	argC	1	714977	716011	+	N-acetyl-gamma-glutamyl-phosphate reductase	Amino acid transport and metabolism	2-Oxocarboxylic acid metabolism	NP_249353.1 ; WP_003113169.1
PA0664		1	716731	717153	+	hypothetical protein	Cell wall/membrane/envelope biogenesis	Unknow	NP_249355.1 ; WP_003120826.1
PA0676	vreR	1	735487	736446	+	sigma factor regulator, VreR	Inorganic ion transport and metabolism	Unknow	NP_249367.1 ; WP_003106396.1
PA0678	hxcU	1	737081	737530	-	HxcU	Cell motility	Bacterial secretion system	NP_249369.1 ; WP_003112728.1
PA0683	hxcY	1	740203	741348	+	HxcY	Unknow	Bacterial secretion system	NP_249374.1 ;
PA0692	pdtB	1	763657	765291	+	phosphate depletion regulated TPS partner B, PdtB	Intracellular trafficking, secretion, and vesicular transport	Unknow	NP_249383.1 ; WP_003112718.1
PA0695		1	767601	768347	+	hypothetical protein	Cell wall/membrane/envelope biogenesis	Unknow	NP_249386.1 ; WP_003098450.1
PA0700		1	772275	772700	+	hypothetical protein	Unknow	Unknow	NP_249391.1 ; WP_003110838.1
PA0706	cat	1	779463	780101	-	chloramphenicol acetyltransferase	General function prediction only	Unknow	NP_249397.1 ; WP_003112709.1
PA0710	gloA2	1	782570	782965	+	lactoylglutathione lyase	Amino acid transport and metabolism	Pyruvate metabolism	NP_249401.1 ; WP_003112706.1
PA0732		1	800096	801139	-	hypothetical protein	Function unknown	Unknow	NP_249423.1 ; WP_003098363.1
PA0734		1	801967	802239	-	hypothetical protein	Unknow	Unknow	NP_249425.1 ; WP_010895521.1
PA0737		1	804656	805111	+	hypothetical protein	Unknow	Unknow	NP_249428.1 ; WP_003114164.1
PA0741		1	808816	809457	-	conserved hypothetical protein	General function prediction only	Unknow	NP_249432.1 ; WP_003110820.1
PA0743		1	810275	811171	-	probable 3-hydroxyisobutyrate dehydrogenase	Lipid transport and metabolism	L-valine degradation I	NP_249434.1 ; WP_003114168.1
PA0745	dspI	1	812445	813263	-	DspI	Lipid transport and metabolism	Unknow	NP_249436.1 ; WP_003085498.1
PA0751		1	818825	819862	-	conserved hypothetical protein	General function prediction only	Unknow	NP_249442.1 ; WP_003114172.1
PA0755	opdH	1	822915	824198	-	cis-aconitate porin OpdH	Unknow	Unknow	NP_249446.1 ; WP_003114177.1
PA0757		1	825073	826455	+	probable two-component sensor	Signal transduction mechanisms	Two-component System	NP_249448.1 ; WP_003114178.1
PA0764	mucB	1	832507	833457	+	negative regulator for alginate biosynthesis MucB	Signal transduction mechanisms	Alginate biosynthesis	NP_249455.1 ; WP_003101960.1
PA0777		1	844427	845179	-	hypothetical protein	Amino acid transport and metabolism	Unknow	NP_249468.1 ; WP_003114186.1
PA0785	azoR1	1	857998	858636	+	FMN-dependent NADH-azoreductase 1, AzoR1	Lipid transport and metabolism	Unknow	NP_249476.1 ; WP_003114189.1
PA0792	prpD	1	867324	868808	-	propionate catabolic protein PrpD	General function prediction only	Propanoate metabolism	NP_249483.1 ; WP_003103059.1
PA0803		1	881486	881926	+	hypothetical protein	Function unknown	Unknow	NP_249494.1 ; WP_003085641.1
PA0804		1	881958	882779	+	probable oxidoreductase	General function prediction only	Unknow	NP_249495.1 ; WP_003114196.1
PA0809		1	886160	887476	-	probable transporter	Inorganic ion transport and metabolism	Unknow	NP_249500.1 ; WP_003114200.1
PA0810		1	887583	888284	-	probable haloacid dehalogenase	General function prediction only	Chloroalkane and chloroalkene degradation	NP_249501.1 ; WP_003106623.1
PA0811		1	888315	889562	-	probable major facilitator superfamily (MFS) transporter	Carbohydrate transport and metabolism	Unknow	NP_249502.1 ; WP_003114201.1
PA0813		1	891142	892389	-	hypothetical protein	Amino acid transport and metabolism	Unknow	NP_249504.1 ; WP_003114203.1
PA0820		1	896416	897228	+	hypothetical protein	Defense mechanisms	Unknow	NP_249511.1 ; WP_003114208.1
PA0821		1	897335	898423	-	hypothetical protein	Unknow	Unknow	NP_249512.1 ; WP_003114210.1
PA0825		1	899830	900165	-	hypothetical protein	Function unknown	Unknow	NP_249516.1 ; WP_003140884.1
PA0827		1	901934	902812	-	hypothetical protein	Unknow	Unknow	NP_249518.1 ; WP_003109435.1
PA0840		1	915043	916155	+	probable oxidoreductase	Energy production and conversion	Unknow	NP_249531.1 ; WP_003085824.1
PA0841		1	916346	917305	+	hypothetical protein	Function unknown	Unknow	NP_249532.1 ; WP_003114223.1
PA0843	plcR	1	918617	919240	-	phospholipase accessory protein PlcR precursor	Unknow	Unknow	NP_249534.1 ; WP_003134321.1
PA0845	cerN	1	921792	923804	-	CerN	Unknow	ceramide degradation	NP_249536.1 ; WP_003114226.1
PA0852.1		1	931395	932105	-	Uncharacterized protein	Unknow	Unknow
PA0854	fumC2	1	932718	934112	-	fumarate hydratase	Energy production and conversion	acetyl-CoA assimilation	NP_249545.1 ; WP_003085854.1
PA0860		1	938032	939822	+	probable ATP-binding/permease fusion ABC transporter	Defense mechanisms	Unknow	NP_249551.1 ; WP_003085865.1
PA0861	rbdA	1	940117	942573	+	RbDA	Signal transduction mechanisms	Unknow	NP_249552.1 ; WP_003114236.1
PA0873	phhR	1	953691	955250	+	transcriptional regulator PhhR	Transcription	Unknow	NP_249564.1 ; WP_003114242.1
PA0885		1	967570	968208	+	probable C4-dicarboxylate transporter	Carbohydrate transport and metabolism	Two-component system	NP_249576.1 ; WP_003114245.1
PA0886		1	968205	969488	+	probable C4-dicarboxylate transporter	Carbohydrate transport and metabolism	Two-component system	NP_249577.1 ; WP_003085927.1
PA0894		1	977420	977743	-	hypothetical protein	Unknow	Unknow	NP_249585.1 ; WP_003123239.1
PA0897	aruG	1	980357	981379	+	subunit II of arginine N2-succinyltransferase = ornithine N2-succinyltransferase	Amino acid transport and metabolism	Arginine and proline metabolism	NP_249588.1 ; WP_003112607.1
PA0907	alpA	1	992714	993244	+	lysis phenotype activator, AlpA	Unknow	Unknow	NP_249598.1 ; WP_003085984.1
PA0914		1	997536	997928	-	hypothetical protein	Unknow	Unknow	NP_249605.1 ; WP_003085997.1
PA0933	ygcA	1	1021616	1022968	+	probable RNA methyltransferase	Translation, ribosomal structure and biogenesis	Unknow	NP_249624.1 ; WP_003102417.1
PA0940		1	1030157	1030411	-	hypothetical protein	Unknow	Unknow	NP_249631.1 ; WP_003086057.1
PA0971	tolA	1	1055009	1056052	+	TolA protein	Cell wall/membrane/envelope biogenesis	Unknow	NP_249662.1 ; WP_003112574.1
PA0974		1	1057916	1058740	+	conserved hypothetical protein	Function unknown	Unknow	NP_249665.1 ; WP_003120698.1
PA0982		1	1064555	1065103	-	hypothetical protein	Posttranslational modification, protein turnover, chaperones	Unknow	NP_249673.1 ; WP_010793894.1
PA0985	pyoS5	1	1066321	1067817	-	pyocin S5	Unknow	Unknow	NP_249676.1 ; WP_003115311.1
PA0986		1	1068193	1068456	+	conserved hypothetical protein	Replication, recombination and repair	Unknow	NP_249677.1 ; WP_003111834.1
PA0994	cupC3	1	1074784	1077303	+	usher CupC3	Cell motility	Unknow	NP_249685.1 ; WP_010895532.1
PA1003	mvfR	1	1086097	1087095	-	Transcriptional regulator MvfR	Transcription	Biofilm formation - Pseudomonas aeruginosa	NP_249694.1 ; WP_003108614.1
PA1017	pauA	1	1100930	1103077	+	pimeloyl-CoA synthetase	Energy production and conversion	anaerobic energy metabolism (invertebrates, mitochondrial)	NP_249708.1 ; WP_003112541.1
PA1021		1	1107000	1107761	+	probable enoyl-CoA hydratase/isomerase	Lipid transport and metabolism	Unknow	NP_249712.1 ; WP_003086299.1
PA1029		1	1116213	1116500	+	hypothetical protein	Unknow	Unknow	NP_249720 ; WP_003120633.1
PA1032	quiP	1	1119674	1122217	-	QuiP	General function prediction only	Unknow	NP_249723.1 ; WP_003112526.1
PA1038		1	1125548	1125865	-	hypothetical protein	Unknow	Unknow	NP_249729.1 ; WP_003082000.1
PA1040		1	1126341	1126838	-	hypothetical protein	Unknow	Unknow	NP_249731.1 ; WP_003112524.1
PA1042		1	1127717	1128016	+	conserved hypothetical protein	Function unknown	Unknow	NP_249733.1 ; WP_003082018.1
PA1060		1	1147928	1148833	+	hypothetical protein	General function prediction only	Unknow	NP_249751.1 ; WP_003082086.1
PA1061		1	1148844	1149941	+	conserved hypothetical protein	Amino acid transport and metabolism	Biosynthesis of amino acids	NP_249752.1 ; WP_003112514.1
PA1068		1	1153637	1155547	+	probable heat shock protein (hsp90 family)	Posttranslational modification, protein turnover, chaperones	Unknow	NP_249759.1 ; WP_010895539.1
PA1080	flgE	1	1165882	1167270	+	flagellar hook protein FlgE	Cell motility	Flagella assembly	NP_249771.1 ; WP_003082154.1
PA1084	flgI	1	1169822	1170931	+	flagellar P-ring protein precursor FlgI	Cell motility	Flagella assembly	NP_249775.1 ; WP_003082169.1
PA1091	fgtA	1	1177613	1182697	+	flagellar glycosyl transferase, FgtA	Cell wall/membrane/envelope biogenesis	Unknow	NP_249782.1 ; WP_003112505.1
PA1107	roeA	1	1198750	1199946	-	RoeA	Signal transduction mechanisms	Biofilm formation - Pseudomonas aeruginosa	NP_249798.1 ; WP_003082226.1
PA1111		1	1202917	1203540	+	hypothetical protein	Unknow	Unknow	NP_249802.1 ; WP_003082239.1
PA1122		1	1215284	1215727	+	putative peptide deformylase	Unknow	Unknow	NP_249813 ; WP_003147328.1
PA1125		1	1218181	1218933	+	probable cobalamin biosynthetic protein	Transcription	Cobalamin biosynthesis	NP_249816.1 ; WP_003112491.1
PA1127		1	1219621	1220610	-	probable oxidoreductase	Energy production and conversion	Unknow	NP_249818.1 ; WP_003082273.1
PA1131		1	1223060	1224328	-	probable major facilitator superfamily (MFS) transporter	Carbohydrate transport and metabolism	Unknow	NP_249822.1 ; WP_003082286.1
PA1132		1	1224641	1225330	+	hypothetical protein	Unknow	Unknow	NP_249823.1 ; WP_003133880.1
PA1134		1	1225757	1226278	-	hypothetical protein	Function unknown	Unknow	NP_249825.1 ; WP_010895540.1
PA1137		1	1228212	1229198	-	probable oxidoreductase	General function prediction only	Unknow	NP_249828.1 ; WP_003112484.1
PA1146		1	1237551	1238732	-	probable iron-containing alcohol dehydrogenase	Energy production and conversion	Butanoate metabolism	NP_249837.1 ; WP_003112479.1
PA1150	pys2	1	1243594	1245663	+	pyocin S2	Unknow	Unknow	NP_249841.1 ; WP_003112476.1
PA1157		1	1255042	1255752	+	probable two-component response regulator	Signal transduction mechanisms	Two-component System	NP_249848.1 ; WP_003082360.1
PA1158		1	1256094	1257452	+	probable two-component sensor	Signal transduction mechanisms	Two-component System	NP_249849.1 ; WP_003082362.1
PA1163	ndvB	1	1260557	1263166	-	NdvB	Cell wall/membrane/envelope biogenesis	Unknow	NP_249854.1 ; WP_003115817.1
PA1173	napB	1	1272807	1273298	-	cytochrome c-type protein NapB precursor	Energy production and conversion	Microbial metabolism in diverse environments	NP_249864.1 ; WP_003082414.1
PA1174	napA	1	1273309	1275798	-	periplasmic nitrate reductase protein NapA	Energy production and conversion	Microbial metabolism in diverse environments	NP_249865.1 ;
PA1185		1	1286990	1287619	+	probable glutathione S-transferase	Posttranslational modification, protein turnover, chaperones	Unknow	NP_249876.1 ; WP_003112463.1
PA1186		1	1287616	1288635	+	hypothetical protein	Energy production and conversion	Unknow	NP_249877.1 ; WP_003112461.1
PA1188		1	1289965	1291146	+	hypothetical protein	Energy production and conversion	Unknow	NP_249879.1 ; WP_003082450.1
PA1194		1	1294811	1296229	-	probable amino acid permease	Amino acid transport and metabolism	Unknow	NP_249885.1 ; WP_003112459.1
PA1199		1	1300258	1300791	+	probable lipoprotein	Cell wall/membrane/envelope biogenesis	Unknow	NP_249890.1 ; WP_003082473.1
PA1215		1	1315916	1317202	-	hypothetical protein	Secondary metabolites biosynthesis, transport and catabolism	Unknow	NP_249906.1 ;
PA1218		1	1319511	1320389	-	hypothetical protein	Secondary metabolites biosynthesis, transport and catabolism	Unknow	NP_249909.1 ; WP_003082507.1
PA1220		1	1320994	1322256	-	hypothetical protein	Secondary metabolites biosynthesis, transport and catabolism	Unknow	NP_249911.1 ; WP_003112446.1
PA1222		1	1324793	1325950	-	probable membrane-bound lytic murein transglycolase A	Cell wall/membrane/envelope biogenesis	Unknow	NP_249913.1 ; WP_003082509.1
PA1238		1	1339079	1340527	-	probable outer membrane component of multidrug efflux pump	Cell wall/membrane/envelope biogenesis	Unknow	NP_249929.1 ; WP_003147345.1
PA1244	qslA	1	1348060	1348401	-	QslA	Unknow	Unknow	NP_249935.1 ; WP_003086723.1
PA1248	aprF	1	1353827	1355272	+	Alkaline protease secretion outer membrane protein AprF precursor	Cell wall/membrane/envelope biogenesis	Apr type I secretion system	NP_249939.1 ; WP_003110827.1
PA1256	lhpO	1	1364499	1365221	-	ABC transporter ATP-binding protein, LhpO	Amino acid transport and metabolism	Unknow	NP_249947.1 ; WP_003114964.1
PA1262		1	1370257	1371699	-	probable major facilitator superfamily (MFS) transporter	Inorganic ion transport and metabolism	Unknow	NP_249953.1 ; WP_003114961.1
PA1263		1	1371738	1372682	+	hypothetical protein	Transcription	Unknow	NP_249954.1 ; WP_003082569.1
PA1283		1	1394188	1394748	+	probable transcriptional regulator	Transcription	Unknow	NP_249974.1 ; WP_003109279.1
PA1291		1	1402117	1402956	+	hypothetical protein	General function prediction only	Unknow	NP_249982.1 ; WP_003112358.1
PA1301	hxuR	1	1410473	1411456	+	HxuR	Signal transduction mechanisms	Unknow	NP_249992.1 ; WP_003082671.1
PA1303		1	1414147	1414686	-	signal peptidase	Intracellular trafficking, secretion, and vesicular transport	Protein export	NP_249994.1 ; WP_003112364.1
PA1312		1	1422355	1423266	-	probable transcriptional regulator	Transcription	Unknow	NP_250003.1 ; WP_003082689.1
PA1322		1	1433166	1435364	+	probable TonB-dependent receptor	Inorganic ion transport and metabolism	Unknow	NP_250013.1 ; WP_003082728.1
PA1328		1	1440639	1441547	-	probable transcriptional regulator	Transcription	Unknow	NP_250019.1 ; WP_003112374.1
PA1329		1	1441632	1442063	+	conserved hypothetical protein	General function prediction only	Unknow	NP_250020.1 ; WP_004348825.1
PA1334		1	1445806	1446918	-	probable oxidoreductase	Energy production and conversion	Microbial metabolism in diverse environments	NP_250025.1 ; WP_003112378.1
PA1350		1	1464111	1464860	+	hypothetical protein	Function unknown	Unknow	NP_250041.1 ; WP_003112385.1
PA1351		1	1464878	1466101	+	probable sigma-70 factor, ECF subfamily	Transcription	Unknow	NP_250042.1 ; WP_003082803.1
PA1352		1	1466109	1467320	-	conserved hypothetical protein	Carbohydrate transport and metabolism	Unknow	NP_250043.1 ; WP_003112386.1
PA1356		1	1468913	1470019	+	hypothetical protein	Unknow	Unknow	NP_250047.1 ; WP_003109596.1
PA1358		1	1470580	1470978	-	hypothetical protein	Function unknown	Unknow	NP_250049.1 ; WP_003106807.1
PA1360		1	1471671	1472564	+	conserved hypothetical protein	General function prediction only	Unknow	NP_250051.1 ; WP_003086919.1
PA1366		1	1479021	1479791	-	hypothetical protein	Cell cycle control, cell division, chromosome partitioning	Unknow	NP_250057.1 ; WP_003102000.1
PA1388		1	1508737	1509465	+	hypothetical protein	Cell wall/membrane/envelope biogenesis	Unknow	NP_250079.1 ; WP_003112407.1
PA1391		1	1512260	1514035	+	probable glycosyl transferase	Cell wall/membrane/envelope biogenesis	Unknow	NP_250082.1 ; WP_010895564.1
PA1397		1	1518914	1519546	+	probable two-component response regulator	Transcription	Two-component System	NP_250088.1 ; WP_003112415.1
PA1399		1	1519984	1520904	-	probable transcriptional regulator	Transcription	Unknow	NP_250090.1 ; WP_003112416.1
PA1400		1	1521109	1524396	+	probable pyruvate carboxylase	Lipid transport and metabolism	aspartate biosynthesis II	NP_250091.1 ; WP_003112417.1
PA1401		1	1524424	1524831	-	hypothetical protein	General function prediction only	Unknow	NP_250092.1 ; WP_003112418.1
PA1408		1	1530605	1533028	-	hypothetical protein	Cell wall/membrane/envelope biogenesis	Unknow	NP_250099.1 ; WP_003112423.1
PA1429		1	1555012	1557720	+	probable cation-transporting P-type ATPase	Inorganic ion transport and metabolism	Unknow	NP_250120.1 ; WP_003112435.1
PA1432	lasI	1	1559254	1559859	+	autoinducer synthesis protein LasI	Signal transduction mechanisms	Biofilm formation - Pseudomonas aeruginosa	NP_250123.1 ; WP_003083017.1
PA1436		1	1563967	1567077	+	probable Resistance-Nodulation-Cell Division (RND) efflux transporter	Defense mechanisms	Unknow	NP_250127.1 ; WP_003147398.1
PA1446	fliP	1	1574475	1575242	+	flagellar biosynthetic protein FliP	Intracellular trafficking, secretion, and vesicular transport	Flagella assembly	NP_250137.1 ; WP_003083052.1
PA1452	flhA	1	1580321	1582444	+	flagellar biosynthesis protein FlhA	Cell motility	Flagella assembly	NP_250143.1 ; WP_003083059.1
PA1458		1	1587023	1589284	+	probable two-component sensor	Signal transduction mechanisms	Bacterial chemotaxis	NP_250149.1 ; WP_003114282.1
PA1468		1	1596889	1597305	+	hypothetical protein	Unknow	Unknow	NP_250159.1 ; WP_003083108.1
PA1475	ccmA	1	1602179	1602880	+	heme exporter protein CcmA	Posttranslational modification, protein turnover, chaperones	ABC transporters	NP_250166.1 ; WP_010895571.1
PA1488		1	1614670	1615908	-	hypothetical protein	General function prediction only	Unknow	NP_250179.1 ; WP_003114295.1
PA1489		1	1615895	1617085	-	hypothetical protein	General function prediction only	Unknow	NP_250180.1 ;
PA1492		1	1619907	1620263	+	hypothetical protein	Unknow	Unknow	NP_250183.1 ; WP_003083172.1
PA1493	cysP	1	1620345	1621343	-	sulfate-binding protein of ABC transporter	Inorganic ion transport and metabolism	ABC transporters	NP_250184.1 ; WP_003087175.1
PA1496		1	1623864	1624715	-	probable potassium channel	Unknow	Unknow	NP_250187.1 ; WP_003083179.1
PA1508		1	1638379	1638639	-	hypothetical protein	Function unknown	Unknow	NP_250199.1 ; WP_003083211.1
PA1531		1	1669086	1669952	-	hypothetical protein	Amino acid transport and metabolism	Unknow	NP_250222.1 ; WP_003120462.1
PA1538		1	1675862	1677445	-	probable flavin-containing monooxygenase	Inorganic ion transport and metabolism	Unknow	NP_250229.1 ; WP_010895574.1
PA1539		1	1677559	1678407	+	hypothetical protein	Transcription	Unknow	NP_250230.1 ; WP_003114671.1
PA1543	apt	1	1680437	1680985	-	adenine phosphoribosyltransferase	Nucleotide transport and metabolism	Metabolic pathways	NP_250234.1 ; WP_003087259.1
PA1545		1	1682051	1682518	+	hypothetical protein	Unknow	Unknow	NP_250236.1 ; WP_003114670.1
PA1559		1	1697188	1697919	+	hypothetical protein	Unknow	Unknow	NP_250250 ;
PA1567		1	1708004	1709401	-	conserved hypothetical protein	Amino acid transport and metabolism	Unknow	NP_250258.1 ; WP_003114272.1
PA1570		1	1711569	1712450	+	probable transcriptional regulator	Transcription	Unknow	NP_250261.1 ; WP_003114270.1
PA1586	sucB	1	1727118	1728347	+	dihydrolipoamide succinyltransferase (E2 subunit)	Energy production and conversion	Biosynthesis of antibiotics	NP_250277.1 ; WP_003114264.1
PA1592		1	1734827	1735063	-	hypothetical protein	Unknow	Unknow	NP_250283.1 ; WP_003087435.1
PA1602		1	1745533	1746024	-	probable oxidoreductase	Energy production and conversion	Microbial metabolism in diverse environments	NP_250293.1 ; WP_003097907.1
PA1604		1	1746692	1747597	-	hypothetical protein	Amino acid transport and metabolism	Unknow	NP_250295.1 ; WP_003114256.1
PA1617		1	1760713	1762380	+	probable AMP-binding enzyme	Lipid transport and metabolism	Unknow	NP_250308.1 ; WP_003114249.1
PA1623		1	1766285	1766947	+	conserved hypothetical protein	Posttranslational modification, protein turnover, chaperones	Unknow	NP_250314.1 ; WP_003114590.1
PA1626		1	1769047	1770321	-	probable major facilitator superfamily (MFS) transporter	Inorganic ion transport and metabolism	Unknow	NP_250317.1 ; WP_003114593.1
PA1627		1	1770337	1770984	-	probable transcriptional regulator	Transcription	Unknow	NP_250318.1 ; WP_003097856.1
PA1628		1	1771122	1772651	-	probable 3-hydroxyacyl-CoA dehydrogenase	Lipid transport and metabolism	Benzoate degradation	NP_250319.1 ; WP_003114595.1
PA1629		1	1772655	1773440	-	probable enoyl-CoA hydratase/isomerase	Lipid transport and metabolism	Unknow	NP_250320.1 ; WP_003114596.1
PA1636	kdpD	1	1780536	1783193	+	two-component sensor KdpD	Signal transduction mechanisms	Two-component System	NP_250327.1 ; WP_003114597.1
PA1648		1	1794883	1795887	-	probable oxidoreductase	General function prediction only	Unknow	NP_250339.1 ; WP_003097826.1
PA1656	hsiA2	1	1803626	1805182	+	HsiA2	Function unknown	Unknow	NP_250347.1 ; WP_003097814.1
PA1663	sfa2	1	1813395	1814906	+	Sfa2	Signal transduction mechanisms	Unknow	NP_250354.1 ; WP_003114610.1
PA1672		1	1824343	1824723	-	hypothetical protein	General function prediction only	Unknow	NP_250363.1 ; WP_003114616.1
PA1693	pscR	1	1842568	1843221	-	translocation protein in type III secretion	Intracellular trafficking, secretion, and vesicular transport	Bacterial secretion system	NP_250384.1 ; WP_003087674.1
PA1694	pscQ	1	1843218	1844147	-	translocation protein in type III secretion	Cell motility	Bacterial secretion system	NP_250385.1 ; WP_003114622.1
PA1697		1	1845714	1847036	-	ATP synthase in type III secretion system	Cell motility	adenosine ribonucleotides de novo biosynthesis	NP_250388.1 ; WP_003113545.1
PA1706	pcrV	1	1852288	1853172	+	type III secretion protein PcrV	Unknow	Type III secretion system	NP_250397.1 ; WP_003100789.1
PA1715	pscB	1	1859071	1859493	+	type III export apparatus protein	Unknow	Type III Secretion	NP_250406.1 ; WP_003113551.1
PA1725	pscL	1	1865494	1866138	+	type III export protein PscL	Cell motility	Bacterial secretion system	NP_250416.1 ; WP_003120328.1
PA1736		1	1878980	1880185	+	probable acyl-CoA thiolase	Lipid transport and metabolism	Benzoate degradation	NP_250427.1 ; WP_003087747.1
PA1740		1	1884655	1885653	+	hypothetical protein	Carbohydrate transport and metabolism	Unknow	NP_250431.1 ; WP_003087751.1
PA1759		1	1898816	1901521	+	probable transcriptional regulator	Transcription	Unknow	NP_250450.1 ; WP_003120314.1
PA1762		1	1904995	1905756	+	hypothetical protein	General function prediction only	Unknow	NP_250453.1 ; WP_003098072.1
PA1767		1	1910685	1912211	-	hypothetical protein	Unknow	Unknow	NP_250458.1 ; WP_003087809.1
PA1770	ppsA	1	1914037	1916412	+	phosphoenolpyruvate synthase	Carbohydrate transport and metabolism	acetyl-CoA assimilation	NP_250461.1 ; WP_003098065.1
PA1799	parR	1	1951726	1952433	-	two-component response regulator, ParR	Signal transduction mechanisms	beta-Lactam resistance	NP_250490.1 ; WP_003098126.1
PA1809	nppB	1	1964682	1965764	-	NppB	General function prediction only	ABC transporters	NP_250500.1 ; WP_003098134.1
PA1814	kerV	1	1972195	1972956	+	KerV	Unknow	Unknow	NP_250505.1 ; WP_003087952.1
PA1826		1	1985030	1985935	-	probable transcriptional regulator	Transcription	Unknow	NP_250517.1 ; WP_003113598.1
PA1846	cti	1	2005254	2007542	+	cis/trans isomerase	Unknow	Unknow	NP_250537.1 ; WP_003113604.1
PA1848		1	2008308	2009477	-	probable major facilitator superfamily (MFS) transporter	Unknow	Unknow	NP_250539.1 ; WP_003113605.1
PA1856		1	2015139	2016581	-	probable cytochrome oxidase subunit	Posttranslational modification, protein turnover, chaperones	aerobic respiration I (cytochrome c)	NP_250547.1 ; WP_003113609.1
PA1880		1	2049949	2052144	-	probable oxidoreductase	Energy production and conversion	Unknow	NP_250571.1 ; WP_003114948.1
PA1883		1	2053277	2053675	+	probable NADH-ubiquinone/plastoquinone oxidoreductase	Energy production and conversion	anaerobic respiration -- electron donors reaction list	NP_250574.1 ; WP_003088123.1
PA1886	polB	1	2054911	2057274	+	DNA polymerase II	Replication, recombination and repair	Purine metabolism	NP_250577.1 ; WP_010895586.1
PA1888		1	2057930	2059339	-	hypothetical protein	General function prediction only	Unknow	NP_250579.1 ; WP_003114945.1
PA1890		1	2060566	2061189	-	probable glutathione S-transferase	Posttranslational modification, protein turnover, chaperones	Glutathione metabolism	NP_250581.1 ; WP_003088140.1
PA1893		1	2062398	2064827	-	hypothetical protein	General function prediction only	Biosynthesis of antibiotics	NP_250584.1 ; WP_003114943.1
PA1895		1	2065493	2066767	-	hypothetical protein	Lipid transport and metabolism	Unknow	NP_250586.1 ; WP_003102695.1
PA1906		1	2077047	2077583	-	hypothetical protein	Nucleotide transport and metabolism	Unknow	NP_250596.1 ; WP_003115078.1
PA1908		1	2079263	2080474	-	probable major facilitator superfamily (MFS) transporter	Carbohydrate transport and metabolism	Unknow	NP_250598.1 ; WP_003147483.1
PA1910	femA	1	2081853	2084267	-	ferric-mycobactin receptor, FemA	Inorganic ion transport and metabolism	Unknow	NP_250600.1 ; WP_003114936.1
PA1913		1	2086021	2086701	-	hypothetical protein	Unknow	Unknow	NP_250603.1 ; WP_003114933.1
PA1915		1	2088602	2090149	-	hypothetical protein	Secondary metabolites biosynthesis, transport and catabolism	Unknow	NP_250605.1 ; WP_003114932.1
PA1916		1	2090213	2091445	-	probable amino acid permease	Amino acid transport and metabolism	Unknow	NP_250606.1 ; WP_003105845.1
PA1925		1	2103770	2104096	+	hypothetical protein	Function unknown	Unknow	NP_250615.1 ; WP_003088238.1
PA1926		1	2104177	2106447	+	Uncharacterized protein	Function unknown	Unknow	NP_250616.1 ; WP_031627920.1
PA1933		1	2113186	2115390	+	probable hydroxylase large subunit	Energy production and conversion	Aromatic compound catabolism	NP_250623.1 ; WP_003114921.1
PA1934		1	2115885	2116265	+	hypothetical protein	Unknow	Unknow	NP_250624.1 ; WP_003114920.1
PA1935		1	2117030	2117734	-	hypothetical protein	Unknow	Unknow	NP_250625 ;
PA1940		1	2122579	2123718	-	hypothetical protein	Inorganic ion transport and metabolism	Unknow	NP_250630.1 ; WP_003113490.1
PA1944		1	2127684	2129171	+	hypothetical protein	Coenzyme transport and metabolism	Unknow	NP_250634.1 ; WP_003088294.1
PA1961		1	2144810	2145745	-	probable transcriptional regulator	Transcription	Unknow	NP_250651.1 ; WP_003113474.1
PA1974		1	2157968	2159167	+	hypothetical protein	Cell wall/membrane/envelope biogenesis	Unknow	NP_250664.1 ; WP_003107001.1
PA1975		1	2159270	2160433	+	hypothetical protein	Function unknown	Unknow	NP_250665.1 ; WP_003106998.1
PA2001	atoB	1	2187065	2188246	+	acetyl-CoA acetyltransferase	Lipid transport and metabolism	Benzoate degradation	NP_250691.1 ; WP_003113500.1
PA2002		1	2188459	2189883	+	conserved hypothetical protein	Lipid transport and metabolism	Two-component system	NP_250692.1 ; WP_003088572.1
PA2014	liuB	1	2203460	2205067	-	methylcrotonyl-CoA carboxylase, beta-subunit	Lipid transport and metabolism	Acyclic isoprenoid catabolism	NP_250704.1 ; WP_003100387.1
PA2016	liuR	1	2206402	2206806	-	regulator of liu genes	Transcription	Unknow	NP_250706.1 ; WP_003100383.1
PA2023	galU	1	2215102	2215941	+	UTP--glucose-1-phosphate uridylyltransferase	Cell wall/membrane/envelope biogenesis	Amino sugar and nucleotide sugar metabolism	NP_250713.1 ; WP_003088639.1
PA2026		1	2218098	2219099	-	conserved hypothetical protein	General function prediction only	Unknow	NP_250716.1 ; WP_003100363.1
PA2035		1	2224486	2226144	-	probable decarboxylase	Amino acid transport and metabolism	2-Oxocarboxylic acid metabolism	NP_250725.1 ; WP_003113513.1
PA2041		1	2232222	2233592	+	Amino acid permease	Amino acid transport and metabolism	Polyamine catabolism	NP_250731.1 ; WP_003106497.1
PA2043		1	2235430	2236332	+	hypothetical protein	Translation, ribosomal structure and biogenesis	Unknow	NP_250733.1 ; WP_003114880.1
PA2047	cmrA	1	2240302	2241234	-	chloramphenicol resistance activator CmrA	Transcription	Unknow	NP_250737.1 ; WP_003118743.1
PA2055		1	2248167	2249582	-	probable major facilitator superfamily (MFS) transporter	Inorganic ion transport and metabolism	Unknow	NP_250745.1 ; WP_003114873.1
PA2059	sppB	1	2255629	2256702	+	ABC transporter permease, SppB	General function prediction only	ABC transporters	NP_250749.1 ; WP_003114870.1
PA2064	pcoB	1	2262105	2263082	-	copper resistance protein B precursor	Inorganic ion transport and metabolism	Unknow	NP_250754.1 ; WP_003109652.1
PA2074		1	2278982	2279794	+	hypothetical protein	General function prediction only	Unknow	NP_250764.1 ; WP_003114860.1
PA2075		1	2279917	2281578	-	hypothetical protein	Function unknown	Unknow	NP_250765.1 ; WP_003142545.1
PA2076	otsR	1	2282480	2283382	+	transcriptional regulator, OtsR	Transcription	Unknow	NP_250766.1 ; WP_003139628.1
PA2077	odsA	1	2283419	2285323	-	oleate 10S-lipoxygenase	Carbohydrate transport and metabolism	Unknow	NP_250767.1 ; WP_003114857.1
PA2079		1	2287523	2288929	-	probable amino acid permease	Amino acid transport and metabolism	Unknow	NP_250769.1 ; WP_003114855.1
PA2090		1	2300676	2301755	+	hypothetical protein	Energy production and conversion	Unknow	NP_250780.1 ; WP_003114847.1
PA2098		1	2309443	2310372	+	probable esterase/deacetylase	Lipid transport and metabolism	Aromatic compound catabolism	NP_250788.1 ; WP_003142502.1
PA2112		1	2322778	2323521	-	conserved hypothetical protein	General function prediction only	Unknow	NP_250802.1 ; WP_003113623.1
PA2121	bsrA	1	2332968	2333873	-	LysR-type transcriptional regulator, BsrA	Transcription	Unknow	NP_250811.1 ; WP_003113629.1
PA2127	cgrA	1	2340414	2341640	-	cupA gene regulator A, CgrA	General function prediction only	Unknow	NP_250817.1 ; WP_003113632.1
PA2130	cupA3	1	2343862	2346480	+	usher CupA3	Cell motility	Unknow	NP_250820.1 ; WP_003102159.1
PA2134		1	2349488	2350060	+	hypothetical protein	Function unknown	Unknow	NP_250824.1 ; WP_003120284.1
PA2135		1	2350089	2351453	+	probable transporter	Inorganic ion transport and metabolism	Unknow	NP_250825.1 ; WP_003113638.1
PA2137		1	2352532	2353068	+	hypothetical protein	Signal transduction mechanisms	Unknow	NP_250827.1 ; WP_003120287.1
PA2141		1	2356168	2356716	+	hypothetical protein	General function prediction only	Unknow	NP_250831.1 ; WP_003147560.1
PA2143		1	2358024	2358311	+	hypothetical protein	Unknow	Unknow	NP_250833.1 ; WP_003100808.1
PA2150		1	2365081	2365962	+	conserved hypothetical protein	Function unknown	Non-homologous end-joining	NP_250840.1 ; WP_003113644.1
PA2154		1	2373610	2374605	-	conserved hypothetical protein	Function unknown	Unknow	NP_250844.1 ; WP_003113647.1
PA2157		1	2376538	2377476	-	hypothetical protein	Function unknown	Unknow	NP_250847.1 ; WP_003113650.1
PA2158		1	2377480	2378727	-	probable alcohol dehydrogenase (Zn-dependent)	Amino acid transport and metabolism	heterolactic fermentation	NP_250848.1 ; WP_003088939.1
PA2165		1	2388346	2389887	-	probable glycogen synthase	Carbohydrate transport and metabolism	Biosynthesis of secondary metabolites	NP_250855.1 ; WP_003115521.1
PA2175		1	2396536	2396883	-	hypothetical protein	Unknow	Unknow	NP_250865.1 ; WP_003088982.1
PA2180		1	2401589	2402965	-	hypothetical protein	Unknow	Unknow	NP_250870.1 ; WP_003113670.1
PA2185	katN	1	2405993	2406877	+	non-heme catalase KatN	Inorganic ion transport and metabolism	Unknow	NP_250875.1 ; WP_003113675.1
PA2190		1	2409837	2410181	+	conserved hypothetical protein	General function prediction only	Unknow	NP_250880.1 ; WP_003113680.1
PA2194	hcnB	1	2412857	2414251	+	hydrogen cyanide synthase HcnB	Energy production and conversion	Biosynthesis of secondary metabolites	NP_250884.1 ; WP_003113685.1
PA2198		1	2417410	2417754	+	hypothetical protein	Function unknown	Unknow	NP_250888.1 ; WP_003113690.1
PA2201		1	2420443	2421327	+	hypothetical protein	General function prediction only	Unknow	NP_250891.1 ; WP_003113693.1
PA2206		1	2424482	2425429	-	LysR-type transcriptional regulator	Transcription	Unknow	NP_250896.1 ; WP_003089050.1
PA2207		1	2425497	2427017	-	hypothetical protein	Function unknown	Unknow	NP_250897.1 ; WP_003113695.1
PA2214		1	2433748	2435070	+	putative L-lyxonate transporter	Carbohydrate transport and metabolism	Unknow	NP_250904.1 ; WP_003113702.1
PA2228		1	2449554	2450765	-	hypothetical protein	Defense mechanisms	Unknow	NP_250918.1 ; WP_003113715.1
PA2230		1	2452469	2453140	+	hypothetical protein	Function unknown	Unknow	NP_250920.1 ; WP_003122761.1
PA2238	pslH	1	2462797	2464005	+	PslH	Cell wall/membrane/envelope biogenesis	Biofilm formation - Pseudomonas aeruginosa	NP_250928.1 ; WP_003113721.1
PA2242	pslL	1	2468032	2469099	+	hypothetical protein	Carbohydrate transport and metabolism	Biofilm formation - Pseudomonas aeruginosa	NP_250932.1 ; WP_003160261.1
PA2247	bkdA1	1	2473213	2474445	+	2-oxoisovalerate dehydrogenase (alpha subunit)	Energy production and conversion	Biosynthesis of antibiotics	NP_250937.1 ; WP_003111886.1
PA2257	pvcD	1	2485471	2486118	+	paerucumarin biosynthesis protein PvcD	Energy production and conversion	isonitrile biosynthesis	NP_250947.1 ; WP_003113737.1
PA2270		1	2500485	2501075	+	probable transcriptional regulator	Transcription	Unknow	NP_250960.1 ; WP_003113746.1
PA2283		1	2511057	2512514	+	hypothetical protein	Posttranslational modification, protein turnover, chaperones	Unknow	NP_250973.1 ; WP_003113755.1
PA2314		1	2551422	2552675	-	probable major facilitator superfamily (MFS) transporter	Carbohydrate transport and metabolism	Unknow	NP_251004.1 ; WP_003113088.1
PA2315		1	2552675	2553850	-	hypothetical protein	Defense mechanisms	Unknow	NP_251005.1 ; WP_003113087.1
PA2323	gapN	1	2562447	2564072	+	GapN	Energy production and conversion	aerobic glycerol degradation I	NP_251013.1 ; WP_003115067.1
PA2328		1	2569690	2570889	-	hypothetical protein	Inorganic ion transport and metabolism	Unknow	NP_251018.1 ; WP_003107732.1
PA2335		1	2577150	2579519	+	probable TonB-dependent receptor	Coenzyme transport and metabolism	Unknow	NP_251025.1 ; WP_003114997.1
PA2338		1	2582097	2583407	+	probable binding protein component of ABC maltose/mannitol transporter	Carbohydrate transport and metabolism	ABC transporters	NP_251028.1 ; WP_003105362.1
PA2360	hsiA3	1	2607132	2608232	-	hypothetical protein	Function unknown	Biofilm formation - Pseudomonas aeruginosa	NP_251050.1 ; WP_003115340.1
PA2371	clpV3	1	2620713	2623262	+	ClpV3	Posttranslational modification, protein turnover, chaperones	Bacterial secretion system	NP_251061.1 ; WP_003114516.1
PA2376		1	2627452	2628093	+	probable transcriptional regulator	Transcription	Unknow	NP_251066.1 ; WP_003110901.1
PA2383		1	2635051	2635971	-	probable transcriptional regulator	Transcription	Unknow	NP_251073.1 ; WP_003114511.1
PA2387	fpvI	1	2640392	2640871	-	FpvI	Transcription	Unknow	NP_251077.1 ; WP_003103620.1
PA2388	fpvR	1	2641035	2642030	+	FpvR	Signal transduction mechanisms	Unknow	NP_251078.1 ; WP_003115643.1
PA2393		1	2648626	2649972	+	putative dipeptidase	Amino acid transport and metabolism	Unknow	NP_251083.1 ; WP_003103610.1
PA2398	fpvA	1	2655187	2657634	+	ferripyoverdine receptor	Inorganic ion transport and metabolism	Unknow	NP_251088.1 ; WP_004349900.1
PA2400	pvdJ	1	2665156	2671629	-	PvdJ	Secondary metabolites biosynthesis, transport and catabolism	Unknow	NP_251090.2 ;
PA2422		1	2705773	2706087	+	hypothetical protein	Unknow	Unknow	NP_251112.1 ; WP_003113065.1
PA2426	pvdS	1	2722175	2722738	+	sigma factor PvdS	Transcription	Unknow	NP_251116.1 ; WP_003113068.1
PA2429		1	2724485	2724730	+	hypothetical protein	Unknow	Unknow	NP_251119.1 ; WP_003113070.1
PA2432	bexR	1	2728542	2729456	+	bistable expression regulator, BexR	Transcription	Unknow	NP_251122.1 ; WP_003089677.1
PA2437		1	2733120	2734160	-	hypothetical protein	Posttranslational modification, protein turnover, chaperones	Unknow	NP_251127.1 ; WP_003113076.1
PA2448		1	2748378	2750120	+	putative hydrolase	General function prediction only	Unknow	NP_251138.1 ; WP_003113542.1
PA2450		1	2751745	2752662	-	hypothetical protein	Unknow	Unknow	NP_251140.1 ; WP_003113541.1
PA2457		1	2756918	2757898	+	hypothetical protein	Cell wall/membrane/envelope biogenesis	Unknow	NP_251147.1 ; WP_010895620.1
PA2460		1	2760323	2760619	-	hypothetical protein	Unknow	Unknow	NP_251150.1 ; WP_003113534.1
PA2466	foxA	1	2782764	2785226	-	Ferrioxamine receptor FoxA	Inorganic ion transport and metabolism	Unknow	NP_251156.1 ; WP_003113289.1
PA2469		1	2786972	2787886	-	probable transcriptional regulator	Transcription	Unknow	NP_251159.1 ; WP_003089777.1
PA2474		1	2791906	2792817	+	hypothetical protein	Energy production and conversion	Unknow	NP_251164.1 ; WP_003113294.1
PA2475		1	2792799	2794133	-	probable cytochrome P450	Secondary metabolites biosynthesis, transport and catabolism	Unknow	NP_251165.1 ; WP_003113295.1
PA2480	dsbS	1	2798412	2799734	+	Dsb-associated Sensor, DsbS	Signal transduction mechanisms	Two-component System	NP_251170.1 ; WP_003103567.1
PA2482		1	2800782	2801435	-	probable cytochrome c	Energy production and conversion	Unknow	NP_251172.1 ; WP_003113296.1
PA2490		1	2805917	2806291	+	conserved hypothetical protein	Carbohydrate transport and metabolism	Unknow	NP_251180.1 ; WP_003113301.1
PA2494	mexF	1	2810009	2813197	+	Resistance-Nodulation-Cell Division (RND) multidrug efflux transporter MexF	Defense mechanisms	Unknow	NP_251184.1 ; WP_003089834.1
PA2495	oprN	1	2813194	2814612	+	Multidrug efflux outer membrane protein OprN precursor	Intracellular trafficking, secretion, and vesicular transport	Unknow	NP_251185.1 ; WP_003113303.1
PA2497		1	2815341	2816219	-	probable transcriptional regulator	Transcription	Unknow	NP_251187.1 ; WP_003089840.1
PA2503		1	2820448	2821701	+	hypothetical protein	Unknow	Unknow	NP_251193.1 ; WP_003113306.1
PA2507	catA	1	2824659	2825591	-	catechol 1,2-dioxygenase	Secondary metabolites biosynthesis, transport and catabolism	Aromatic compound catabolism	NP_251197.1 ; WP_003113307.1
PA2512	antA	1	2829440	2830834	+	anthranilate dioxygenase large subunit	Inorganic ion transport and metabolism	Aminobenzoate degradation	NP_251202.1 ; WP_003113310.1
PA2519	xylS	1	2836171	2837127	-	transcriptional regulator XylS	Transcription	Unknow	NP_251209.1 ; WP_003109534.1
PA2528	muxA	1	2854011	2855291	-	MuxA	Cell wall/membrane/envelope biogenesis	Two-component system	NP_251218.1 ; WP_003113320.1
PA2537		1	2865107	2865736	-	probable acyltransferase	Lipid transport and metabolism	Unknow	NP_251227.1 ; WP_003113327.1
PA2540		1	2867542	2869302	-	conserved hypothetical protein	Lipid transport and metabolism	Unknow	NP_251230.1 ; WP_003113330.1
PA2542		1	2870162	2873827	-	conserved hypothetical protein	Function unknown	Unknow	NP_251232.1 ; WP_003113331.1
PA2568		1	2904040	2904447	-	hypothetical protein	Unknow	Unknow	NP_251258.1 ; WP_003113345.1
PA2577		1	2913922	2914359	+	Lrp/AsnC transcriptional regulator	Transcription	Unknow	NP_251267.1 ; WP_003102469.1
PA2578		1	2914374	2914934	+	probable acetyltransferase	Translation, ribosomal structure and biogenesis	Unknow	NP_251268.1 ; WP_003115331.1
PA2586	gacA	1	2925788	2926432	-	response regulator GacA	Transcription	Biofilm formation - Pseudomonas aeruginosa	NP_251276.1 ; WP_003090351.1
PA2587	pqsH	1	2926773	2927921	-	probable FAD-dependent monooxygenase	Coenzyme transport and metabolism	2-heptyl-3-hydroxy-4(1H)-quinolone biosynthesis	NP_251277.1 ; WP_003090354.1
PA2588		1	2928539	2929567	+	probable transcriptional regulator	Transcription	Unknow	NP_251278.1 ; WP_003097554.1
PA2590		1	2930808	2933462	-	hypothetical protein	Inorganic ion transport and metabolism	Unknow	NP_251280.1 ; WP_003113356.1
PA2596		1	2938553	2939539	-	conserved hypothetical protein	Inorganic ion transport and metabolism	ABC transporters	NP_251286.1 ; WP_003113358.1
PA2599		1	2941894	2942838	-	putative periplasmic aliphatic sulfonate-binding protein	Inorganic ion transport and metabolism	Unknow	NP_251289.1 ; WP_003115329.1
PA2604		1	2947803	2948471	+	conserved hypothetical protein	General function prediction only	Unknow	NP_251294.1 ; WP_003090386.1
PA2609		1	2949967	2950950	+	hypothetical protein	Amino acid transport and metabolism	Unknow	NP_251299.1 ; WP_003108776.1
PA2610		1	2951038	2952012	+	conserved hypothetical protein	Posttranslational modification, protein turnover, chaperones	Unknow	NP_251300.1 ; WP_003097628.1
PA2623	icd	1	2965546	2966802	-	isocitrate dehydrogenase	Energy production and conversion	2-Oxocarboxylic acid metabolism	NP_251313.1 ; WP_003090436.1
PA2633		1	2976340	2977161	+	hypothetical protein	Intracellular trafficking, secretion, and vesicular transport	Unknow	NP_251323.1 ; WP_003090446.1
PA2634	aceA	1	2977756	2979351	+	isocitrate lyase AceA	Energy production and conversion	Biosynthesis of secondary metabolites	NP_251324.1 ; WP_003113373.1
PA2636		1	2981627	2982181	+	hypothetical protein	Secondary metabolites biosynthesis, transport and catabolism	Unknow	NP_251326.1 ; WP_003122604.1
PA2667	mvaU	1	3016246	3016599	+	MvaU	Unknow	Unknow	NP_251357.1 ; WP_003090506.1
PA2670		1	3017818	3018804	-	hypothetical protein	Unknow	Unknow	NP_251360.1 ; WP_003113390.1
PA2673		1	3020504	3020929	-	probable type II secretion system protein	Cell motility	Bacterial secretion system	NP_251363.1 ; WP_003113393.1
PA2675		1	3021308	3021742	-	probable type II secretion system protein	Intracellular trafficking, secretion, and vesicular transport	Bacterial secretion system	NP_251365.1 ; WP_003110089.1
PA2676		1	3021796	3022983	-	probable type II secretion system protein	Intracellular trafficking, secretion, and vesicular transport	Bacterial secretion system	NP_251366.1 ; WP_003110091.1
PA2677		1	3022988	3024715	-	probable type II secretion protein	Cell motility	Bacterial secretion system	NP_251367.1 ; WP_003113395.1
PA2684	tse5	1	3031749	3035702	-	Tse5	Cell wall/membrane/envelope biogenesis	Unknow	NP_251374.1 ; WP_003115323.1
PA2687	pfeS	1	3038803	3040143	+	two-component sensor PfeS	Signal transduction mechanisms	Two-component System	NP_251377.1 ; WP_003113403.1
PA2693		1	3047116	3047616	+	conserved hypothetical protein	Lipid transport and metabolism	Unknow	NP_251383.1 ; WP_003090555.1
PA2696		1	3049268	3050161	-	probable transcriptional regulator	Transcription	Unknow	NP_251386.1 ; WP_003119473.1
PA2752		1	3114240	3114683	-	conserved hypothetical protein	Function unknown	Unknow	NP_251442.1 ; WP_003114414.1
PA2755	eco	1	3116654	3117124	+	ecotin precursor	General function prediction only	Unknow	NP_251445.1 ; WP_003114416.1
PA2756		1	3117177	3117611	-	hypothetical protein	Unknow	Unknow	NP_251446.1 ; WP_003122559.1
PA2758		1	3118296	3119183	+	probable transcriptional regulator	Transcription	Unknow	NP_251448.1 ; WP_003099119.1
PA2762		1	3121921	3122265	-	hypothetical protein	General function prediction only	Unknow	NP_251452.1 ; WP_003090818.1
PA2764		1	3123599	3124294	+	hypothetical protein	General function prediction only	Unknow	NP_251454.1 ; WP_003114420.1
PA2765		1	3124342	3125241	-	hypothetical protein	Inorganic ion transport and metabolism	Unknow	NP_251455.1 ; WP_003119903.1
PA2768		1	3127226	3127708	+	hypothetical protein	Unknow	Unknow	NP_251458.1 ; WP_003114422.1
PA2771		1	3129729	3130754	+	diguanylate cyclase with a self-blocked I-site, Dcsbis	Signal transduction mechanisms	Unknow	NP_251461.1 ; WP_003114426.1
PA2776	pauB3	1	3133710	3134993	+	FAD-dependent oxidoreductase	Amino acid transport and metabolism	Arginine and proline metabolism	NP_251466.1 ; WP_003114430.1
PA2789		1	3146251	3147330	+	hypothetical protein	Unknow	Unknow	NP_251479.1 ; WP_003114782.1
PA2804		1	3159666	3160247	+	hypothetical protein	General function prediction only	Unknow	NP_251494.1 ; WP_003090877.1
PA2815		1	3168106	3170553	+	probable acyl-CoA dehydrogenase	Lipid transport and metabolism	Fatty acid degradation	NP_251505.1 ; WP_003108955.1
PA2819		1	3173244	3173723	+	hypothetical protein	Unknow	Unknow	NP_251509 ;
PA2829		1	3182400	3182852	+	hypothetical protein	Unknow	Unknow	NP_251519.1 ; WP_003115276.1
PA2832	tpm	1	3185161	3185817	-	thiopurine methyltransferase	Unknow	Unknow	NP_251522.1 ; WP_003114764.1
PA2835		1	3187546	3189138	+	probable major facilitator superfamily (MFS) transporter	Inorganic ion transport and metabolism	Unknow	NP_251525.1 ; WP_003114761.1
PA2845		1	3200320	3200553	-	hypothetical protein	Function unknown	Unknow	NP_251535.1 ; WP_003110987.1
PA2846		1	3200650	3201504	+	probable transcriptional regulator	Transcription	Unknow	NP_251536.1 ; WP_003114756.1
PA2853	oprI	1	3206915	3207166	+	Outer membrane lipoprotein OprI precursor	Unknow	Unknow	NP_251543.1 ; WP_003090944.1
PA2863	lipH	1	3215423	3216289	+	lipase modulator protein	Posttranslational modification, protein turnover, chaperones	triacylglycerol degradation	NP_251553.1 ; WP_003119861.1
PA2864		1	3216456	3216890	-	conserved hypothetical protein	Function unknown	Unknow	NP_251554.1 ; WP_003090958.1
PA2865		1	3216989	3218419	-	probable glycosylase	Cell wall/membrane/envelope biogenesis	Unknow	NP_251555.1 ; WP_003114749.1
PA2878		1	3231218	3231859	+	hypothetical protein	Function unknown	Unknow	NP_251568.1 ; WP_010895640.1
PA2900		1	3254598	3255407	-	probable outer membrane protein precursor	Cell wall/membrane/envelope biogenesis	Unknow	NP_251590.1 ; WP_003091007.1
PA2917		1	3272457	3273293	-	probable transcriptional regulator	Transcription	Unknow	NP_251607.1 ; WP_003091026.1
PA2924	hisQ	1	3279479	3280168	+	histidine transport system permease HisQ	Amino acid transport and metabolism	ABC transporters	NP_251614.1 ; WP_003091034.1
PA2930		1	3285687	3286613	+	probable transcriptional regulator	Transcription	Unknow	NP_251620.1 ; WP_003114007.1
PA2934	cif	1	3289715	3290674	+	CFTR inhibitory factor, Cif	General function prediction only	Unknow	NP_251624.1 ; WP_003114004.1
PA2936		1	3291283	3291864	+	hypothetical protein	Energy production and conversion	Unknow	NP_251626.1 ; WP_003114003.1
PA2939		1	3294282	3295892	+	probable aminopeptidase	General function prediction only	Xcp type II secretion system	NP_251629.1 ; WP_003101464.1
PA2942		1	3297905	3298921	-	probable magnesium chelatase	Coenzyme transport and metabolism	Biosynthesis of secondary metabolites	NP_251632.1 ; WP_003114001.1
PA2945		1	3304437	3305564	-	conserved hypothetical protein	General function prediction only	Cobalamin biosynthesis	NP_251635.1 ; WP_010895644.1
PA2949		1	3308391	3309338	+	esterase	Lipid transport and metabolism	triacylglycerol degradation	NP_251639.1 ; WP_003091085.1
PA2978	ptpA	1	3337228	3337692	-	phosphotyrosine protein phosphatase	Signal transduction mechanisms	Unknow	NP_251668.1 ; WP_003106924.1
PA2985		1	3343178	3343711	+	hypothetical protein	Function unknown	Unknow	NP_251675.1 ; WP_003091165.1
PA3000	aroP1	1	3357758	3359167	-	aromatic amino acid transport protein AroP1	Amino acid transport and metabolism	Unknow	NP_251690.1 ; WP_003113982.1
PA3003		1	3364332	3364961	+	hypothetical protein	Unknow	Unknow	NP_251693.1 ; WP_003091190.1
PA3009		1	3369036	3369269	-	hypothetical protein	Unknow	Unknow	NP_251699.1 ; WP_003109483.1
PA3010		1	3369475	3369993	-	hypothetical protein	Unknow	Unknow	NP_251700.1 ; WP_003113979.1
PA3022		1	3384378	3385184	-	hypothetical protein	General function prediction only	Unknow	NP_251712.1 ; WP_003113973.1
PA3024		1	3386270	3387829	-	probable carbohydrate kinase	Carbohydrate transport and metabolism	Unknow	NP_251714.1 ; WP_003109491.1
PA3027		1	3391208	3392239	+	probable transcriptional regulator	Transcription	Unknow	NP_251717.1 ; WP_003113970.1
PA3030	mobA	1	3394088	3394684	+	molybdopterin-guanine dinucleotide biosynthesis protein MobA	Coenzyme transport and metabolism	bis(guanylyl molybdenum cofactor) biosynthesis	NP_251720.1 ; WP_003113968.1
PA3032	snr1	1	3395325	3396728	-	cytochrome c Snr1	Inorganic ion transport and metabolism	Unknow	NP_251722.1 ; WP_003103259.1
PA3072		1	3444749	3445243	+	hypothetical protein	Unknow	Unknow	NP_251762.1 ; WP_003113947.1
PA3091		1	3468988	3470427	-	hypothetical protein	Function unknown	Unknow	NP_251781.1 ; WP_003119759.1
PA3092	fadH1	1	3470764	3472803	-	2,4-dienoyl-CoA reductase FadH1	Energy production and conversion	Unknow	NP_251782.1 ; WP_003113937.1
PA3097	xcpX	1	3477627	3478628	-	general secretion pathway protein K	Intracellular trafficking, secretion, and vesicular transport	Bacterial secretion system	NP_251787.1 ; WP_003103524.1
PA3102	xcpS	1	3480697	3481914	-	general secretion pathway protein F	Intracellular trafficking, secretion, and vesicular transport	Bacterial secretion system	NP_251792.1 ; WP_003091376.1
PA3105	xcpQ	1	3484354	3486330	+	general secretion pathway protein D	Intracellular trafficking, secretion, and vesicular transport	Bacterial secretion system	NP_251795.1 ; WP_003113934.1
PA3122		1	3504879	3505772	+	probable transcriptional regulator	Transcription	Unknow	NP_251812.1 ; WP_003091401.1
PA3125		1	3507345	3508673	+	putative transferase	Amino acid transport and metabolism	Unknow	NP_251815.1 ; WP_003147894.1
PA3132		1	3513154	3514011	-	probable hydrolase	General function prediction only	Unknow	NP_251822.1 ; WP_003115024.1
PA3138	uvrB	1	3520548	3522560	-	excinuclease ABC subunit B	Replication, recombination and repair	Nucleotide excision repair	NP_251828.1 ; WP_003104590.1
PA3139		1	3522748	3523944	+	probable amino acid aminotransferase	Amino acid transport and metabolism	Biosynthesis of amino acids	NP_251829.1 ; WP_003104588.1
PA3160	wzz	1	3545881	3546927	-	O-antigen chain length regulator	Cell wall/membrane/envelope biogenesis	Lipopolysaccharide biosynthesis	NP_251850.1 ; WP_003113430.1
PA3174	hutR	1	3564445	3565173	+	HutR	Transcription	Unknow	NP_251864.1 ; WP_003113437.1
PA3183	zwf	1	3572324	3573793	-	glucose-6-phosphate 1-dehydrogenase	Carbohydrate transport and metabolism	Biosynthesis of antibiotics	NP_251873.1 ; WP_003113442.1
PA3188		1	3578513	3579358	-	probable permease of ABC sugar transporter	Carbohydrate transport and metabolism	ABC transporters	NP_251878.1 ; WP_003091470.1
PA3190		1	3580384	3581646	-	probable binding protein component of ABC sugar transporter	Carbohydrate transport and metabolism	ABC transporters	NP_251880.1 ; WP_003091472.1
PA3197		1	3589352	3590350	-	hypothetical protein	Transcription	Unknow	NP_251887.1 ; WP_003114835.1
PA3199		1	3591415	3592044	-	conserved hypothetical protein	Translation, ribosomal structure and biogenesis	Unknow	NP_251889.1 ; WP_003091486.1
PA3218		1	3607617	3608090	+	hypothetical protein	Unknow	Unknow	NP_251908 ; WP_003124348.1
PA3219		1	3608117	3608929	-	hypothetical protein	Function unknown	Unknow	NP_251909.1 ; WP_003091510.1
PA3240		1	3627509	3628366	+	conserved hypothetical protein	General function prediction only	Unknow	NP_251930.1 ; WP_003114805.1
PA3247		1	3633592	3634881	+	hypothetical protein	Amino acid transport and metabolism	Unknow	NP_251937.1 ; WP_003114800.1
PA3268		1	3655986	3658151	-	probable TonB-dependent receptor	Inorganic ion transport and metabolism	Unknow	NP_251958.1 ; WP_003115567.1
PA3272		1	3663509	3667855	-	probable ATP-dependent DNA helicase	General function prediction only	Unknow	NP_251962.1 ; WP_003147933.1
PA3301		1	3699369	3700319	+	hypothetical protein	Lipid transport and metabolism	Unknow	NP_251991.1 ; WP_003115465.1
PA3304		1	3702093	3702950	-	conserved hypothetical protein	Defense mechanisms	Unknow	NP_251994.1 ; WP_003091654.1
PA3307		1	3706546	3706854	-	hypothetical protein	Unknow	Unknow	NP_251997.1 ; WP_003091664.1
PA3319	plcN	1	3720681	3722759	-	non-hemolytic phospholipase C precursor	Cell wall/membrane/envelope biogenesis	Biosynthesis of secondary metabolites	NP_252009.1 ; WP_003113149.1
PA3321		1	3723534	3724448	+	probable transcriptional regulator	Transcription	Unknow	NP_252011.1 ; WP_003113148.1
PA3325		1	3728240	3729127	+	conserved hypothetical protein	General function prediction only	Unknow	NP_252015.1 ; WP_003113144.1
PA3338		1	3747166	3747456	-	hypothetical protein	Posttranslational modification, protein turnover, chaperones	Unknow	NP_252028.1 ; WP_003091717.1
PA3339	plpD	1	3747525	3749711	+	patatin-like protein, PlpD	General function prediction only	Type V secretion system	NP_252029.1 ; WP_003113139.1
PA3357	dsdA	1	3768184	3769530	+	D-serine dehydratase	Amino acid transport and metabolism	Glycine, serine and threonine metabolism	NP_252047.1 ; WP_003113132.1
PA3360		1	3771503	3772561	-	probable secretion protein	Defense mechanisms	Unknow	NP_252050.1 ; WP_003119629.1
PA3365		1	3775761	3776876	-	probable chaperone	Posttranslational modification, protein turnover, chaperones	Unknow	NP_252055.1 ; WP_003113130.1
PA3384	phnC	1	3790150	3790986	-	ATP-binding component of ABC phosphonate transporter	Inorganic ion transport and metabolism	ABC transporters	NP_252074.1 ; WP_003113118.1
PA3394	nosF	1	3800199	3801113	+	NosF protein	Defense mechanisms	ABC transporters	NP_252084.1 ; WP_003113111.1
PA3412		1	3819527	3819796	-	hypothetical protein	Unknow	Unknow	NP_252102.1 ; WP_003091850.1
PA3414		1	3820308	3820892	+	hypothetical protein	Unknow	Unknow	NP_252104.1 ; WP_003114483.1
PA3455		1	3860675	3862165	-	conserved hypothetical protein	Function unknown	Unknow	NP_252145.1 ; WP_003091935.1
PA3457		1	3864374	3865126	+	hypothetical protein	General function prediction only	Unknow	NP_252147.1 ; WP_003147982.1
PA3460		1	3867707	3869464	+	probable acetyltransferase	Translation, ribosomal structure and biogenesis	Unknow	NP_252150.1 ; WP_003111433.1
PA3464		1	3874654	3875979	-	hypothetical protein	Unknow	Unknow	NP_252154.1 ; WP_003113892.1
PA3468		1	3881093	3882421	+	conserved hypothetical protein	Cell wall/membrane/envelope biogenesis	Unknow	NP_252158.1 ; WP_003103754.1
PA3471		1	3883560	3885254	-	probable malic enzyme	Energy production and conversion	Carbon metabolism	NP_252161.1 ; WP_003103761.1
PA3491		1	3908412	3910736	+	probable ferredoxin	Energy production and conversion	Unknow	NP_252181.1 ; WP_003112915.1
PA3500		1	3917209	3918228	-	conserved hypothetical protein	General function prediction only	Unknow	NP_252190.1 ; WP_003112910.1
PA3510		1	3926247	3926777	-	hypothetical protein	Carbohydrate transport and metabolism	Unknow	NP_252200.1 ; WP_003112900.1
PA3534		1	3952500	3954608	-	probable oxidoreductase	Energy production and conversion	Unknow	NP_252224.1 ; WP_003112888.1
PA3536		1	3958288	3958755	-	hypothetical protein	Unknow	Unknow	NP_252226.1 ; WP_003119546.1
PA3542	alg44	1	3965842	3967011	+	alginate biosynthesis protein Alg44	Cell wall/membrane/envelope biogenesis	Alginate biosynthesis	NP_252232.1 ; WP_003092101.1
PA3544	algE	1	3968449	3969921	+	Alginate production outer membrane protein AlgE precursor	Unknow	Alginate biosynthesis	NP_252234.1 ; WP_003092105.1
PA3545	algG	1	3969942	3971573	+	alginate-c5-mannuronan-epimerase AlgG	Inorganic ion transport and metabolism	Alginate biosynthesis	NP_252235.1 ; WP_003110465.1
PA3570	mmsA	1	4002108	4003601	-	methylmalonate-semialdehyde dehydrogenase	Energy production and conversion	beta-Alanine metabolism	NP_252260.1 ; WP_003104350.1
PA3572		1	4004783	4004959	+	hypothetical protein	Unknow	Unknow	NP_252262.1 ; WP_003104346.1
PA3581	glpF	1	4012806	4013645	+	glycerol uptake facilitator protein	Carbohydrate transport and metabolism	Unknow	NP_252271.1 ; WP_003092166.1
PA3586		1	4018458	4019444	-	probable hydrolase	General function prediction only	Unknow	NP_252276.1 ; WP_003098462.1
PA3596		1	4031165	4032238	-	probable methylated-DNA--protein-cysteine methyltransferase	Replication, recombination and repair	Unknow	NP_252286.1 ; WP_003113880.1
PA3611		1	4045160	4045570	+	hypothetical protein	Unknow	Unknow	NP_252301.1 ; WP_003092248.1
PA3614		1	4048519	4049922	+	hypothetical protein	Translation, ribosomal structure and biogenesis	Unknow	NP_252304.1 ; WP_003113875.1
PA3639	accA	1	4074057	4075007	-	acetyl-coenzyme A carboxylase carboxyl transferase (alpha subunit)	Lipid transport and metabolism	Biosynthesis of antibiotics	NP_252329.1 ; WP_003109333.1
PA3661		1	4102087	4102446	+	hypothetical protein	Unknow	Unknow	NP_252351.1 ; WP_003092416.1
PA3668		1	4107076	4107498	+	conserved hypothetical protein	General function prediction only	Unknow	NP_252358.1 ; WP_003092439.1
PA3669		1	4107505	4108485	-	hypothetical protein	Unknow	Unknow	NP_252359.1 ; WP_003113859.1
PA3673	plsB	1	4112285	4114789	+	glycerol-3-phosphate acyltransferase	Lipid transport and metabolism	Biosynthesis of secondary metabolites	NP_252363.1 ; WP_003113856.1
PA3679		1	4121114	4122391	-	hypothetical protein	Secondary metabolites biosynthesis, transport and catabolism	Unknow	NP_252369.1 ; WP_003113854.1
PA3693		1	4135452	4135973	-	conserved hypothetical protein	General function prediction only	Unknow	NP_252383.1 ; WP_003092502.1
PA3708	wspA	1	4150716	4152344	-	probable chemotaxis transducer	Cell motility	Biofilm formation - Pseudomonas aeruginosa	NP_252397.1 ; WP_003113844.1
PA3710		1	4154339	4156012	-	probable GMC-type oxidoreductase	Amino acid transport and metabolism	Glycine, serine and threonine metabolism	NP_252399.1 ; WP_003113843.1
PA3716		1	4161973	4163679	-	hypothetical protein	Unknow	Unknow	NP_252405.1 ; WP_003113839.1
PA3721	nalC	1	4166518	4167159	+	NalC	Transcription	beta-Lactam resistance	NP_252410.1 ; WP_003113837.1
PA3728		1	4173886	4179126	-	hypothetical protein	Transcription	Unknow	NP_252417.1 ; WP_003113834.1
PA3739		1	4191727	4193562	+	probable sodium/hydrogen antiporter	Inorganic ion transport and metabolism	Unknow	NP_252428.1 ; WP_003100653.1
PA3746	ffh	1	4197169	4198542	-	signal recognition particle protein Ffh	Intracellular trafficking, secretion, and vesicular transport	Bacterial secretion system	NP_252435.1 ; WP_003092645.1
PA3748		1	4199656	4200948	+	conserved hypothetical protein	Inorganic ion transport and metabolism	Unknow	NP_252437.1 ; WP_003111904.1
PA3749		1	4201252	4202565	+	probable major facilitator superfamily (MFS) transporter	Inorganic ion transport and metabolism	Unknow	NP_252438.1 ; WP_003113829.1
PA3750		1	4202573	4203322	-	hypothetical protein	Amino acid transport and metabolism	Unknow	NP_252439.1 ; WP_003113828.1
PA3757	nagR	1	4207408	4208151	+	Transcriptional regulator of N-Acetylglucosamine catabolism operon	Transcription	Unknow	NP_252446.1 ; WP_003113827.1
PA3781		1	4239299	4240579	+	probable transporter	Carbohydrate transport and metabolism	Unknow	NP_252470.1 ; WP_003113810.1
PA3788		1	4245810	4246205	+	hypothetical protein	Unknow	Unknow	NP_252477.1 ; WP_003113807.1
PA3797		1	4255458	4256252	-	conserved hypothetical protein	General function prediction only	Unknow	NP_252486.1 ; WP_003106646.1
PA3798		1	4256240	4257388	-	probable aminotransferase	Amino acid transport and metabolism	Unknow	NP_252487.1 ; WP_003106648.1
PA3805	pilF	1	4264530	4265288	-	type 4 fimbrial biogenesis protein PilF	Cell motility	Pilin biosynthesis	NP_252494.1 ; WP_003113801.1
PA3808		1	4267145	4267345	-	conserved hypothetical protein	Function unknown	Unknow	NP_252497.1 ; WP_003092814.1
PA3819		1	4275422	4275970	-	conserved hypothetical protein	Function unknown	Unknow	NP_252508.1 ; WP_003092848.1
PA3823	tgt	1	4279389	4280507	-	queuine tRNA-ribosyltransferase	Translation, ribosomal structure and biogenesis	Unknow	NP_252512.1 ; WP_003100607.1
PA3834	valS	1	4291356	4294208	+	valyl-tRNA synthetase	Translation, ribosomal structure and biogenesis	Aminoacyl-tRNA biosynthesis	NP_252523.1 ; WP_003113794.1
PA3840		1	4302041	4303051	+	conserved hypothetical protein	General function prediction only	Unknow	NP_252529.1 ; WP_003092887.1
PA3853		1	4313763	4314452	-	probable transferase	General function prediction only	Unknow	NP_252542.1 ; WP_003105028.1
PA3868		1	4331452	4332462	+	hypothetical protein	Replication, recombination and repair	Unknow	NP_252557.1 ; WP_003119264.1
PA3869		1	4332653	4333036	+	hypothetical protein	Intracellular trafficking, secretion, and vesicular transport	Unknow	NP_252558.1 ; WP_003119263.1
PA3879	narL	1	4346875	4347534	+	two-component response regulator NarL	Signal transduction mechanisms	Nitrogen metabolism	NP_252568.1 ; WP_003092968.1
PA3894		1	4361494	4362984	-	probable outer membrane protein precursor	Intracellular trafficking, secretion, and vesicular transport	Unknow	NP_252583.1 ; WP_003105655.1
PA3911		1	4381501	4382016	-	conserved hypothetical protein	Lipid transport and metabolism	Unknow	NP_252600.1 ; WP_003104247.1
PA3914	moeA1	1	4384022	4385245	-	molybdenum cofactor biosynthetic protein A1	Coenzyme transport and metabolism	Folate biosynthesis	NP_252603.1 ; WP_003114306.1
PA3934		1	4410993	4413029	-	conserved hypothetical protein	Function unknown	Unknow	NP_252623.1 ; WP_003114310.1
PA3936		1	4414132	4414950	-	probable permease of ABC taurine transporter	Inorganic ion transport and metabolism	ABC transporters	NP_252625.1 ; WP_003114312.1
PA3960		1	4439377	4439784	+	hypothetical protein	Unknow	Unknow	NP_252649.1 ; WP_003093113.1
PA3985		1	4465489	4466250	-	conserved hypothetical protein	Function unknown	Unknow	NP_252674.1 ; WP_003100328.1
PA3986		1	4466323	4466754	-	hypothetical protein	Unknow	Unknow	NP_252675.1 ; WP_003114329.1
PA3995		1	4475955	4476848	+	probable transcriptional regulator	Transcription	Unknow	NP_252684.1 ; WP_003119197.1
PA3999	dacC	1	4478979	4480139	-	D-ala-D-ala-carboxypeptidase	Cell wall/membrane/envelope biogenesis	Metabolic pathways	NP_252688.1 ; WP_003093182.1
PA4005		1	4485824	4486180	-	conserved hypothetical protein	Function unknown	Unknow	NP_252694.1 ; WP_003100305.1
PA4009		1	4489641	4490498	-	hypothetical protein	Secondary metabolites biosynthesis, transport and catabolism	Unknow	NP_252698.1 ; WP_003093206.1
PA4025	eutC	1	4506913	4507734	+	ethanolamine-ammonia lyase, small subunit, EutC	Amino acid transport and metabolism	Glycerophospholipid metabolism	NP_252714.1 ; WP_003114907.1
PA4030		1	4511639	4512469	+	conserved hypothetical protein	Function unknown	Unknow	NP_252719.1 ; WP_003093244.1
PA4031	ppa	1	4512549	4513076	+	inorganic pyrophosphatase	Energy production and conversion	Oxidative phosphorylation	NP_252720.1 ; WP_003093248.1
PA4036		1	4516570	4518870	+	probable two-component sensor	Signal transduction mechanisms	Two-component System	NP_252725.1 ; WP_003114910.1
PA4037		1	4519275	4520201	+	probable ATP-binding component of ABC transporter	Defense mechanisms	Unknow	NP_252726.1 ; WP_003114911.1
PA4041		1	4523985	4525154	-	hypothetical protein	General function prediction only	Unknow	NP_252730.1 ; WP_003114914.1
PA4054	ribB	1	4534710	4535807	-	GTP cyclohydrolase II / 3,4-dihydroxy-2-butanone 4-phosphate synthase	Coenzyme transport and metabolism	Biosynthesis of secondary metabolites	NP_252743.1 ; WP_003093313.1
PA4059		1	4539156	4539533	+	hypothetical protein	Unknow	Unknow	NP_252748 ;
PA4060		1	4539539	4539817	+	hypothetical protein	Unknow	Unknow	NP_252749.1 ;
PA4062		1	4540783	4541139	-	hypothetical protein	Unknow	Unknow	NP_252751.1 ; WP_003105273.1
PA4072		1	4549485	4550975	-	probable amino acid permease	Amino acid transport and metabolism	Unknow	NP_252761.1 ; WP_003113044.1
PA4073		1	4551143	4552630	-	probable aldehyde dehydrogenase	Energy production and conversion	Metabolic pathways	NP_252762.1 ; WP_003113043.1
PA4081	cupB6	1	4560295	4561440	-	fimbrial subunit CupB6	Cell motility	Unknow	NP_252770.1 ; WP_003113037.1
PA4085	cupB2	1	4568277	4569023	-	chaperone CupB2	Intracellular trafficking, secretion, and vesicular transport	Unknow	NP_252774.1 ; WP_003113033.1
PA4086	cupB1	1	4569054	4569623	-	probable fimbrial subunit CupB1	Cell motility	Unknow	NP_252775.1 ; WP_003113032.1
PA4089		1	4572311	4573072	+	probable short-chain dehydrogenase	General function prediction only	Biosynthesis of unsaturated fatty acids	NP_252778.1 ; WP_003113029.1
PA4093		1	4575908	4576324	-	hypothetical protein	Secondary metabolites biosynthesis, transport and catabolism	Unknow	NP_252782.1 ; WP_003104529.1
PA4100		1	4582852	4584531	+	probable dehydrogenase	Amino acid transport and metabolism	choline degradation IV	NP_252789.1 ; WP_003113025.1
PA4105		1	4588743	4589498	-	hypothetical protein	Function unknown	Unknow	NP_252794.1 ; WP_003113019.1
PA4108		1	4591187	4592431	+	cyclic di-GMP phosphodiesterase	Signal transduction mechanisms	Unknow	NP_252797.1 ; WP_003113015.1
PA4112		1	4595849	4600102	-	probable sensor/response regulator hybrid	Signal transduction mechanisms	Two-component System	NP_252801.1 ; WP_003113014.1
PA4116	bphO	1	4604006	4604593	+	heme oxygenase, BphO	Inorganic ion transport and metabolism	Unknow	NP_252805.1 ; WP_003159301.1
PA4117	bphP	1	4604621	4606807	+	bacterial phytochrome, BphP	Signal transduction mechanisms	Two-component System	NP_252806.1 ; WP_003101278.1
PA4119	aph	1	4607578	4608384	-	aminoglycoside 3'-phosphotransferase type IIb	Translation, ribosomal structure and biogenesis	Unknow	NP_252808.1 ; WP_003113011.1
PA4127	hpcG	1	4615346	4616149	+	2-oxo-hept-3-ene-1,7-dioate hydratase	Secondary metabolites biosynthesis, transport and catabolism	Aromatic compound catabolism	NP_252816.1 ; WP_003101261.1
PA4134		1	4624323	4624565	+	hypothetical protein	Unknow	Unknow	NP_252823.1 ; WP_003093468.1
PA4143		1	4634139	4636298	+	probable toxin transporter	Defense mechanisms	ABC transporters	NP_252832.1 ; WP_003105688.1
PA4147	acoR	1	4639502	4641379	-	transcriptional regulator AcoR	Secondary metabolites biosynthesis, transport and catabolism	Unknow	NP_252836.1 ; WP_003113000.1
PA4148		1	4641711	4642511	+	probable short-chain dehydrogenase	Secondary metabolites biosynthesis, transport and catabolism	Butanoate metabolism	NP_252837.1 ; WP_003104791.1
PA4152		1	4645594	4646706	+	probable hydrolase	Energy production and conversion	Biosynthesis of antibiotics	NP_252841.1 ; WP_003112997.1
PA4162		1	4657429	4658145	-	probable short-chain dehydrogenase	Secondary metabolites biosynthesis, transport and catabolism	Unknow	NP_252851.1 ; WP_003101310.1
PA4163		1	4658450	4660159	+	hypothetical protein	Translation, ribosomal structure and biogenesis	Aminobenzoate degradation	NP_252852.1 ; WP_003101313.1
PA4165		1	4660563	4662053	-	probable transcriptional regulator	Transcription	Unknow	NP_252854.1 ; WP_003101316.1
PA4167		1	4662693	4663511	-	probable oxidoreductase	General function prediction only	Unknow	NP_252856.1 ; WP_003112990.1
PA4177		1	4673462	4673863	+	hypothetical protein	Function unknown	formaldehyde oxidation II (glutathione-dependent)	NP_252866.1 ; WP_003112985.1
PA4179		1	4674944	4676239	+	probable porin	Unknow	Unknow	NP_252868.1 ; WP_003101355.1
PA4183		1	4679599	4680066	-	hypothetical protein	General function prediction only	Unknow	NP_252872.1 ; WP_003118992.1
PA4189		1	4685994	4687484	+	probable aldehyde dehydrogenase	Energy production and conversion	Arginine and proline metabolism	NP_252878.1 ; WP_003101377.1
PA4191		1	4688889	4689893	-	isopenicillin-N synthase	General function prediction only	Unknow	NP_252880.1 ; WP_003101381.1
PA4199		1	4698021	4699802	+	probable acyl-CoA dehydrogenase	Lipid transport and metabolism	Unknow	NP_252888.1 ; WP_003114720.1
PA4232	ssb	1	4746640	4747137	-	single-stranded DNA-binding protein	Replication, recombination and repair	DNA replication	NP_252922.1 ; WP_003114685.1
PA4270	rpoB	1	4776544	4780617	-	DNA-directed RNA polymerase beta chain	Transcription	Metabolic pathways	NP_252960.1 ; WP_003114335.1
PA4286		1	4808751	4809434	-	hypothetical protein	Coenzyme transport and metabolism	Unknow	NP_252976.1 ; WP_003110110.1
PA4302	tadA	1	4825923	4827188	-	TadA ATPase	Intracellular trafficking, secretion, and vesicular transport	Unknow	NP_252992.1 ; WP_003103953.1
PA4315	mvaT	1	4843812	4844186	+	transcriptional regulator MvaT, P16 subunit	Unknow	Unknow	NP_253005.1 ; WP_003093888.1
PA4324		1	4853650	4854009	-	hypothetical protein	Unknow	Unknow	NP_253014.1 ; WP_003093898.1
PA4328		1	4855963	4856877	+	hypothetical protein	Signal transduction mechanisms	Unknow	NP_253018.1 ; WP_003112778.1
PA4338		1	4866387	4867667	-	hypothetical protein	Lipid transport and metabolism	Unknow	NP_253028.1 ; WP_003112774.1
PA4339		1	4867767	4868846	-	probable phospholipase	Lipid transport and metabolism	Unknow	NP_253029.1 ; WP_003120863.1
PA4349		1	4877691	4878587	-	hypothetical protein	Lipid transport and metabolism	Unknow	NP_253039.1 ; WP_003093969.1
PA4353		1	4881328	4881900	-	conserved hypothetical protein	Function unknown	Unknow	NP_253043.1 ; WP_003093976.1
PA4356	xenB	1	4883607	4884659	+	xenobiotic reductase	Energy production and conversion	Unknow	NP_253046.1 ; WP_003103810.1
PA4369		1	4897427	4897999	-	hypothetical protein	Function unknown	Unknow	NP_253059.1 ; WP_003094011.1
PA4370	icmP	1	4898193	4899533	+	Insulin-cleaving metalloproteinase outer membrane protein precursor	Inorganic ion transport and metabolism	Unknow	NP_253060.1 ; WP_003112765.1
PA4376	pncB2	1	4907841	4909037	+	nicotinate phosphoribosyltransferase	Coenzyme transport and metabolism	Metabolic pathways	NP_253066.1 ; WP_003102657.1
PA4377		1	4909162	4909404	-	hypothetical protein	Unknow	Unknow	NP_253067.1 ; WP_003102660.1
PA4398		1	4927998	4930094	+	two-component sensor	Signal transduction mechanisms	Two-component System	NP_253088.1 ; WP_003106517.1
PA4426		1	4960516	4961094	+	conserved hypothetical protein	General function prediction only	Unknow	NP_253116.1 ; WP_003094151.1
PA4434		1	4966190	4967227	+	probable oxidoreductase	Energy production and conversion	Unknow	NP_253124.1 ; WP_003094166.1
PA4435		1	4967313	4968458	-	probable acyl-CoA dehydrogenase	Lipid transport and metabolism	beta-Alanine metabolism	NP_253125.1 ; WP_003134747.1
PA4474		1	5002455	5003897	-	conserved hypothetical protein	General function prediction only	Unknow	NP_253164.1 ; WP_003098866.1
PA4487	magF	1	5017960	5018751	-	MagF	Function unknown	Unknow	NP_253177.1 ; WP_003112868.1
PA4489	magD	1	5020402	5024952	-	MagD	General function prediction only	Unknow	NP_253179.1 ; WP_003112866.1
PA4504	dppC	1	5043090	5044001	+	dipeptide ABC transporter permease DppC	Amino acid transport and metabolism	ABC transporters	NP_253194.1 ; WP_003112858.1
PA4505	dppD	1	5044054	5045028	+	dipeptide ABC transporter ATP-binding protein DppD	Inorganic ion transport and metabolism	ABC transporters	NP_253195.1 ; WP_003112857.1
PA4506	dppF	1	5045028	5045999	+	dipeptide ABC transporter ATP-binding protein DppF	Amino acid transport and metabolism	ABC transporters	NP_253196.1 ; WP_003094452.1
PA4509		1	5047284	5048213	-	hypothetical protein	Amino acid transport and metabolism	Unknow	NP_253199.1 ; WP_003112854.1
PA4510		1	5048210	5048887	-	conserved hypothetical protein	Amino acid transport and metabolism	glutamyl cycle	NP_253200.1 ; WP_003112853.1
PA4522	ampD	1	5064774	5065340	-	beta-lactamase expression regulator AmpD	Defense mechanisms	Unknow	NP_253212.1 ; WP_003112844.1
PA4535		1	5076435	5077064	+	hypothetical protein	Unknow	Unknow	NP_253225.1 ; WP_003094668.1
PA4538	ndh	1	5077770	5079077	+	NADH dehydrogenase	Energy production and conversion	Oxidative phosphorylation	NP_253228.1 ; WP_003112837.1
PA4540		1	5080757	5082394	+	hypothetical protein	Intracellular trafficking, secretion, and vesicular transport	Unknow	NP_253230.1 ; WP_010895677.1
PA4543		1	5090128	5090856	-	conserved hypothetical protein	Function unknown	Unknow	NP_253233.1 ; WP_003112833.1
PA4547	pilR	1	5094985	5096322	+	two-component response regulator PilR	Signal transduction mechanisms	Pilin biosynthesis	NP_253237.1 ; WP_003094694.1
PA4556	pilE	1	5104514	5104939	+	type 4 fimbrial biogenesis protein PilE	Intracellular trafficking, secretion, and vesicular transport	Pilin biosynthesis	NP_253246.1 ; WP_003094721.1
PA4579		1	5126713	5128569	+	hypothetical protein	Unknow	Unknow	NP_253269.1 ; WP_003112817.1
PA4586		1	5135816	5136193	+	hypothetical protein	Unknow	Unknow	NP_253276.1 ; WP_003107850.1
PA4598	mexD	1	5151078	5154209	-	Resistance-Nodulation-Cell Division (RND) multidrug efflux transporter MexD	Defense mechanisms	Unknow	NP_253288.1 ; WP_003112801.1
PA4635		1	5203668	5204372	+	conserved hypothetical protein	Function unknown	Unknow	NP_253325.1 ; WP_003094941.1
PA4649	cupE2	1	5215670	5216203	+	Pilin subunit CupE2	Function unknown	Unknow	NP_253338.1 ; WP_003146046.1
PA4658		1	5226026	5226982	+	hypothetical protein	Function unknown	Unknow	NP_253347.1 ; WP_003099314.1
PA4667	lbcA	1	5234997	5236769	+	LbcA	General function prediction only	Unknow	NP_253356.1 ; WP_004352693.1
PA4674.1	higB	1	5242571	5242849	-	HigB	Unknow	Unknow
PA4679	holD	1	5248071	5248772	-	DNA polymerase III subunit psi	Unknow	Unknow	NP_253368.1 ; WP_003121053.1
PA4700	mrcB	1	5277968	5280292	-	penicillin-binding protein 1B	Cell wall/membrane/envelope biogenesis	Peptideglycan biosynthesis	NP_253388.1 ; WP_003100154.1
PA4701		1	5280505	5282067	+	conserved hypothetical protein	General function prediction only	Unknow	NP_253389.1 ; WP_003095088.1
PA4709	phuS	1	5287972	5289036	-	PhuS	Inorganic ion transport and metabolism	Unknow	NP_253397.1 ; WP_003113452.1
PA4710	phuR	1	5289217	5291511	+	Heme/Hemoglobin uptake outer membrane receptor PhuR precursor	Inorganic ion transport and metabolism	Unknow	NP_253398.1 ; WP_003113453.1
PA4727	pcnB	1	5309326	5310729	+	poly(A) polymerase	Translation, ribosomal structure and biogenesis	RNA degradation	NP_253415.1 ; WP_003095142.1
PA4732	pgi	1	5313676	5315340	+	glucose-6-phosphate isomerase	Carbohydrate transport and metabolism	Amino sugar and nucleotide sugar metabolism	NP_253420.1 ; WP_003100194.1
PA4733	acsB	1	5315534	5317471	+	acetyl-coenzyme A synthetase	Lipid transport and metabolism	cis-genanyl-CoA degradation	NP_253421.1 ; WP_003113911.1
PA4769		1	5354285	5355058	-	probable transcriptional regulator	Transcription	Unknow	NP_253457.1 ; WP_003095221.1
PA4773	speD2	1	5361586	5362068	+	SpeD2	Amino acid transport and metabolism	Arginine and proline metabolism	NP_253461.1 ; WP_003095236.1
PA4782		1	5370476	5370721	-	hypothetical protein	Unknow	Unknow	NP_253470.1 ; WP_003102243.1
PA4783		1	5370755	5371645	-	conserved hypothetical protein	Amino acid transport and metabolism	Unknow	NP_253471.1 ; WP_003112921.1
PA4785		1	5372591	5373868	-	probable acyl-CoA thiolase	Lipid transport and metabolism	Benzoate degradation	NP_253473.1 ; WP_003102247.1
PA4793		1	5380580	5381143	+	hypothetical protein	Unknow	Unknow	NP_253481.1 ; WP_003095282.1
PA4802		1	5387000	5387722	+	hypothetical protein	General function prediction only	Unknow	NP_253490.1 ; WP_003095301.1
PA4812	fdnG	1	5398628	5401708	-	formate dehydrogenase-O, major subunit	General function prediction only	Carbon metabolism	YP_003933614.1 ;
PA4821		1	5410876	5412237	+	probable transporter	Defense mechanisms	Unknow	NP_253508.1 ; WP_003112342.1
PA4842		1	5434656	5435726	-	hypothetical protein	Function unknown	Unknow	NP_253529.1 ; WP_003106226.1
PA4845	dipZ	1	5439918	5441693	+	thiol:disulfide interchange protein DipZ	Posttranslational modification, protein turnover, chaperones	Unknow	NP_253532.1 ; WP_003112327.1
PA4847	accB	1	5442304	5442774	+	biotin carboxyl carrier protein (BCCP)	Lipid transport and metabolism	Biosynthesis of antibiotics	NP_253534.1 ; WP_003110495.1
PA4860		1	5459450	5460529	+	probable permease of ABC transporter	Amino acid transport and metabolism	ABC transporters	NP_253547.1 ; WP_003112319.1
PA4862		1	5461520	5462218	+	probable ATP-binding component of ABC transporter	Amino acid transport and metabolism	ABC transporters	NP_253549.1 ; WP_003112317.1
PA4865	ureA	1	5463607	5463909	+	urease gamma subunit	Amino acid transport and metabolism	Arginine biosynthesis	NP_253552.1 ; WP_003099389.1
PA4866		1	5463918	5464436	+	putative phosphinothricin acetyltransferase	Cell wall/membrane/envelope biogenesis	Biosynthesis of antibiotics	NP_253553.1 ; WP_003099390.1
PA4867	ureB	1	5464453	5464758	+	urease beta subunit	Amino acid transport and metabolism	Arginine biosynthesis	NP_253554.1 ; WP_003095450.1
PA4890	desT	1	5486356	5486985	+	DesT	Transcription	Unknow	NP_253577.1 ; WP_003107570.1
PA4898	opdK	1	5494460	5495713	-	histidine porin OpdK	Unknow	Unknow	NP_253585.1 ; WP_003121137.1
PA4902		1	5500427	5501323	+	probable transcriptional regulator	Transcription	Unknow	NP_253589.1 ; WP_003095545.1
PA4904	vanA	1	5503051	5504106	+	vanillate O-demethylase oxygenase subunit	Inorganic ion transport and metabolism	Aminobenzoate degradation	NP_253591.1 ; WP_003112296.1
PA4907		1	5505848	5506609	-	probable short-chain dehydrogenase	General function prediction only	Unknow	NP_253594.1 ; WP_003095557.1
PA4914	amaR	1	5513732	5514670	+	transcriptional regulator, AmaR	Transcription	Unknow	NP_253601.1 ; WP_003095575.1
PA4917	nadD2	1	5517109	5517711	-	nicotinate mononucleotide adenylyltransferase NadD2	Coenzyme transport and metabolism	Unknow	NP_253604.1 ; WP_010895688.1
PA4925		1	5523868	5524719	-	conserved hypothetical protein	Cell wall/membrane/envelope biogenesis	Unknow	NP_253612.1 ; WP_003095599.1
PA4926		1	5524970	5525905	-	conserved hypothetical protein	Amino acid transport and metabolism	Unknow	NP_253613.1 ; WP_003112287.1
PA4947	amiB	1	5551681	5553108	-	N-acetylmuramoyl-L-alanine amidase	Cell wall/membrane/envelope biogenesis	Cationic antimicrobial peptide (CAMP) resistance	NP_253634.1 ; WP_003123571.1
PA4957	psd	1	5562418	5563287	+	phosphatidylserine decarboxylase	Lipid transport and metabolism	Biosynthesis of secondary metabolites	NP_253644.1 ; WP_003113924.1
PA4961		1	5569090	5570628	+	hypothetical protein	Unknow	Unknow	NP_253648.1 ; WP_003102052.1
PA4963		1	5571219	5571929	-	hypothetical protein	Function unknown	Unknow	NP_253650.1 ; WP_003113920.1
PA4966		1	5575015	5576028	-	hypothetical protein	Function unknown	Unknow	NP_253653.1 ; WP_003095689.1
PA5005		1	5623040	5624797	-	probable carbamoyl transferase	Posttranslational modification, protein turnover, chaperones	Unknow	NP_253692.1 ; WP_003114551.1
PA5022		1	5649522	5652878	+	conserved hypothetical protein	Cell wall/membrane/envelope biogenesis	Unknow	NP_253709.1 ; WP_003103675.1
PA5029		1	5659276	5660181	-	probable transcriptional regulator	Transcription	Unknow	NP_253716.1 ; WP_003095817.1
PA5035	gltD	1	5666234	5667667	-	glutamate synthase small chain	General function prediction only	Alanine, aspartate and glutamate metabolism	NP_253722.1 ; WP_003095829.1
PA5037		1	5672366	5674021	-	hypothetical protein	Intracellular trafficking, secretion, and vesicular transport	Unknow	NP_253724.1 ; WP_003148292.1
PA5042	pilO	1	5678433	5679056	-	type 4 fimbrial biogenesis protein PilO	Cell motility	Pilin biosynthesis	NP_253729.1 ; WP_003103268.1
PA5044	pilM	1	5679649	5680713	-	type 4 fimbrial biogenesis protein PilM	Intracellular trafficking, secretion, and vesicular transport	Pilin biosynthesis	NP_253731.1 ; WP_003110888.1
PA5047		1	5684842	5686281	-	hypothetical protein	General function prediction only	Unknow	NP_253734.1 ; WP_003095844.1
PA5069	tatB	1	5706814	5707239	+	translocation protein TatB	Unknow	Bacterial secretion system	NP_253756.1 ; WP_003115042.1
PA5072	mcpK	1	5708955	5710898	+	McpK	Cell motility	Bacterial chemotaxis	NP_253759.1 ; WP_003115040.1
PA5097		1	5738432	5739835	-	probable amino acid permease	Amino acid transport and metabolism	Unknow	NP_253784.1 ; WP_003114460.1
PA5112	estA	1	5754298	5756238	-	esterase EstA	Lipid transport and metabolism	Type V secretion system	NP_253799.1 ; WP_003115524.1
PA5117	typA	1	5762659	5764611	-	regulatory protein TypA	Signal transduction mechanisms	Unknow	NP_253804.1 ;
PA5124	ntrB	1	5772298	5773374	+	two-component sensor NtrB	Signal transduction mechanisms	Two-component System	NP_253811.1 ; WP_003096033.1
PA5150		1	5798693	5799430	-	probable short-chain dehydrogenase	Secondary metabolites biosynthesis, transport and catabolism	Unknow	NP_253837.1 ; WP_003096148.1
PA5158		1	5805680	5807158	+	probable outer membrane protein precursor	Cell wall/membrane/envelope biogenesis	Unknow	NP_253845.1 ; WP_003112617.1
PA5163	rmlA	1	5812241	5813122	+	glucose-1-phosphate thymidylyltransferase	Cell wall/membrane/envelope biogenesis	Acarbose and validamycin biosynthesis	NP_253850.1 ; WP_003105518.1
PA5165	dctB	1	5813727	5815565	+	DctB	Signal transduction mechanisms	Two-component System	NP_253852.1 ; WP_003123664.1
PA5168	dctQ	1	5818202	5818834	+	DctQ	Carbohydrate transport and metabolism	C(4)-dicarboxylate transport	NP_253855.1 ; WP_003105527.1
PA5187		1	5839105	5840895	-	probable acyl-CoA dehydrogenase	Lipid transport and metabolism	Unknow	NP_253874.1 ; WP_003114060.1
PA5188		1	5840897	5842132	-	probable 3-hydroxyacyl-CoA dehydrogenase	Lipid transport and metabolism	(4Z,7Z,10Z,13Z,16Z)-docosapentaenoate biosynthesis (6-desaturase)	NP_253875.1 ; WP_003114059.1
PA5189		1	5842275	5843183	+	probable transcriptional regulator	Transcription	Unknow	NP_253876.1 ; WP_003096239.1
PA5204	argA	1	5858158	5859456	-	N-acetylglutamate synthase	Amino acid transport and metabolism	2-Oxocarboxylic acid metabolism	NP_253891.1 ; WP_003096265.1
PA5209		1	5863825	5865189	+	hypothetical protein	Function unknown	Unknow	NP_253896.1 ; WP_003114052.1
PA5212		1	5867817	5868146	+	hypothetical protein	Unknow	Unknow	NP_253899.1 ; WP_003096280.1
PA5213	gcvP1	1	5868181	5871057	-	glycine cleavage system protein P1	Amino acid transport and metabolism	Biosynthesis of antibiotics	NP_253900.1 ; WP_003114051.1
PA5219		1	5876664	5877857	+	hypothetical protein	Carbohydrate transport and metabolism	Unknow	NP_253906.1 ; WP_003114048.1
PA5220		1	5877896	5878717	+	hypothetical protein	Unknow	Unknow	NP_253907.1 ; WP_003114047.1
PA5250		1	5911262	5912020	-	conserved hypothetical protein	Inorganic ion transport and metabolism	Unknow	NP_253937.1 ; WP_003099222.1
PA5251		1	5912027	5912605	-	hypothetical protein	Cell wall/membrane/envelope biogenesis	Unknow	NP_253938.1 ; WP_003114038.1
PA5252		1	5912605	5914521	-	probable ATP-binding component of ABC transporter	General function prediction only	Unknow	NP_253939.1 ; WP_003114037.1
PA5264		1	5926134	5927105	-	hypothetical protein	Unknow	Unknow	NP_253951.1 ; WP_003120367.1
PA5265		1	5927336	5930605	-	hypothetical protein	Unknow	Unknow	NP_253952.1 ; WP_003114029.1
PA5273		1	5939263	5939976	+	hypothetical protein	Function unknown	Unknow	NP_253960.1 ; WP_003114342.1
PA5282		1	5945963	5947132	-	probable major facilitator superfamily (MFS) transporter	Carbohydrate transport and metabolism	Unknow	NP_253969.1 ; WP_003114347.1
PA5291	betT2	1	5955180	5957165	+	BetT2	Cell wall/membrane/envelope biogenesis	Unknow	NP_253978.1 ; WP_003096496.1
PA5344	oxyR	1	6012047	6012979	+	OxyR	Transcription	Unknow	NP_254031.1 ; WP_003096622.1
PA5367	pstA	1	6034060	6035736	-	membrane protein component of ABC phosphate transporter	Inorganic ion transport and metabolism	ABC transporters	NP_254054.1 ; WP_003114377.1
PA5368	pstC	1	6035756	6037789	-	membrane protein component of ABC phosphate transporter	General function prediction only	ABC transporters	NP_254055.1 ; WP_010895703.1
PA5386	cdhA	1	6063883	6064848	-	CdhA, Carnitine dehydrogenase	Lipid transport and metabolism	Carnitine Catabolism to Glycine Betaine	NP_254073.1 ; WP_003096713.1
PA5395		1	6073538	6074008	+	conserved hypothetical protein	Function unknown	Unknow	NP_254082.1 ; WP_003114444.1
PA5399	dgcB	1	6078044	6080005	+	DgcB, Dimethylglycine catabolism	Energy production and conversion	glycine betaine catabolism	NP_254086.1 ; WP_003114447.1
PA5405		1	6083523	6083756	+	hypothetical protein	Unknow	Unknow	NP_254092.1 ; WP_003105712.1
PA5408		1	6084369	6084545	-	hypothetical protein	Unknow	Unknow	NP_254095.1 ; WP_003096763.1
PA5416	soxB	1	6095363	6096613	+	sarcosine oxidase beta subunit	Amino acid transport and metabolism	creatinine degradation I	NP_254103.1 ; WP_003148382.1
PA5427	adhA	1	6107111	6108139	+	alcohol dehydrogenase	General function prediction only	Bile acid biosynthesis	NP_254114.1 ; WP_003096816.1
PA5447	wbpZ	1	6135968	6137113	-	glycosyltransferase WbpZ	Cell wall/membrane/envelope biogenesis	Lipopolysaccharide biosynthesis	NP_254134.1 ; WP_003114105.1
PA5451	wzm	1	6140869	6141666	-	membrane subunit of A-band LPS efflux transporter	Carbohydrate transport and metabolism	ABC transporters	NP_254138.1 ; WP_003096887.1
PA5457		1	6148319	6149182	+	methyltransferase	Coenzyme transport and metabolism	common polysaccharide antigen (CBA) biosynthesis	NP_254144.1 ; WP_003114110.1
PA5459		1	6150315	6151151	+	putative methyltransferase	Coenzyme transport and metabolism	common polysaccharide antigen (CBA) biosynthesis	NP_254146.1 ; WP_003096902.1
PA5463		1	6152386	6152721	+	hypothetical protein	Unknow	Unknow	NP_254150.1 ; WP_003096910.1
PA5464		1	6152718	6154676	+	hypothetical protein	Unknow	Unknow	NP_254151.1 ; WP_003114114.1
PA5467		1	6156212	6156574	+	hypothetical protein	Unknow	Unknow	NP_254154.1 ; WP_003102543.1
PA5470		1	6158949	6159563	-	probable peptide chain release factor	Translation, ribosomal structure and biogenesis	Unknow	NP_254157.1 ; WP_003114116.1
PA5474		1	6164038	6165411	+	probable metalloprotease	General function prediction only	Unknow	NP_254161.1 ; WP_003102849.1
PA5476	citA	1	6166120	6167409	-	citrate transporter	Carbohydrate transport and metabolism	Unknow	NP_254163.1 ; WP_003096941.1
PA5487	dgcH	1	6178036	6180051	-	DgcH	Signal transduction mechanisms	Unknow	NP_254174.1 ; WP_003114121.1
PA5511	mifR	1	6203104	6204447	-	MifR	Signal transduction mechanisms	Two-component System	NP_254198.1 ; WP_003099712.1
PA5514		1	6207241	6208029	+	probable beta-lactamase	Defense mechanisms	beta-Lactam resistance	NP_254201.1 ; WP_003099707.1
PA5515		1	6208042	6208542	-	hypothetical protein	Unknow	Unknow	NP_254202.1 ; WP_010895709.1
PA5519		1	6212147	6212713	-	conserved hypothetical protein	Lipid transport and metabolism	Unknow	NP_254206.1 ; WP_003121395.1
PA5520		1	6212790	6213533	+	hypothetical protein	Unknow	Unknow	NP_254207.1 ; WP_003114137.1
PA5531	tonB1	1	6224897	6225925	-	TonB1	Cell wall/membrane/envelope biogenesis	Unknow	NP_254218.1 ; WP_010895710.1
PA5532		1	6226221	6226979	-	hypothetical protein	Unknow	Unknow	NP_254219 ; WP_003114142.1
PA5544		1	6236226	6238250	-	conserved hypothetical protein	General function prediction only	Unknow	NP_254231.1 ; WP_003099653.1
Note: All annotations were obtained from the Pseudomonas Genome Database (https://www.pseudomonas.com/).
