# Supplementary material for: Genomic diversity and adaptive resistance mechanisms in Pseudomonas aeruginosa from bronchiectasis
Source: mSystems. 2025 Dec 5;11(1):e01514-25. doi: 10.1128/msystems.01514-25 (PMC12817961; doi:10.1128/msystems.01514-25)
Supplement: Table S5 — Mutations detected in QRDRs of 25 ciprofloxacin-resistant P. aeruginosa isolates from NCFB patients. [file msystems.01514-25-s0006.xlsx]

## Sheet: Sheet1
Supplementary Table S5. Mutations detected in quinolone resistance-determining regions (QRDRs) of 25 ciprofloxacin-resistant P. aeruginosa isolates from NCFB patients.
Strain	MLST	gyrA	gyrB	parC	parE
NC293	3964	S912_E913del, T83I, G576S		V646L	L90F
NC522	884	T83I			D533E
NC347	1664				V460I
NC531	1816			H262Q	E215Q
NC11	1662	T83I		E513D
NC354	110	T83I	A189V	M183V, V646L	A251V
NC4569	Unknow	D87H
NC352	584	R604C, T83I			D533E
NC282	549	D82N		H67R
NC1477	645		S466F	V646L
NC529	703		S466F
NC288	798	T83I		T241A	D533E
NC106	139	A659T, T83I		R243C
NC525	Unknow	T83I
NC2526	3090	T83I		V646L	I57V, H50Y
NC519	2068		S466Y	N633S
NC518	152		S466F		W212R
NC373	260	S912_E913del		V646L
NC371	260	S912_E913del		V646L
NC379	1743	S912_E913del, E793K, T83I			D533E
NC226	1239	D87N	c.2420_*5delGACAGGTinsAACGGGG*	V646L	D533E
NC8196	1129		H148N	V646L,	D533E
NC316	1129	T142A, D87Y, T83I	H148N	V646L, S87L	D533E
NC9538	242	T83I
NC9016	Unknow	R237H, T83I		P301L	P438S, V43I
Note: * c.2420_5delGACAGGTinsAACGGGG in gyrB of NC226 is a splice region variant introducing a premature stop codon.
